# Supplementary material for: Deconwolf enables high-performance deconvolution of widefield fluorescence microscopy images
Source: Nat Methods. 2024 Jun 6;21(7):1245–56. doi: 10.1038/s41592-024-02294-7 (PMC11239506; doi:10.1038/s41592-024-02294-7)
Supplement: Supplementary file 3 — Supplementary Table 1. List of oligonucleotides composing the smFISH probes targeting GAPDH and MKI67 gene transcripts. Supplementary Table 2. List of oligonucleotides composing the iFISH probes targeting 65 loci along chromosome 16. Supplementary Table 3. List of human genes previously visualized using ISST in human middle temporal gyrus cortex. [file 41592_2024_2294_MOESM3_ESM.xlsx]

## Sheet: Suppl Table 1
Supplementary Table 1. List of oligos composing the smFISH probes targeting GAPDH and MKI67 gene transcripts.
Notes:	[1] In case of GAPDH, we designed the oligos to have the same modular structure as the ones used in iFISH (see Supplementary Table 2).
	Each oligo consists of (in order from 5' to 3'): (i) a 20 nt F adapter sequence; (ii) a 30 nt target sequence (complementary to cDNA sequence); and (iii) a 20 nt R adapter sequence.
	F and R adapter sequences are used for enzymatic production of the oligos starting from synthetic oligopools, as described in PMID: 30967549.
	Fluorescently labeled oligonucleotides complementary to F and/or R adapters are used for probe detection (see Methods).
	[2] In case of MKI67, we used standard smFISH 20 nt oligos, each coupled to a single fluorophore molecule (see Methods).
	We purchased the oligos with a 3' amino modification and coupled them to Cy5 as described in PMID: 18806792.
	Gene name	Transcript ID	Oligo #	Sequence (5'->3') [1]	Notes
	GAPDH	ENST00000229239.5	1	CGGAGACACAGCATACTATGAGGCGGGAAAGTTGGGGAACTTCTCCTCGACGAGATGATTCTAAACTACT	1
	GAPDH	ENST00000229239.5	2	CGGAGACACAGCATACTATGATGGGGAATTGGAGCCGGAGCCCAGCACCGCGAGATGATTCTAAACTACT	1
	GAPDH	ENST00000229239.5	3	CGGAGACACAGCATACTATGGCTTGGATGAAACAGGAGGACTTTGGGAACCGAGATGATTCTAAACTACT	1
	GAPDH	ENST00000229239.5	4	CGGAGACACAGCATACTATGACACTAGGGAGTCAAGGACGGGGACCCTTACGAGATGATTCTAAACTACT	1
	GAPDH	ENST00000229239.5	5	CGGAGACACAGCATACTATGGGTGATCGGTGCTGGTTCCCAGGACTGGACCGAGATGATTCTAAACTACT	1
	GAPDH	ENST00000229239.5	6	CGGAGACACAGCATACTATGGGGGGAAGGGACTGAGATTGGCCCGATGGGCGAGATGATTCTAAACTACT	1
	GAPDH	ENST00000229239.5	7	CGGAGACACAGCATACTATGGGTTCAACTGGGCACGCACCGAGCGTGTGGCGAGATGATTCTAAACTACT	1
	GAPDH	ENST00000229239.5	8	CGGAGACACAGCATACTATGAAAACCGCTAGTAGCCGGGCCCTACTTTCTCGAGATGATTCTAAACTACT	1
	GAPDH	ENST00000229239.5	9	CGGAGACACAGCATACTATGCCCAAGGTCTTGAGGCCTGAGCTACGTGCGCGAGATGATTCTAAACTACT	1
	GAPDH	ENST00000229239.5	10	CGGAGACACAGCATACTATGCAATTTATAGAAACCGGGGGCGCGGCGGCACGAGATGATTCTAAACTACT	1
	GAPDH	ENST00000229239.5	11	CGGAGACACAGCATACTATGGCAAAAGAAGATGCGGCTGACTGTCGAACACGAGATGATTCTAAACTACT	1
	GAPDH	ENST00000229239.5	12	CGGAGACACAGCATACTATGTTCCCCATGGTGTCTGAGCGATGTGGCTCGCGAGATGATTCTAAACTACT	1
	GAPDH	ENST00000229239.5	13	CGGAGACACAGCATACTATGACGACCAAATCCGTTGACTCCGACCTTCACCGAGATGATTCTAAACTACT	1
	GAPDH	ENST00000229239.5	14	CGGAGACACAGCATACTATGTACCAGAGTTAAAAGCAGCCCTGGTGACCACGAGATGATTCTAAACTACT	1
	GAPDH	ENST00000229239.5	15	CGGAGACACAGCATACTATGGTCAATGAAGGGGTCATTGATGGCAACAATCGAGATGATTCTAAACTACT	1
	GAPDH	ENST00000229239.5	16	CGGAGACACAGCATACTATGTTTGCCATGGGTGGAATCATATTGGAACATCGAGATGATTCTAAACTACT	1
	GAPDH	ENST00000229239.5	17	CGGAGACACAGCATACTATGTCCCGTTCTCAGCCTTGACGGTGCCATGGACGAGATGATTCTAAACTACT	1
	GAPDH	ENST00000229239.5	18	CGGAGACACAGCATACTATGGAGGGATCTCGCTCCTGGAAGATGGTGATGCGAGATGATTCTAAACTACT	1
	GAPDH	ENST00000229239.5	19	CGGAGACACAGCATACTATGCTCCACGACGTACTCAGCGCCAGCATCGCCCGAGATGATTCTAAACTACT	1
	GAPDH	ENST00000229239.5	20	CGGAGACACAGCATACTATGCCCAGCCTTCTCCATGGTGGTGAAGACGCCCGAGATGATTCTAAACTACT	1
	GAPDH	ENST00000229239.5	21	CGGAGACACAGCATACTATGTGACCCTTTTGGCTCCCCCCTGCAAATGAGCGAGATGATTCTAAACTACT	1
	GAPDH	ENST00000229239.5	22	CGGAGACACAGCATACTATGCATGGGGGCATCAGCAGAGGGGGCAGAGATCGAGATGATTCTAAACTACT	1
	GAPDH	ENST00000229239.5	23	CGGAGACACAGCATACTATGCATACTTCTCATGGTTCACACCCATGACGACGAGATGATTCTAAACTACT	1
	GAPDH	ENST00000229239.5	24	CGGAGACACAGCATACTATGGTCATGGATGACCTTGGCCAGGGGTGCTAACGAGATGATTCTAAACTACT	1
	GAPDH	ENST00000229239.5	25	CGGAGACACAGCATACTATGTGGTCATGAGTCCTTCCACGATACCAAAGTCGAGATGATTCTAAACTACT	1
	GAPDH	ENST00000229239.5	26	CGGAGACACAGCATACTATGCGCGGCCATCACGCCACAGTTTCCCGGAGGCGAGATGATTCTAAACTACT	1
	GAPDH	ENST00000229239.5	27	CGGAGACACAGCATACTATGCGGAAGGCCATGCCAGTGAGCTTCCCGTTCCGAGATGATTCTAAACTACT	1
	GAPDH	ENST00000229239.5	28	CGGAGACACAGCATACTATGTTCTAGACGGCAGGTCAGGTCCACCACTGACGAGATGATTCTAAACTACT	1
	GAPDH	ENST00000229239.5	29	CGGAGACACAGCATACTATGACCTTCTTGATGTCATCATATTTGGCAGGTCGAGATGATTCTAAACTACT	1
	GAPDH	ENST00000229239.5	30	CGGAGACACAGCATACTATGGTCAGAGGAGACCACCTGGTGCTCAGTGTACGAGATGATTCTAAACTACT	1
	GAPDH	ENST00000229239.5	31	CGGAGACACAGCATACTATGCAGCGTCAAAGGTGGAGGAGTGGGTGTCGCCGAGATGATTCTAAACTACT	1
	GAPDH	ENST00000229239.5	32	CGGAGACACAGCATACTATGGAGCTTGACAAAGTGGTCGTTGAGGGCAATCGAGATGATTCTAAACTACT	1
	MKI67	ENST00000368654	1	TTTTGACACAACAGGAAGCT	2
	MKI67	ENST00000368654	2	AATATTGCCTCCTGCTCATG	2
	MKI67	ENST00000368654	3	GGCTCATCAATAACAGACCC	2
	MKI67	ENST00000368654	4	CATCTCCATGTTTTAGCCGT	2
	MKI67	ENST00000368654	5	TAGATCTTGAGACACGACGT	2
	MKI67	ENST00000368654	6	CTTGAGCTTTCTCATCAGGG	2
	MKI67	ENST00000368654	7	TGTACCTGAGGATTTCCTGA	2
	MKI67	ENST00000368654	8	TGTCTTTTGAGTCATCTGCG	2
	MKI67	ENST00000368654	9	TTAGTTGTTCCCTGAGCAAC	2
	MKI67	ENST00000368654	10	ATTTCTGCCATTACGTCCAG	2
	MKI67	ENST00000368654	11	AAATCCCCAGAAATGGGATC	2
	MKI67	ENST00000368654	12	CGGCTCACTAATTTAACGCT	2
	MKI67	ENST00000368654	13	GCTTCCAAAAGGGAGATTCA	2
	MKI67	ENST00000368654	14	CCACCAGATTTTGGTCTTGA	2
	MKI67	ENST00000368654	15	CAAGCTCTTGTTCAGGTGAA	2
	MKI67	ENST00000368654	16	CTAGTTGAAAGCTTCCTGGG	2
	MKI67	ENST00000368654	17	TCAACTTTAGCTGGTGTTCG	2
	MKI67	ENST00000368654	18	AGATTTTCTGGCTTAGTGGC	2
	MKI67	ENST00000368654	19	ATTTCAGTTTCCGTAGGCAG	2
	MKI67	ENST00000368654	20	CTTGCTGAGGGAATCCTTTT	2
	MKI67	ENST00000368654	21	CCACATGGATTTCTGAACCT	2
	MKI67	ENST00000368654	22	TTTCCTAGGACTAGGAGCTG	2
	MKI67	ENST00000368654	23	CCTCTCTTAGGAACCTCTGT	2
	MKI67	ENST00000368654	24	GACACTCTCTTTGAAGGCAG	2
	MKI67	ENST00000368654	25	GCCCATGATTTTGCAACAAT	2
	MKI67	ENST00000368654	26	GACCTTTGAGGACCATGTTT	2
	MKI67	ENST00000368654	27	AGGTCTTCTTTGCCTTTTGT	2
	MKI67	ENST00000368654	28	TGAAGTTGTTGAGCACTCTG	2
	MKI67	ENST00000368654	29	TGGGGTCTTGAACATTTCAG	2
	MKI67	ENST00000368654	30	TGTGCACTGAAGAACACATT	2
	MKI67	ENST00000368654	31	TGAAGGCTCTGTCTCAGTAT	2
	MKI67	ENST00000368654	32	CTGTTTGCAGTGGATACTGT	2
	MKI67	ENST00000368654	33	TCCACAGGTAGCTTCTGTAT	2
	MKI67	ENST00000368654	34	AGACATTGGTGCACATTTCT	2
	MKI67	ENST00000368654	35	GTATCAGGCAAGCTCTTGAG	2
	MKI67	ENST00000368654	36	TTCTGGTTGTAATGACTGGC	2
	MKI67	ENST00000368654	37	GTGTCTGGAAGAGCTCTTTG	2
	MKI67	ENST00000368654	38	GTTGGAGTGTCCACTGATTC	2
	MKI67	ENST00000368654	39	TGAGACTTCTCTTAGGCCAT	2
	MKI67	ENST00000368654	40	CCTGCTGATGGTGTTAGTTT	2
	MKI67	ENST00000368654	41	ACTGGAGTTCCCATAAATGC	2
	MKI67	ENST00000368654	42	TCCTTAGGAGTCTGTAGCTG	2
	MKI67	ENST00000368654	43	CCTGCTGATGGCATTAGATT	2
	MKI67	ENST00000368654	44	CTACTGATGGTTTAGGCGTG	2
	MKI67	ENST00000368654	45	TAAGTTCTCTGTCAGGTCCA	2
	MKI67	ENST00000368654	46	TTCGCAGGGCATTTTAGTAG	2
	MKI67	ENST00000368654	47	TTTCTCCAAAGGTGTCTTGG	2
	MKI67	ENST00000368654	48	GTCTGTGTGAGCTTCTTCAG	2
	MKI67	ENST00000368654	49	TCCAGTTTCTGTTTTGCAGT	2
	MKI67	ENST00000368654	50	CTTAGTTTTTGGGTGCCTCT	2
	MKI67	ENST00000368654	51	GTTGTGATCTGCAGGCTATT	2
	MKI67	ENST00000368654	52	TGAGACTTCTCTTGGACTGT	2
	MKI67	ENST00000368654	53	CCTGAGTGCGAAGAATTCTT	2
	MKI67	ENST00000368654	54	ACTGGAGTTCCCATAAATGC	2
	MKI67	ENST00000368654	55	TAAGTTCTCTGTCAGGTCCA	2
	MKI67	ENST00000368654	56	GAGTTTGTAGCCGTCTCTTG	2
	MKI67	ENST00000368654	57	GTGAAGATTTGCAGGCTACT	2
	MKI67	ENST00000368654	58	GTTAGACTTGCTGCTGAGTC	2
	MKI67	ENST00000368654	59	TGATGGCGTTTGTTTCCTAA	2
	MKI67	ENST00000368654	60	TACGAGTTTGTAGCCGTCTA	2
	MKI67	ENST00000368654	61	CTGAAGCCAGTCAGTTCTTC	2
	MKI67	ENST00000368654	62	GCTTTCTTGAGGCTTCTCTT	2
	MKI67	ENST00000368654	63	CCTGCTGATGGTGTTAGTTT	2
	MKI67	ENST00000368654	64	TCTTGCTGCCAGGTAAATTT	2
	MKI67	ENST00000368654	65	TTCTTTAGGAGTTTGTGGCC	2
	MKI67	ENST00000368654	66	GTGTCTGGAAGAGCTCTTTG	2
	MKI67	ENST00000368654	67	TCCCCAAGGATATCTTGAGT	2
	MKI67	ENST00000368654	68	ACTGGTAGGACCTCTTCTTT	2
	MKI67	ENST00000368654	69	TGCAGATTCCTTAAACGCTT	2
	MKI67	ENST00000368654	70	ATCCCAGTTCCATAGTTTGC	2
	MKI67	ENST00000368654	71	GTGTCTGGAAGAGCTCTTTG	2
	MKI67	ENST00000368654	72	TTGTTGATTCCTCAGTGTGG	2
	MKI67	ENST00000368654	73	GGAGTGTCCATTGATTCTGG	2
	MKI67	ENST00000368654	74	CCTGGTACTTTGTCTGTGTG	2
	MKI67	ENST00000368654	75	CACGTTGATGCCTTTATCCT	2
	MKI67	ENST00000368654	76	TCCAGTTTCTGTTTTGCAGT	2
	MKI67	ENST00000368654	77	TTGCTACCAGTTACACTTGC	2
	MKI67	ENST00000368654	78	GGCTTTTCCCTTAGGAGTTC	2
	MKI67	ENST00000368654	79	TGTCAGTGCATATTGGTGTC	2
	MKI67	ENST00000368654	80	AGATCTGCAGGCTATTTTGG	2
	MKI67	ENST00000368654	81	TGAGACTTCTCTTGGACTGT	2
	MKI67	ENST00000368654	82	TCCTGAGTGCTAAGGATTCT	2
	MKI67	ENST00000368654	83	TAGCTTTCCCTACTGATGGT	2
	MKI67	ENST00000368654	84	ACTGGAGTTCCCATAAATGC	2
	MKI67	ENST00000368654	85	TCTTTTGCTGCCAGGTAAAT	2
	MKI67	ENST00000368654	86	TTTCCTTAGGAGTTTGTGGC	2
	MKI67	ENST00000368654	87	GTGTCTGGAAGAGCTCTTTG	2
	MKI67	ENST00000368654	88	TGGAGTTTCCACAAATGTGT	2
	MKI67	ENST00000368654	89	TCTTGCTGCCAGGTAAATTT	2
	MKI67	ENST00000368654	90	GGAAGAGTTCTTTGAAGCCA	2
	MKI67	ENST00000368654	91	CTGGCTGTGGAGATTTACAG	2
	MKI67	ENST00000368654	92	CTTGGAGCTTCTTGAGGTTT	2
	MKI67	ENST00000368654	93	TCCTTAAACGCTTTGATGCT	2
	MKI67	ENST00000368654	94	CCTGCTACCAGTTACACTTG	2
	MKI67	ENST00000368654	95	AGCTCTTTGAAGTCAACCAG	2
	MKI67	ENST00000368654	96	GCAGTGTCTGTTAGTTCTGG	2

## Sheet: Suppl Table 2
Supplementary Table 2. List of oligos composing the iFISH probes targeting 63 loci along chr16.
Chr	Probe ID	Sequence (5'->3')	F(mer_num)_chr: coordinate_start-end_R(mer_num)
16	F1_probe1:1_R1	CGTAGTAAGATATGTAGTCCCGAGCAGAGGCGCCAGGTGACCCTGTTTCCCCGGGCTGGGCAGAGTACGATATGTCACGG	mer_421_chr16:618245-618285_mer_251742
16	F1_probe1:2_R1	CGTAGTAAGATATGTAGTCCGGCTTGGGCAGCCCTTGGGAGTGGCCTGTGCACCCCAGGGCAGAGTACGATATGTCACGG	mer_421_chr16:618310-618350_mer_251742
16	F1_probe1:3_R1	CGTAGTAAGATATGTAGTCCGGCTGGGTTGGAGCAGCCCTCCTGTGCCTGAGGCCAGCTCCAGAGTACGATATGTCACGG	mer_421_chr16:618425-618465_mer_251742
16	F1_probe1:4_R1	CGTAGTAAGATATGTAGTCCCACCGCGGGAGGAACCCTCAGGATGGGTGGAGCCTCCAGGCAGAGTACGATATGTCACGG	mer_421_chr16:618479-618519_mer_251742
16	F1_probe1:5_R1	CGTAGTAAGATATGTAGTCCGGCTGGGCCCTGGGCTTGGCTCGAGTTCTCCTGCTGGTGACAGAGTACGATATGTCACGG	mer_421_chr16:618555-618595_mer_251742
16	F1_probe1:6_R1	CGTAGTAAGATATGTAGTCCCAGCCCTGAGTCTGCTTCCCAGGCTGCCCCTGCCAGGCCTCAGAGTACGATATGTCACGG	mer_421_chr16:618613-618653_mer_251742
16	F1_probe1:7_R1	CGTAGTAAGATATGTAGTCCGCCCTGGCCCCTGCATTCATGCCCCCCACACCCCCTCAGGCAGAGTACGATATGTCACGG	mer_421_chr16:618697-618737_mer_251742
16	F1_probe1:8_R1	CGTAGTAAGATATGTAGTCCCTCCCACCAGGTGCCCCTGCCCAGGCCTCCTAATCGGGGGCAGAGTACGATATGTCACGG	mer_421_chr16:618815-618855_mer_251742
16	F1_probe1:9_R1	CGTAGTAAGATATGTAGTCCGGGGGAGGCAACCCTGGAGTGTCTGGAGGCCCATGGCTGGCAGAGTACGATATGTCACGG	mer_421_chr16:618994-619034_mer_251742
16	F1_probe1:10_R1	CGTAGTAAGATATGTAGTCCGCCTTTTCTTCCGCGTCCCCATGAATGAAAGCTGTCTGGGCAGAGTACGATATGTCACGG	mer_421_chr16:619047-619087_mer_251742
16	F1_probe1:11_R1	CGTAGTAAGATATGTAGTCCCCAGTGCAGCCGTGCTGGGAGGGTCTGGGGGAGCTTCCTACAGAGTACGATATGTCACGG	mer_421_chr16:619134-619174_mer_251742
16	F1_probe1:12_R1	CGTAGTAAGATATGTAGTCCGGGAAGGGCCTGTATGGGGGAGGGAGCTGGGAGGGGACGGCAGAGTACGATATGTCACGG	mer_421_chr16:619305-619345_mer_251742
16	F1_probe1:13_R1	CGTAGTAAGATATGTAGTCCTCCCCCCTGAGAGGTCCCTCATATGTCTGGGTCCTGTGGGCAGAGTACGATATGTCACGG	mer_421_chr16:619401-619441_mer_251742
16	F1_probe1:14_R1	CGTAGTAAGATATGTAGTCCGGGCTGGGGTCTTGTTCCTGGGATCGGGAGGGGCTGGACGCAGAGTACGATATGTCACGG	mer_421_chr16:619501-619541_mer_251742
16	F1_probe1:15_R1	CGTAGTAAGATATGTAGTCCATTCCCGGCACCACTGGCCTTGGGGATCTGGGGGCGGCCCCAGAGTACGATATGTCACGG	mer_421_chr16:619605-619645_mer_251742
16	F1_probe1:16_R1	CGTAGTAAGATATGTAGTCCGAGCCAGGCGGGGTCCGGGTTCCACGAAGGCCAGGTCCAGCAGAGTACGATATGTCACGG	mer_421_chr16:619744-619784_mer_251742
16	F1_probe1:17_R1	CGTAGTAAGATATGTAGTCCGGCCTGGCTGTGGGCCCTTCGCAGTTGTCCCGGTTTGCAGCAGAGTACGATATGTCACGG	mer_421_chr16:620285-620325_mer_251742
16	F1_probe1:18_R1	CGTAGTAAGATATGTAGTCCGGGGAAGGCCCTGCTTGAGGAAGGCAAGCAAGTTTGTTTGCAGAGTACGATATGTCACGG	mer_421_chr16:620367-620407_mer_251742
16	F1_probe1:19_R1	CGTAGTAAGATATGTAGTCCGGGTCTCACCATGTTGCCCAGGCTGAACTCGTGTTTGTTTCAGAGTACGATATGTCACGG	mer_421_chr16:620425-620465_mer_251742
16	F1_probe1:20_R1	CGTAGTAAGATATGTAGTCCTGGTTTCACCCCCATCGAGGCTGGTCTTAAGCTCCTGACCCAGAGTACGATATGTCACGG	mer_421_chr16:620656-620696_mer_251742
16	F1_probe1:21_R1	CGTAGTAAGATATGTAGTCCGAGCTCTTGTGGAGCGGTGGCAGGGAGGGGCGGCTCAGCCCAGAGTACGATATGTCACGG	mer_421_chr16:620809-620849_mer_251742
16	F1_probe1:22_R1	CGTAGTAAGATATGTAGTCCGGTCGACCTCCCTACCTGCCTGGTCTGGGAATGGCTTCTCCAGAGTACGATATGTCACGG	mer_421_chr16:620943-620983_mer_251742
16	F1_probe1:23_R1	CGTAGTAAGATATGTAGTCCGCAGAGGAAGCTCTTCTGGCTAGCCTGGCGCCCGTGTGTGCAGAGTACGATATGTCACGG	mer_421_chr16:621006-621046_mer_251742
16	F1_probe1:24_R1	CGTAGTAAGATATGTAGTCCCTAGCCTGGCAACCATGGCTAGCCTGGTGCCCGTGTGTGTCAGAGTACGATATGTCACGG	mer_421_chr16:621310-621350_mer_251742
16	F1_probe1:25_R1	CGTAGTAAGATATGTAGTCCCTAGCCTGGGACCCGTGGCTAGCCTGGTGCCCGTGTGTGTCAGAGTACGATATGTCACGG	mer_421_chr16:621362-621402_mer_251742
16	F1_probe1:26_R1	CGTAGTAAGATATGTAGTCCGTGTGTGTGTGTGTTTGTGTCTGGCTAGCCTGTGTGTGTCCAGAGTACGATATGTCACGG	mer_421_chr16:621440-621480_mer_251742
16	F1_probe1:27_R1	CGTAGTAAGATATGTAGTCCGTGTCTGGCTAGCCTGGCGCCTGTGTGTGTGTGTGTCTGGCAGAGTACGATATGTCACGG	mer_421_chr16:621518-621558_mer_251742
16	F1_probe1:28_R1	CGTAGTAAGATATGTAGTCCGATGCTCACGTTGCTTTCTCCCGTCCCATACCTCCTCTGCCAGAGTACGATATGTCACGG	mer_421_chr16:621652-621692_mer_251742
16	F1_probe1:29_R1	CGTAGTAAGATATGTAGTCCGCCGCCGACCGTCCCAGAGGCTGAGGTGGGAGTGTGATGGCAGAGTACGATATGTCACGG	mer_421_chr16:621762-621802_mer_251742
16	F1_probe1:30_R1	CGTAGTAAGATATGTAGTCCCGACAGAGAAGAGTAGCTTCTGCCCTCCCATCTCCTTCGGCAGAGTACGATATGTCACGG	mer_421_chr16:621841-621881_mer_251742
16	F1_probe1:31_R1	CGTAGTAAGATATGTAGTCCCCCAAAGTGAGCCCACCGCAGAACCAGCTCCCCCTAGAACCAGAGTACGATATGTCACGG	mer_421_chr16:621987-622027_mer_251742
16	F1_probe1:32_R1	CGTAGTAAGATATGTAGTCCCCAGCAGGGCGTGATGGGTCCCTGGGCTGAGCTGGTGTGACAGAGTACGATATGTCACGG	mer_421_chr16:622110-622150_mer_251742
16	F1_probe1:33_R1	CGTAGTAAGATATGTAGTCCGGTCCCCTATGGTGGTCACACAGCCAGACACGCTGGGCCCCAGAGTACGATATGTCACGG	mer_421_chr16:622169-622209_mer_251742
16	F1_probe1:34_R1	CGTAGTAAGATATGTAGTCCGGTGCCTCACGTCAGCTGGCCTCCAGGCATCCACCCGCCGCAGAGTACGATATGTCACGG	mer_421_chr16:622249-622289_mer_251742
16	F1_probe1:35_R1	CGTAGTAAGATATGTAGTCCCCCAGAAGGTCCCTTTTCAGCTAGAACCCACCGCCTTGAGCAGAGTACGATATGTCACGG	mer_421_chr16:622343-622383_mer_251742
16	F1_probe1:36_R1	CGTAGTAAGATATGTAGTCCGCTGCCTGCAGGGGAGGAGAGCAGCTGCACCAGGGGCCTCCAGAGTACGATATGTCACGG	mer_421_chr16:622410-622450_mer_251742
16	F1_probe1:37_R1	CGTAGTAAGATATGTAGTCCTCCGTGTGAGGCCTCTTCCAGAGCCCCTCCAAGCTTCGGGCAGAGTACGATATGTCACGG	mer_421_chr16:622466-622506_mer_251742
16	F1_probe1:38_R1	CGTAGTAAGATATGTAGTCCCACCACCCCGACGTGTGCATCCTGCTCTGTTCCCTCGTCCCAGAGTACGATATGTCACGG	mer_421_chr16:622523-622563_mer_251742
16	F1_probe1:39_R1	CGTAGTAAGATATGTAGTCCCCCTCATCCCTAAGGGCGTGGTGGGCTCTGAGACCTCCAGCAGAGTACGATATGTCACGG	mer_421_chr16:622609-622649_mer_251742
16	F1_probe1:40_R1	CGTAGTAAGATATGTAGTCCCCCTCGTCCCTAAGGGCGTGGTGGGCACTGGGACCTCCAGCAGAGTACGATATGTCACGG	mer_421_chr16:622664-622704_mer_251742
16	F1_probe1:41_R1	CGTAGTAAGATATGTAGTCCTCGTCCCTAAGGATGTGGTGGGCACTGGGACCTCCAGGCGCAGAGTACGATATGTCACGG	mer_421_chr16:622722-622762_mer_251742
16	F1_probe1:42_R1	CGTAGTAAGATATGTAGTCCGGATGTGGTGGGCACTGCGACCTCCAGGCGTCCCGCTCTGCAGAGTACGATATGTCACGG	mer_421_chr16:622787-622827_mer_251742
16	F1_probe1:43_R1	CGTAGTAAGATATGTAGTCCGTGTGGCTCCAGCGTGGGGGGTCTCTGCTCAGGGTGGCCGCAGAGTACGATATGTCACGG	mer_421_chr16:622904-622944_mer_251742
16	F1_probe1:44_R1	CGTAGTAAGATATGTAGTCCCCCAGCCAGCCGGCCAGTAGTGCCCCCACCGCTAGGGAGTCAGAGTACGATATGTCACGG	mer_421_chr16:622999-623039_mer_251742
16	F1_probe1:45_R1	CGTAGTAAGATATGTAGTCCCCCGCCAGGGAAGGCATCAGTGGAGAAGGAGCCCCAGCTGCAGAGTACGATATGTCACGG	mer_421_chr16:623057-623097_mer_251742
16	F1_probe1:46_R1	CGTAGTAAGATATGTAGTCCCCAGGGCCTGGGAACCGCGGTAGCTCAGGTGGCTTCCTACCAGAGTACGATATGTCACGG	mer_421_chr16:623142-623182_mer_251742
16	F1_probe1:47_R1	CGTAGTAAGATATGTAGTCCTTCTCCACACCTCCGGGACCTGTAAGCCTCTCTCTCCCCGCAGAGTACGATATGTCACGG	mer_421_chr16:623237-623277_mer_251742
16	F1_probe1:48_R1	CGTAGTAAGATATGTAGTCCCTCCCTGAGGGAGCCCTGCCCTGGGGTGGCTGTGGGGATGCAGAGTACGATATGTCACGG	mer_421_chr16:623325-623365_mer_251742
16	F1_probe1:49_R1	CGTAGTAAGATATGTAGTCCCACCGTGGGCGGGGGTCAGAGTGGAGGCCGAAGCCCTGTGCAGAGTACGATATGTCACGG	mer_421_chr16:623393-623433_mer_251742
16	F1_probe1:50_R1	CGTAGTAAGATATGTAGTCCCCCAGGGAGGGGCTTGTGGGAGGCAGGGACCTTCTGGGGGCAGAGTACGATATGTCACGG	mer_421_chr16:623465-623505_mer_251742
16	F1_probe1:51_R1	CGTAGTAAGATATGTAGTCCGTGCGCACGAGGTAGTTTCCACAGCCCAGCAGCACATCATCAGAGTACGATATGTCACGG	mer_421_chr16:623515-623555_mer_251742
16	F1_probe1:52_R1	CGTAGTAAGATATGTAGTCCGGCGTGACCTTGCTAATGAGATTGTACAGTTCTCCTCGTGCAGAGTACGATATGTCACGG	mer_421_chr16:623616-623656_mer_251742
16	F1_probe1:53_R1	CGTAGTAAGATATGTAGTCCTAAAACTAAGAAGCCTGGAGTTCGGTTCGGCCCCACAGCCCAGAGTACGATATGTCACGG	mer_421_chr16:623692-623732_mer_251742
16	F1_probe1:54_R1	CGTAGTAAGATATGTAGTCCGCAGGCCTGGTGGCTGCATGTGCGTCCTGCCTCGTGCGGGCAGAGTACGATATGTCACGG	mer_421_chr16:623785-623825_mer_251742
16	F1_probe1:55_R1	CGTAGTAAGATATGTAGTCCCTGGCTGCCCCTTGGAGAAGCATGGCCCACGCGAGGCGGCCAGAGTACGATATGTCACGG	mer_421_chr16:623866-623906_mer_251742
16	F1_probe1:56_R1	CGTAGTAAGATATGTAGTCCCGGCGTCCACCACCGAACTTGAAGCTGAGGTGCCCCGACCCAGAGTACGATATGTCACGG	mer_421_chr16:623921-623961_mer_251742
16	F1_probe1:57_R1	CGTAGTAAGATATGTAGTCCCAGGCCGTCTGTGCAACATCCCGCAGCCCACGGTGGGGGGCAGAGTACGATATGTCACGG	mer_421_chr16:623984-624024_mer_251742
16	F1_probe1:58_R1	CGTAGTAAGATATGTAGTCCCCAGCCTCCCGGCATGGTGCTCAAGGCCTTCTTCCCCACGCAGAGTACGATATGTCACGG	mer_421_chr16:624062-624102_mer_251742
16	F1_probe1:59_R1	CGTAGTAAGATATGTAGTCCCATCCCCATCCAGGTCAAGCAGCTCCTGGCCCAGGTGCGGCAGAGTACGATATGTCACGG	mer_421_chr16:624194-624234_mer_251742
16	F1_probe1:60_R1	CGTAGTAAGATATGTAGTCCGCCCGAGGAGAGCCTGGGCCGCTTCCTGGAGAGCCTGGGTCAGAGTACGATATGTCACGG	mer_421_chr16:624290-624330_mer_251742
16	F1_probe1:61_R1	CGTAGTAAGATATGTAGTCCCCGGGAGAGAGGCGGCACGTTCTGGAGCTGCGAGGCCACCCAGAGTACGATATGTCACGG	mer_421_chr16:624365-624405_mer_251742
16	F1_probe1:62_R1	CGTAGTAAGATATGTAGTCCCACAGCTACACCTGCCCACCGTCCTGCCCGACCGCCAGGCCAGAGTACGATATGTCACGG	mer_421_chr16:624490-624530_mer_251742
16	F1_probe1:63_R1	CGTAGTAAGATATGTAGTCCGATGAGGGCCCCGTGCGGCTGAGCCACTGGCAGTCGGAGGCAGAGTACGATATGTCACGG	mer_421_chr16:624618-624658_mer_251742
16	F1_probe1:64_R1	CGTAGTAAGATATGTAGTCCCTCGCGGAGCTGGCCAGGCGAGCCTCGGGACCCATTTGCCCAGAGTACGATATGTCACGG	mer_421_chr16:624675-624715_mer_251742
16	F1_probe1:65_R1	CGTAGTAAGATATGTAGTCCCAGCCTGCTGTCGCTGGTCTCAGCTGTCAGTGCCTGCCGGCAGAGTACGATATGTCACGG	mer_421_chr16:624725-624765_mer_251742
16	F1_probe1:66_R1	CGTAGTAAGATATGTAGTCCCAGGCAGGTGGCAAAGAGTGGGGTCCCATGAGTGCTGGCCCAGAGTACGATATGTCACGG	mer_421_chr16:624779-624819_mer_251742
16	F1_probe1:67_R1	CGTAGTAAGATATGTAGTCCTGGCCCCATCCTGCTCTCCCAACCCTCGCCTCTCAGAGGGCAGAGTACGATATGTCACGG	mer_421_chr16:624903-624943_mer_251742
16	F1_probe1:68_R1	CGTAGTAAGATATGTAGTCCGAGCCAGGTCTCTGGGCAGCCTCAGGGATTGCCAGGGGCCCAGAGTACGATATGTCACGG	mer_421_chr16:624963-625003_mer_251742
16	F1_probe1:69_R1	CGTAGTAAGATATGTAGTCCGGTGAGCACAGACATGACTACTGCTGCCTGGGGGTGCTCCCAGAGTACGATATGTCACGG	mer_421_chr16:625063-625103_mer_251742
16	F1_probe1:70_R1	CGTAGTAAGATATGTAGTCCGCCTGTGCCCCCAGCAGGCCTCTGGACACTGCAGCGCTCACAGAGTACGATATGTCACGG	mer_421_chr16:625140-625180_mer_251742
16	F1_probe1:71_R1	CGTAGTAAGATATGTAGTCCGGGGTAGCCCCGAGCTGTGGCTGAGAACAGAGGGCCCCCTCAGAGTACGATATGTCACGG	mer_421_chr16:625313-625353_mer_251742
16	F1_probe1:72_R1	CGTAGTAAGATATGTAGTCCCCCCATGGGGAGCAGCTAGGGGTCACCTGCAGTTGCCCCCCAGAGTACGATATGTCACGG	mer_421_chr16:625386-625426_mer_251742
16	F1_probe1:73_R1	CGTAGTAAGATATGTAGTCCCCGGGGGTGCATACTCTGGAAGCCTGGGGTGAGAAGCTAGCAGAGTACGATATGTCACGG	mer_421_chr16:625436-625476_mer_251742
16	F1_probe1:74_R1	CGTAGTAAGATATGTAGTCCCCCTGGGCCCGTGGGAGTTGCTGCTGGCTGGCAGGCGCTTCAGAGTACGATATGTCACGG	mer_421_chr16:625528-625568_mer_251742
16	F1_probe1:75_R1	CGTAGTAAGATATGTAGTCCGTGACCAGGTGGCCCGGGGTCAGCACCTGCGAGGAGGCCACAGAGTACGATATGTCACGG	mer_421_chr16:625594-625634_mer_251742
16	F1_probe1:76_R1	CGTAGTAAGATATGTAGTCCCGCGTTGAGCGCTGCCTACCACCACCTGGGCCACCGAGGGCAGAGTACGATATGTCACGG	mer_421_chr16:625668-625708_mer_251742
16	F1_probe1:77_R1	CGTAGTAAGATATGTAGTCCCTGCCCCCTGTCCTGCTGAGCTCAGGAGTGTGGCCTGGGTCAGAGTACGATATGTCACGG	mer_421_chr16:625718-625758_mer_251742
16	F1_probe1:78_R1	CGTAGTAAGATATGTAGTCCCCCTGCACAGTGGGGGACGGTGGGAGGAGGATCTGGAGAGCAGAGTACGATATGTCACGG	mer_421_chr16:625768-625808_mer_251742
16	F1_probe1:79_R1	CGTAGTAAGATATGTAGTCCCGGGAGCAAACTCTCCACGTGCGAACAGCTCCGGCACCGGCAGAGTACGATATGTCACGG	mer_421_chr16:625869-625909_mer_251742
16	F1_probe1:80_R1	CGTAGTAAGATATGTAGTCCGGGCTGGGTGCGTGCCCTCTGGCCCCTTCTCCATCCCCCTCAGAGTACGATATGTCACGG	mer_421_chr16:625996-626036_mer_251742
16	F1_probe1:81_R1	CGTAGTAAGATATGTAGTCCGCCTCCTCCTGCGGCCCCAGGCTGTGCTGGCCACCCTCATCAGAGTACGATATGTCACGG	mer_421_chr16:626067-626107_mer_251742
16	F1_probe1:82_R1	CGTAGTAAGATATGTAGTCCGCCAACACGGTGGCCTCTGTGCTGCTGGACGTGGCCCTGGCAGAGTACGATATGTCACGG	mer_421_chr16:626138-626178_mer_251742
16	F1_probe1:83_R1	CGTAGTAAGATATGTAGTCCGCCGCATCGGGCATCTGGCCGACGCCCTCGTTCCTGTGGCCAGAGTACGATATGTCACGG	mer_421_chr16:626211-626251_mer_251742
16	F1_probe1:84_R1	CGTAGTAAGATATGTAGTCCTGGGGACCCCTCCTGGGCAGCAGAGCCTTCCCGGGCCAGACAGAGTACGATATGTCACGG	mer_421_chr16:626295-626335_mer_251742
16	F1_probe1:85_R1	CGTAGTAAGATATGTAGTCCGCCTGGGCAGGGCAGGCCTCGCAGGTACACCCCCCTTTCCCAGAGTACGATATGTCACGG	mer_421_chr16:626427-626467_mer_251742
16	F1_probe1:86_R1	CGTAGTAAGATATGTAGTCCGCCCGCCTCTCCCTGTGGGCCCAGCGTCCTGGTATCTCCCCAGAGTACGATATGTCACGG	mer_421_chr16:626515-626555_mer_251742
16	F1_probe1:87_R1	CGTAGTAAGATATGTAGTCCCAGCGTTGCCCTCCTGGCTCTCTGGGGCCCTCTGCAGAGCCAGAGTACGATATGTCACGG	mer_421_chr16:626571-626611_mer_251742
16	F1_probe1:88_R1	CGTAGTAAGATATGTAGTCCCCTTTCCTGTCCAGGGAGGCCCATGTGCAGCCCAGCTGGGCAGAGTACGATATGTCACGG	mer_421_chr16:626624-626664_mer_251742
16	F1_probe1:89_R1	CGTAGTAAGATATGTAGTCCGGTCTGTGCCCCGTTTCCAGCCGGGTGCAGCCCCCTCCTCCAGAGTACGATATGTCACGG	mer_421_chr16:626754-626794_mer_251742
16	F1_probe1:90_R1	CGTAGTAAGATATGTAGTCCCCATGCTGCCTCTGGGCCTTCAGCTTCTCTGTCTTCCTCCCAGAGTACGATATGTCACGG	mer_421_chr16:626812-626852_mer_251742
16	F1_probe1:91_R1	CGTAGTAAGATATGTAGTCCGTCTTCCTGCTGGGGGTGGTACCTGACTCTTTGGCCCACCCAGAGTACGATATGTCACGG	mer_421_chr16:626889-626929_mer_251742
16	F1_probe1:92_R1	CGTAGTAAGATATGTAGTCCCTGGGTGGGTCTTGTGTGGGCTGCAGGTGTGCACTGGGCCCAGAGTACGATATGTCACGG	mer_421_chr16:626963-627003_mer_251742
16	F1_probe1:93_R1	CGTAGTAAGATATGTAGTCCGGGGGTGCAGGGAGCTCCAGCCCAGAAGGAAGGAGGGGCGCAGAGTACGATATGTCACGG	mer_421_chr16:627059-627099_mer_251742
16	F1_probe1:94_R1	CGTAGTAAGATATGTAGTCCCGGCAGCTTTGCCTGTGGTCGTCCGCACCTGCCACCGGCCCAGAGTACGATATGTCACGG	mer_421_chr16:627116-627156_mer_251742
16	F1_probe1:95_R1	CGTAGTAAGATATGTAGTCCTTAAAAATGAAAGTCTCTTCCTGCTGCCAAGCTCTTATCCCAGAGTACGATATGTCACGG	mer_421_chr16:627211-627251_mer_251742
16	F1_probe1:96_R1	CGTAGTAAGATATGTAGTCCATTTATAAAGAATGTTCTTTTCTCAGCCGGGGGTGGTGGCCAGAGTACGATATGTCACGG	mer_421_chr16:627272-627312_mer_251742
16	F1_probe1:97_R1	CGTAGTAAGATATGTAGTCCTTCTCCTTCTTGCCAGTCCTGCTGTGGCTGAGGCCTTGGCCAGAGTACGATATGTCACGG	mer_421_chr16:627605-627645_mer_251742
16	F1_probe1:98_R1	CGTAGTAAGATATGTAGTCCCCTTAGTGGGGAGGCTGAGGCTCCCTTGGGGTCTGCCCGCCAGAGTACGATATGTCACGG	mer_421_chr16:627705-627745_mer_251742
16	F1_probe1:99_R1	CGTAGTAAGATATGTAGTCCCCTGGGCGGCCAAGACCCTGCTTCCCTGTTTGCTCTTGGGCAGAGTACGATATGTCACGG	mer_421_chr16:627776-627816_mer_251742
16	F1_probe1:100_R1	CGTAGTAAGATATGTAGTCCCCCTCTGGGGACCTGTCCTCCTGCCTGGTCGCTGTGGCCCCAGAGTACGATATGTCACGG	mer_421_chr16:627847-627887_mer_251742
16	F1_probe1:101_R1	CGTAGTAAGATATGTAGTCCCGCTCACCTGTGGTCATCCCGGGCAGCCCCCAGCCTCTGCCAGAGTACGATATGTCACGG	mer_421_chr16:627907-627947_mer_251742
16	F1_probe1:102_R1	CGTAGTAAGATATGTAGTCCGCTGTGGGCTTCCCTGCAGGGCTGGAGCCGAATCAGGGTCCAGAGTACGATATGTCACGG	mer_421_chr16:627980-628020_mer_251742
16	F1_probe1:103_R1	CGTAGTAAGATATGTAGTCCGGGCCGAGGGCTCCAGTGGGTCCTGTGGCCGAGGTAGTGACAGAGTACGATATGTCACGG	mer_421_chr16:628049-628089_mer_251742
16	F1_probe1:104_R1	CGTAGTAAGATATGTAGTCCTGTGGGCCCGGCCATGTCACCCAGGCCTGCAGAGAGAGGCCAGAGTACGATATGTCACGG	mer_421_chr16:628142-628182_mer_251742
16	F1_probe1:105_R1	CGTAGTAAGATATGTAGTCCGGGGAGCCCGTGTGCTGTCCACGCTAGGACGCGGTAGACCCAGAGTACGATATGTCACGG	mer_421_chr16:628228-628268_mer_251742
16	F1_probe1:106_R1	CGTAGTAAGATATGTAGTCCGAGCCTGGGGAGATGCAGGTGCTGAGCCTGGCTGCCCCCGCAGAGTACGATATGTCACGG	mer_421_chr16:628311-628351_mer_251742
16	F1_probe1:107_R1	CGTAGTAAGATATGTAGTCCGCCCCTGTGTCCCTGCAGCACGTGGCCGAGGAGCTCCAGCCAGAGTACGATATGTCACGG	mer_421_chr16:628361-628401_mer_251742
16	F1_probe1:108_R1	CGTAGTAAGATATGTAGTCCGGCTGATGGGTGCTCCCGCCGGGCTCAAGATGAACCGTGCCAGAGTACGATATGTCACGG	mer_421_chr16:628413-628453_mer_251742
16	F1_probe1:109_R1	CGTAGTAAGATATGTAGTCCGTAGGGACCCAGCCAGACCCCGCCCCCTGTGCCCCCAACTCAGAGTACGATATGTCACGG	mer_421_chr16:628558-628598_mer_251742
16	F1_probe1:110_R1	CGTAGTAAGATATGTAGTCCTCAGCTGAGGGCTGGGGCCTGGGCACCTCCCGAGGGCTGACAGAGTACGATATGTCACGG	mer_421_chr16:628637-628677_mer_251742
16	F1_probe1:111_R1	CGTAGTAAGATATGTAGTCCGTGAGGGTTGTGCTGGGCCGAGGGCTGGGGTCTGAGCGCCCAGAGTACGATATGTCACGG	mer_421_chr16:628718-628758_mer_251742
16	F1_probe1:112_R1	CGTAGTAAGATATGTAGTCCCTACCCCACCCTGCCAGGCTACATCCACCTCATGTCCCCCCAGAGTACGATATGTCACGG	mer_421_chr16:628768-628808_mer_251742
16	F1_probe1:113_R1	CGTAGTAAGATATGTAGTCCGGCCTGACGGTGGCCCTGTCCCTCCTCTCGGACATTATCGCAGAGTACGATATGTCACGG	mer_421_chr16:628853-628893_mer_251742
16	F1_probe1:114_R1	CGTAGTAAGATATGTAGTCCTCTACTGCTTTTACGTCTATGGAGCCAGGTGGGCGTGGGCCAGAGTACGATATGTCACGG	mer_421_chr16:628911-628951_mer_251742
16	F1_probe1:115_R1	CGTAGTAAGATATGTAGTCCCTGGGAGGTGCAGAGGCTCCGGCTGGGCGGGCGTTCGAGTCAGAGTACGATATGTCACGG	mer_421_chr16:628971-629011_mer_251742
16	F1_probe1:116_R1	CGTAGTAAGATATGTAGTCCCCGGGGGAAGAAGTGGAACGTTCTGCGCCAGCGCGTGGACCAGAGTACGATATGTCACGG	mer_421_chr16:629117-629157_mer_251742
16	F1_probe1:117_R1	CGTAGTAAGATATGTAGTCCTGGGGCAGGGTTCGTGGCTGGAGGGGCTGACTGCCTCCGGCAGAGTACGATATGTCACGG	mer_421_chr16:629184-629224_mer_251742
16	F1_probe1:118_R1	CGTAGTAAGATATGTAGTCCGGCCGCGCACAGGCCCTGGGAATAGATAAGTCTGCGGTGTCAGAGTACGATATGTCACGG	mer_421_chr16:629294-629334_mer_251742
16	F1_probe1:119_R1	CGTAGTAAGATATGTAGTCCGCCCTAGAGGTGCCCCGGGCCCAGAGACTAGAGATGCCCCCAGAGTACGATATGTCACGG	mer_421_chr16:629425-629465_mer_251742
16	F1_probe1:120_R1	CGTAGTAAGATATGTAGTCCGTTGCCCGGGCCCGTCTGCTGCTCACACTTGCCGCAGCCGCAGAGTACGATATGTCACGG	mer_421_chr16:629864-629904_mer_251742
16	F1_probe1:121_R1	CGTAGTAAGATATGTAGTCCGGCCCCCACCTGTCTCCCTGCGAGTCCCCTAGTCCGTGGGCAGAGTACGATATGTCACGG	mer_421_chr16:629969-630009_mer_251742
16	F1_probe1:122_R1	CGTAGTAAGATATGTAGTCCCCGACTGCAGCTCCGGGATGGGGGAGGGCACAGTGCTGGGCAGAGTACGATATGTCACGG	mer_421_chr16:630088-630128_mer_251742
16	F1_probe1:123_R1	CGTAGTAAGATATGTAGTCCGCGGGGTCCTGCTGATGCCCGGTGTGCTGGCCCCTCCCTACAGAGTACGATATGTCACGG	mer_421_chr16:630140-630180_mer_251742
16	F1_probe1:124_R1	CGTAGTAAGATATGTAGTCCTCGGGACTCTGCTCTTCACCATCCTGCTCTTCCTCCTGCCCAGAGTACGATATGTCACGG	mer_421_chr16:630190-630230_mer_251742
16	F1_probe1:125_R1	CGTAGTAAGATATGTAGTCCCCTGGTGTTCACCCTGGTGAGCTGAGCACCCACAGGCTGGCAGAGTACGATATGTCACGG	mer_421_chr16:630248-630288_mer_251742
16	F1_probe1:126_R1	CGTAGTAAGATATGTAGTCCCAGCTGTGGGGCGGGCTGTCTCCTGCTGCAGGCCACGTGGCAGAGTACGATATGTCACGG	mer_421_chr16:630339-630379_mer_251742
16	F1_probe1:127_R1	CGTAGTAAGATATGTAGTCCGGACCCTCTGGGCAGTGAGTGCTGCGCTCTGGAGTGGGCGCAGAGTACGATATGTCACGG	mer_421_chr16:630390-630430_mer_251742
16	F1_probe1:128_R1	CGTAGTAAGATATGTAGTCCCGCAGCTGGGTGCGTGGTGGAAGGACCCCACGGCAGGTGGCAGAGTACGATATGTCACGG	mer_421_chr16:630474-630514_mer_251742
16	F1_probe1:129_R1	CGTAGTAAGATATGTAGTCCCCTGGTGCCTGGCACTGGGGCAGACAGTGGGAGGTGAGCACAGAGTACGATATGTCACGG	mer_421_chr16:630533-630573_mer_251742
16	F1_probe1:130_R1	CGTAGTAAGATATGTAGTCCGGCTGTGGGGAGGCACCTCTGACCTGGTGAGAGGGCCGGGCAGAGTACGATATGTCACGG	mer_421_chr16:630627-630667_mer_251742
16	F1_probe1:131_R1	CGTAGTAAGATATGTAGTCCTGCTCCAGAGCAAGGCCCAATGGCAGACTCCGTGCCCTGCCAGAGTACGATATGTCACGG	mer_421_chr16:630684-630724_mer_251742
16	F1_probe1:132_R1	CGTAGTAAGATATGTAGTCCTCCCTGCTCTCCCCAGGACCCTGCAGCCTCTGGGCCCCCTCAGAGTACGATATGTCACGG	mer_421_chr16:630735-630775_mer_251742
16	F1_probe1:133_R1	CGTAGTAAGATATGTAGTCCGCTCCTCTGCCACAGCTCCGGCTCCTGGTGGTCGCCGTGCCAGAGTACGATATGTCACGG	mer_421_chr16:630843-630883_mer_251742
16	F1_probe1:134_R1	CGTAGTAAGATATGTAGTCCGGCCCTACAGGCTGGCGGGTAAGTGCTGCGTATTGGGCAGCAGAGTACGATATGTCACGG	mer_421_chr16:630955-630995_mer_251742
16	F1_probe1:135_R1	CGTAGTAAGATATGTAGTCCGGACAGCATGGGCCACTGTGCCTCCAGCCTGGAAGCCGTGCAGAGTACGATATGTCACGG	mer_421_chr16:631047-631087_mer_251742
16	F1_probe1:136_R1	CGTAGTAAGATATGTAGTCCGGGAGGACAGGGCCTCCTAGTCCCAGAGGTCTGCAGGACCCAGAGTACGATATGTCACGG	mer_421_chr16:631108-631148_mer_251742
16	F1_probe1:137_R1	CGTAGTAAGATATGTAGTCCGCCGCGCAGGTTCAGAACCCTGGAGACCTGAGGCCACAGGCAGAGTACGATATGTCACGG	mer_421_chr16:631190-631230_mer_251742
16	F1_probe1:138_R1	CGTAGTAAGATATGTAGTCCGCCAGCAGGGCGGCCACCATCCAGTAAGTGCCCCGTCCGCCAGAGTACGATATGTCACGG	mer_421_chr16:631319-631359_mer_251742
16	F1_probe1:139_R1	CGTAGTAAGATATGTAGTCCGCACAGCCTGCGCCCGTCCCTCACTGGGGCTCTTCCCTGCCAGAGTACGATATGTCACGG	mer_421_chr16:631387-631427_mer_251742
16	F1_probe1:140_R1	CGTAGTAAGATATGTAGTCCAGCCAGCTCCAGGAGTTGGGCGACGGAGGGGGCGGGGAGACAGAGTACGATATGTCACGG	mer_421_chr16:632082-632122_mer_251742
16	F1_probe1:141_R1	CGTAGTAAGATATGTAGTCCGGCCACGGCCAGCAGCACCCGGGTGCCCCTCAGAGAGGAACAGAGTACGATATGTCACGG	mer_421_chr16:632133-632173_mer_251742
16	F1_probe1:142_R1	CGTAGTAAGATATGTAGTCCGGGCCAGCCCCCACGCGTCCCCTCGTCAGCCGCTTGCTATCAGAGTACGATATGTCACGG	mer_421_chr16:632200-632240_mer_251742
16	F1_probe1:143_R1	CGTAGTAAGATATGTAGTCCGGCCCCTCCGCCTCCTGATGCAGGTGAGGCCCCTTGTGGCCAGAGTACGATATGTCACGG	mer_421_chr16:632287-632327_mer_251742
16	F1_probe1:144_R1	CGTAGTAAGATATGTAGTCCACGCTGCTGCCCCTGTTCTGGGACGGTGGGGTCAGCTGGGCAGAGTACGATATGTCACGG	mer_421_chr16:632339-632379_mer_251742
16	F1_probe1:145_R1	CGTAGTAAGATATGTAGTCCCGCCAGCCTGCGATGAGGTACAGGGAGGGCCCAGTGGAGCCAGAGTACGATATGTCACGG	mer_421_chr16:632400-632440_mer_251742
16	F1_probe1:146_R1	CGTAGTAAGATATGTAGTCCCGGGACCCCCTCCCCCTTACCCCCAGGGCCTGAGGACACTCAGAGTACGATATGTCACGG	mer_421_chr16:632458-632498_mer_251742
16	F1_probe1:147_R1	CGTAGTAAGATATGTAGTCCGGGGCCCATTCTGCCCTGTGTCGGAGGCGCCCTTGGCTGGCAGAGTACGATATGTCACGG	mer_421_chr16:632515-632555_mer_251742
16	F1_probe1:148_R1	CGTAGTAAGATATGTAGTCCGAGTGAGTCCTGGGGTGGGGTGTGCGTCCCTGTGGCACGGCAGAGTACGATATGTCACGG	mer_421_chr16:632610-632650_mer_251742
16	F1_probe1:149_R1	CGTAGTAAGATATGTAGTCCGCAGCTTCTGCCTCCCCCCAGCGCTCCCTTCTGGCTGCAGCAGAGTACGATATGTCACGG	mer_421_chr16:632682-632722_mer_251742
16	F1_probe1:150_R1	CGTAGTAAGATATGTAGTCCGACAGCACTGGCCCTGCCTCACAACTGCCCGCCCCCACCCCAGAGTACGATATGTCACGG	mer_421_chr16:632781-632821_mer_251742
16	F1_probe1:151_R1	CGTAGTAAGATATGTAGTCCGACGGGGTTGGAGCTCAGACCACCCCACTGACCGCTGCCCCAGAGTACGATATGTCACGG	mer_421_chr16:632831-632871_mer_251742
16	F1_probe1:152_R1	CGTAGTAAGATATGTAGTCCGCCCTACAGCCGCGTGGTGCACACCTACCGCCTCCCCAGCCAGAGTACGATATGTCACGG	mer_421_chr16:632894-632934_mer_251742
16	F1_probe1:153_R1	CGTAGTAAGATATGTAGTCCGGGGCGCCCTGTGCCGCAAGCTGTTCCTTGGGGAGCTCATCAGAGTACGATATGTCACGG	mer_421_chr16:632959-632999_mer_251742
16	F1_probe1:154_R1	CGTAGTAAGATATGTAGTCCCTGAGGGAACTGCTGGCTCGCCTGGCACCACCACACGGCCCAGAGTACGATATGTCACGG	mer_421_chr16:633032-633072_mer_251742
16	F1_probe1:155_R1	CGTAGTAAGATATGTAGTCCCAGCTCAGCTGGCGCATGTCCTGTGCTTTGTGGACGCTGCCAGAGTACGATATGTCACGG	mer_421_chr16:633104-633144_mer_251742
16	F1_probe1:156_R1	CGTAGTAAGATATGTAGTCCGGAGGTCATTGGGAGTGAGCAGATGTGGGGGTGGCCAGCCCAGAGTACGATATGTCACGG	mer_421_chr16:633190-633230_mer_251742
16	F1_probe1:157_R1	CGTAGTAAGATATGTAGTCCGGCACTGCCTGCCTTGGGACCCGCTTCCCACCTGCTGCGGCAGAGTACGATATGTCACGG	mer_421_chr16:633252-633292_mer_251742
16	F1_probe1:158_R1	CGTAGTAAGATATGTAGTCCGGCGAGCACAGCAACCCCAGGTGTCCAGAGCACTGCCCCACAGAGTACGATATGTCACGG	mer_421_chr16:633302-633342_mer_251742
16	F1_probe1:159_R1	CGTAGTAAGATATGTAGTCCACCCAGGTCCAGAGGGTCCGTCCACCACAGCAGCCCCAGGCAGAGTACGATATGTCACGG	mer_421_chr16:633356-633396_mer_251742
16	F1_probe1:160_R1	CGTAGTAAGATATGTAGTCCGCTCCCCAGTGGCTCTGCCCTGGCTGTGGGGGTGGAGGGACAGAGTACGATATGTCACGG	mer_421_chr16:633418-633458_mer_251742
16	F2_probe2:1_R2	TGATATGCCGATTCCAAGCGCTCAAGACAGACACACGGGCCAGGTGACGTGGCTCACGCCCGAGATGATTCTAAACTACT	mer_4416_chr16:1865721-1865761_mer_275817
16	F2_probe2:2_R2	TGATATGCCGATTCCAAGCGGCCACCACGCCCGGCCAGCAGGGAGAATTTCTTGAACCCGCGAGATGATTCTAAACTACT	mer_4416_chr16:1866091-1866131_mer_275817
16	F2_probe2:3_R2	TGATATGCCGATTCCAAGCGCCACTCAGCAGAGGGAGCCCACGCCTGAGACCACCCAGGCCGAGATGATTCTAAACTACT	mer_4416_chr16:1866385-1866425_mer_275817
16	F2_probe2:4_R2	TGATATGCCGATTCCAAGCGCGGGGAAACACACCCCTGGAGAACCCCGTCCTGCTCCTGGCGAGATGATTCTAAACTACT	mer_4416_chr16:1866457-1866497_mer_275817
16	F2_probe2:5_R2	TGATATGCCGATTCCAAGCGCCAGCTGGCCTGGGCTACGCCATGGAGGCTCACGTGGGGCCGAGATGATTCTAAACTACT	mer_4416_chr16:1866508-1866548_mer_275817
16	F2_probe2:6_R2	TGATATGCCGATTCCAAGCGCTGTGGCCTGGAGAGCCAGCAGAGCCACGTGCTGCCAGCCCGAGATGATTCTAAACTACT	mer_4416_chr16:1866588-1866628_mer_275817
16	F2_probe2:7_R2	TGATATGCCGATTCCAAGCGCACACGCAGCGTCTGAGGCCTACTCCAGACCCTCCGAGGCCGAGATGATTCTAAACTACT	mer_4416_chr16:1866672-1866712_mer_275817
16	F2_probe2:8_R2	TGATATGCCGATTCCAAGCGCCCCTGGGTTTGCCGTGCAGGGCGAGCTGGGCCACACTGGCGAGATGATTCTAAACTACT	mer_4416_chr16:1866730-1866770_mer_275817
16	F2_probe2:9_R2	TGATATGCCGATTCCAAGCGGGCACTGCGCAGTGACGGCCCCACTCACCTTGGCCCAGGCCGAGATGATTCTAAACTACT	mer_4416_chr16:1866866-1866906_mer_275817
16	F2_probe2:10_R2	TGATATGCCGATTCCAAGCGGGCATTGCCGGGCTCCACGTGGCGTGCAAACTTGAGGTTGCGAGATGATTCTAAACTACT	mer_4416_chr16:1866924-1866964_mer_275817
16	F2_probe2:11_R2	TGATATGCCGATTCCAAGCGCGGGGGGTGTCCGGTGAGAGGGTGCCAGGAGGGAGAGCAGCGAGATGATTCTAAACTACT	mer_4416_chr16:1867075-1867115_mer_275817
16	F2_probe2:12_R2	TGATATGCCGATTCCAAGCGCGGGGGGAGCCGGCCCAAGACCTCCAGCAGAGCTTTACACCGAGATGATTCTAAACTACT	mer_4416_chr16:1867175-1867215_mer_275817
16	F2_probe2:13_R2	TGATATGCCGATTCCAAGCGGGAGGGGGCCAGGAGCAGGGTGACACTCACCGGCAAGGCCCGAGATGATTCTAAACTACT	mer_4416_chr16:1867330-1867370_mer_275817
16	F2_probe2:14_R2	TGATATGCCGATTCCAAGCGCCCTCCGGCCACGGCTGCCCAGACTCAGCCCCCCTGCATTCGAGATGATTCTAAACTACT	mer_4416_chr16:1867390-1867430_mer_275817
16	F2_probe2:15_R2	TGATATGCCGATTCCAAGCGCAGCTGACAGTCCAACCACCCAACTGGCCGAGCAGACCCGCGAGATGATTCTAAACTACT	mer_4416_chr16:1867457-1867497_mer_275817
16	F2_probe2:16_R2	TGATATGCCGATTCCAAGCGCACTCCTCCCTCACTGCCCCCAATCCCACCAACTGTGGCTCGAGATGATTCTAAACTACT	mer_4416_chr16:1867507-1867547_mer_275817
16	F2_probe2:17_R2	TGATATGCCGATTCCAAGCGGCCTGGCTCCCATCTTCCCTTGGCCCCAGCAGCCAGCGCCCGAGATGATTCTAAACTACT	mer_4416_chr16:1867607-1867647_mer_275817
16	F2_probe2:18_R2	TGATATGCCGATTCCAAGCGCCCTGGCTGAGCTGAGCGGGACCACCTCTCACCCATGGCGCGAGATGATTCTAAACTACT	mer_4416_chr16:1867670-1867710_mer_275817
16	F2_probe2:19_R2	TGATATGCCGATTCCAAGCGCCCACACCGCTGGGCACCTCAGGCGCACCCAGGCTCCTTCCGAGATGATTCTAAACTACT	mer_4416_chr16:1867720-1867760_mer_275817
16	F2_probe2:20_R2	TGATATGCCGATTCCAAGCGCGGCATCCCCACCCCATCACTGCCCAGGCCTCTGTCCCCGCGAGATGATTCTAAACTACT	mer_4416_chr16:1867777-1867817_mer_275817
16	F2_probe2:21_R2	TGATATGCCGATTCCAAGCGGCTGCTTCGCGGCTGTCCTGGCCTCGCTGACCTCACGTGGCGAGATGATTCTAAACTACT	mer_4416_chr16:1867831-1867871_mer_275817
16	F2_probe2:22_R2	TGATATGCCGATTCCAAGCGCCTGGGGCAGAGAAGCATGCAGCGGTGCTGGGCACAGGCCCGAGATGATTCTAAACTACT	mer_4416_chr16:1867954-1867994_mer_275817
16	F2_probe2:23_R2	TGATATGCCGATTCCAAGCGCCTTCTGGGCACGAGAGATGGGAATGGACGGTGGGGAGCCCGAGATGATTCTAAACTACT	mer_4416_chr16:1868006-1868046_mer_275817
16	F2_probe2:24_R2	TGATATGCCGATTCCAAGCGAAGGGCCCTAGACCTCGAGTCTGAGGACCAGCAGGAGGCCCGAGATGATTCTAAACTACT	mer_4416_chr16:1868056-1868096_mer_275817
16	F2_probe2:25_R2	TGATATGCCGATTCCAAGCGGCCCAGGAGGCACAGGTGAGACCCAGGGACTCCGTGCTCGCGAGATGATTCTAAACTACT	mer_4416_chr16:1868188-1868228_mer_275817
16	F2_probe2:26_R2	TGATATGCCGATTCCAAGCGTCCCTCCCACACCGGCACCACCCAGGCTCATCCCCCAGCCCGAGATGATTCTAAACTACT	mer_4416_chr16:1868269-1868309_mer_275817
16	F2_probe2:27_R2	TGATATGCCGATTCCAAGCGGGCACCTTATCCCTCACAGCGAGGCGCCCGTCCCTCCCGCCGAGATGATTCTAAACTACT	mer_4416_chr16:1868328-1868368_mer_275817
16	F2_probe2:28_R2	TGATATGCCGATTCCAAGCGGGGGCTCCCTGGCCACACCTTCTCCCTGCACCCCTGGTTTCGAGATGATTCTAAACTACT	mer_4416_chr16:1868388-1868428_mer_275817
16	F2_probe2:29_R2	TGATATGCCGATTCCAAGCGCTCCCACCTGGGTTCAAGGCTGGGGCTGCCACCTCCCACCCGAGATGATTCTAAACTACT	mer_4416_chr16:1868464-1868504_mer_275817
16	F2_probe2:30_R2	TGATATGCCGATTCCAAGCGCCAGCCGTACAAGGCCCACATCGAGTCACCGGGTGAAACCCGAGATGATTCTAAACTACT	mer_4416_chr16:1868514-1868554_mer_275817
16	F2_probe2:31_R2	TGATATGCCGATTCCAAGCGGCCCCCACCACCAGCAGCCTCCGCACCGCCTTAGAAGGCCCGAGATGATTCTAAACTACT	mer_4416_chr16:1868606-1868646_mer_275817
16	F2_probe2:32_R2	TGATATGCCGATTCCAAGCGCCCTGGGAGGCAGGCAGGGCCCCCAGACTAGCACAGGTCCCGAGATGATTCTAAACTACT	mer_4416_chr16:1868728-1868768_mer_275817
16	F2_probe2:33_R2	TGATATGCCGATTCCAAGCGGACTCCTTTCCCGTGGGACCCGCCCGGACCCCAGCTGTCCCGAGATGATTCTAAACTACT	mer_4416_chr16:1868840-1868880_mer_275817
16	F2_probe2:34_R2	TGATATGCCGATTCCAAGCGGCCCTTGCTGCAAGCGTAACTTCCTTCCAGACCACGATCCCGAGATGATTCTAAACTACT	mer_4416_chr16:1868899-1868939_mer_275817
16	F2_probe2:35_R2	TGATATGCCGATTCCAAGCGCCCACCCCTGGGCCCCCTCACACCGGTGCAACAGAGAAGGCGAGATGATTCTAAACTACT	mer_4416_chr16:1868989-1869029_mer_275817
16	F2_probe2:36_R2	TGATATGCCGATTCCAAGCGCAGGGTCTTCACGAAGAACCCCCGCCCCCACCCACACTCGCGAGATGATTCTAAACTACT	mer_4416_chr16:1869067-1869107_mer_275817
16	F2_probe2:37_R2	TGATATGCCGATTCCAAGCGGTGGCACGGGGTCGCCAGGCACTTGACGTTCAGAGACCCCCGAGATGATTCTAAACTACT	mer_4416_chr16:1869183-1869223_mer_275817
16	F2_probe2:38_R2	TGATATGCCGATTCCAAGCGCCACGGGACTGGGGGACTCGCTCACTCCATGGGTGCGCCCCGAGATGATTCTAAACTACT	mer_4416_chr16:1869365-1869405_mer_275817
16	F2_probe2:39_R2	TGATATGCCGATTCCAAGCGCTGGGCCAAATCCACGCTCGCCGTCTGGCTAGGAAAGACGCGAGATGATTCTAAACTACT	mer_4416_chr16:1869471-1869511_mer_275817
16	F2_probe2:40_R2	TGATATGCCGATTCCAAGCGCCACACATGGCCTTTTGTTTTCCTGTCCCCATCTGCCCCACGAGATGATTCTAAACTACT	mer_4416_chr16:1869521-1869561_mer_275817
16	F2_probe2:41_R2	TGATATGCCGATTCCAAGCGCTGGCACCAAGACCCTGCCCACATGGCCCGCTCCCCAGGGCGAGATGATTCTAAACTACT	mer_4416_chr16:1869641-1869681_mer_275817
16	F2_probe2:42_R2	TGATATGCCGATTCCAAGCGCACAGCCCCGCACACAGCCGCGTTTTGCACACTCCTCTCCCGAGATGATTCTAAACTACT	mer_4416_chr16:1869697-1869737_mer_275817
16	F2_probe2:43_R2	TGATATGCCGATTCCAAGCGCCACGCTGCCACAGAGGACCACTGAGAGCACTCCCGGGTCCGAGATGATTCTAAACTACT	mer_4416_chr16:1869761-1869801_mer_275817
16	F2_probe2:44_R2	TGATATGCCGATTCCAAGCGCCCTCCCCCACGCTCCTGACAGGGCCACGCTGGAGCACCTCGAGATGATTCTAAACTACT	mer_4416_chr16:1869840-1869880_mer_275817
16	F2_probe2:45_R2	TGATATGCCGATTCCAAGCGGTGAGTCAGGGCCCCGATACGGTCGTCACCCCCGTACACCCGAGATGATTCTAAACTACT	mer_4416_chr16:1869925-1869965_mer_275817
16	F2_probe2:46_R2	TGATATGCCGATTCCAAGCGGTCAAACAGGAGACCTGGGCTGCCTGCTGAGCTGAGGGGGCGAGATGATTCTAAACTACT	mer_4416_chr16:1870022-1870062_mer_275817
16	F2_probe2:47_R2	TGATATGCCGATTCCAAGCGAGGGGCTGCCTGCTGCTCTTAAACCCTAGTCAAACGCAACCGAGATGATTCTAAACTACT	mer_4416_chr16:1870098-1870138_mer_275817
16	F2_probe2:48_R2	TGATATGCCGATTCCAAGCGCACCTGGATGATCCTGTGGCCAGGGTTCCGAGCGTGGGGGCGAGATGATTCTAAACTACT	mer_4416_chr16:1870183-1870223_mer_275817
16	F2_probe2:49_R2	TGATATGCCGATTCCAAGCGCCCACCCCCACATCCTAGGGCAGTGGGTCTGGGGCGTGGCCGAGATGATTCTAAACTACT	mer_4416_chr16:1870267-1870307_mer_275817
16	F2_probe2:50_R2	TGATATGCCGATTCCAAGCGCTTGTCCTGGTGCAGTGGGTCTGGGGAGAGGCCTGGGGTGCGAGATGATTCTAAACTACT	mer_4416_chr16:1870321-1870361_mer_275817
16	F2_probe2:51_R2	TGATATGCCGATTCCAAGCGGGCCCCCAGGTGATCCTGATGTGCTGCCCAGTTTGTGGCCCGAGATGATTCTAAACTACT	mer_4416_chr16:1870424-1870464_mer_275817
16	F2_probe2:52_R2	TGATATGCCGATTCCAAGCGGAGCAGCTGGCCCTAGACGCGGCCTGTCTGCAGGGGAGGCCGAGATGATTCTAAACTACT	mer_4416_chr16:1870524-1870564_mer_275817
16	F2_probe2:53_R2	TGATATGCCGATTCCAAGCGGGAGGTGCCTCCTACGCGCCCAGGTTTCCCCAGGGGAGCCCGAGATGATTCTAAACTACT	mer_4416_chr16:1870588-1870628_mer_275817
16	F2_probe2:54_R2	TGATATGCCGATTCCAAGCGACAGGGTGGAGTGGTGGCCGCTGCCCTCTGCCCCTCCCACCGAGATGATTCTAAACTACT	mer_4416_chr16:1870775-1870815_mer_275817
16	F2_probe2:55_R2	TGATATGCCGATTCCAAGCGGGCGCGGCACCACAGGCCTTGGTCTGCCCATCACCACCCACGAGATGATTCTAAACTACT	mer_4416_chr16:1870825-1870865_mer_275817
16	F2_probe2:56_R2	TGATATGCCGATTCCAAGCGGCAAACCCCACCCCGCTGAAGCTATGGCCTGGCTTAGGACCGAGATGATTCTAAACTACT	mer_4416_chr16:1870875-1870915_mer_275817
16	F2_probe2:57_R2	TGATATGCCGATTCCAAGCGGCAGGGAGCTGCAGCAAGCTGTGATGTGCCAGGCAGCCACCGAGATGATTCTAAACTACT	mer_4416_chr16:1871004-1871044_mer_275817
16	F2_probe2:58_R2	TGATATGCCGATTCCAAGCGCCACCAGGGTCCCCAGGAGGAGGCATGGTGGCAGCAAGGGCGAGATGATTCTAAACTACT	mer_4416_chr16:1871054-1871094_mer_275817
16	F2_probe2:59_R2	TGATATGCCGATTCCAAGCGCAGGGAGGCTGCAGGCACCGCCCCTCAAGCCCAGGTCCCTCGAGATGATTCTAAACTACT	mer_4416_chr16:1871156-1871196_mer_275817
16	F2_probe2:60_R2	TGATATGCCGATTCCAAGCGGATGACCCCGAAGAGGCTCGAGGGGCCCAACTCACAGAGCCGAGATGATTCTAAACTACT	mer_4416_chr16:1871210-1871250_mer_275817
16	F2_probe2:61_R2	TGATATGCCGATTCCAAGCGCCAGGCCTAAGTCCAGCTGCGTGTGAACCATGACGCTTCCCGAGATGATTCTAAACTACT	mer_4416_chr16:1871260-1871300_mer_275817
16	F2_probe2:62_R2	TGATATGCCGATTCCAAGCGGCACAGCGCTCCCACCACCAAGGAGAGGACCAAAGGCTTCCGAGATGATTCTAAACTACT	mer_4416_chr16:1871323-1871363_mer_275817
16	F2_probe2:63_R2	TGATATGCCGATTCCAAGCGGCCACAGCTGAGAGGCCCTAGGGCAGTGCCAGACGGGTCCCGAGATGATTCTAAACTACT	mer_4416_chr16:1871391-1871431_mer_275817
16	F2_probe2:64_R2	TGATATGCCGATTCCAAGCGGGTGCCGGTTGCCCTCGGGCGCTTGCTTGGCAAAAAGAAGCGAGATGATTCTAAACTACT	mer_4416_chr16:1871445-1871485_mer_275817
16	F2_probe2:65_R2	TGATATGCCGATTCCAAGCGGAGCCTCAAAAATTTCTAAAAGCCAAACAACGGCCTTGAGCGAGATGATTCTAAACTACT	mer_4416_chr16:1871505-1871545_mer_275817
16	F2_probe2:66_R2	TGATATGCCGATTCCAAGCGCCCAGACAGGGCATTTTATTCATCCATTTTCAAGGATTTTCGAGATGATTCTAAACTACT	mer_4416_chr16:1871566-1871606_mer_275817
16	F2_probe2:67_R2	TGATATGCCGATTCCAAGCGGGGCACAAACCCGCATGGCCCAGGAGAGAGCCGGGGGGTGCGAGATGATTCTAAACTACT	mer_4416_chr16:1872023-1872063_mer_275817
16	F2_probe2:68_R2	TGATATGCCGATTCCAAGCGCTCCCCTCACCCTCGGGGCCTCAGAGTCACTGAGCACCAGCGAGATGATTCTAAACTACT	mer_4416_chr16:1872089-1872129_mer_275817
16	F2_probe2:69_R2	TGATATGCCGATTCCAAGCGCCCACCGGGGCGAGAAGTGAGCCAGGTCCCACACCCCCAGCGAGATGATTCTAAACTACT	mer_4416_chr16:1872243-1872283_mer_275817
16	F2_probe2:70_R2	TGATATGCCGATTCCAAGCGCCCCGTGCTTTCTCGCCGCGTCCACGACCTGCAGTGGCCCCGAGATGATTCTAAACTACT	mer_4416_chr16:1872338-1872378_mer_275817
16	F2_probe2:71_R2	TGATATGCCGATTCCAAGCGGGGTGCCCAGCAGAACCCAGGACACGCCATGAGGGGCCGCCGAGATGATTCTAAACTACT	mer_4416_chr16:1872435-1872475_mer_275817
16	F2_probe2:72_R2	TGATATGCCGATTCCAAGCGCGTCCTGACCCTGCCAGCTTGCCCTGCTCCAGGAGAGCCACGAGATGATTCTAAACTACT	mer_4416_chr16:1872485-1872525_mer_275817
16	F2_probe2:73_R2	TGATATGCCGATTCCAAGCGACCACCTACGACCGCTCCAAGCCCCTCCAGCTCTGAGGGCCGAGATGATTCTAAACTACT	mer_4416_chr16:1872568-1872608_mer_275817
16	F2_probe2:74_R2	TGATATGCCGATTCCAAGCGCTGCACAGCGCTTTCTGTGTCACTGCCTCTCGCCTCCACCCGAGATGATTCTAAACTACT	mer_4416_chr16:1872674-1872714_mer_275817
16	F2_probe2:75_R2	TGATATGCCGATTCCAAGCGGGCAAAGTTGCAAGGACACTGCGGTTAGGAAACCCATCGGCGAGATGATTCTAAACTACT	mer_4416_chr16:1872767-1872807_mer_275817
16	F2_probe2:76_R2	TGATATGCCGATTCCAAGCGGGGTGACCAGGGCAGGGAGAGCCAGGCACAGCCATGCGCACGAGATGATTCTAAACTACT	mer_4416_chr16:1872825-1872865_mer_275817
16	F2_probe2:77_R2	TGATATGCCGATTCCAAGCGGACCAGGTACATGTAGTTGTCGGTCAGGGCAGGCAGCACCCGAGATGATTCTAAACTACT	mer_4416_chr16:1872920-1872960_mer_275817
16	F2_probe2:78_R2	TGATATGCCGATTCCAAGCGGGTGCCCTCGTCCACGGTCAGGTTCTTCCGCAAATCTGTGCGAGATGATTCTAAACTACT	mer_4416_chr16:1872971-1873011_mer_275817
16	F2_probe2:79_R2	TGATATGCCGATTCCAAGCGAGCCGCGCCAGGCCCTCCACGACAGGACGCGCAAGCTGCACGAGATGATTCTAAACTACT	mer_4416_chr16:1873068-1873108_mer_275817
16	F2_probe2:80_R2	TGATATGCCGATTCCAAGCGGGTGTGAGCCACCGCGACCAGCCAAGACCTTGTCTTTGCACGAGATGATTCTAAACTACT	mer_4416_chr16:1873545-1873585_mer_275817
16	F2_probe2:81_R2	TGATATGCCGATTCCAAGCGTGCACTCCAGCCTGGGTGACAAGACAATAACCTGTTCCTTCGAGATGATTCTAAACTACT	mer_4416_chr16:1873706-1873746_mer_275817
16	F2_probe2:82_R2	TGATATGCCGATTCCAAGCGTCCCTGAGGAGAACACAGGAACTAACTCATGCTCACATTCCGAGATGATTCTAAACTACT	mer_4416_chr16:1873791-1873831_mer_275817
16	F2_probe2:83_R2	TGATATGCCGATTCCAAGCGGGCCAGCTTGTGATTGTGAGGCGAACCACTGCCAGTGCTGCGAGATGATTCTAAACTACT	mer_4416_chr16:1873898-1873938_mer_275817
16	F2_probe2:84_R2	TGATATGCCGATTCCAAGCGCAGACTAGGGGTGCCCCCGCCTGGCCATCTGCCCTCCAGCCGAGATGATTCTAAACTACT	mer_4416_chr16:1873985-1874025_mer_275817
16	F2_probe2:85_R2	TGATATGCCGATTCCAAGCGAGCGAGCCTGCGTTCCATGCAGTTACAGCCCTTCTCAGCCCGAGATGATTCTAAACTACT	mer_4416_chr16:1874049-1874089_mer_275817
16	F2_probe2:86_R2	TGATATGCCGATTCCAAGCGAGAACCAATACTTGACGGCAGGCTGAGGCAGGAGAATTGCCGAGATGATTCTAAACTACT	mer_4416_chr16:1874100-1874140_mer_275817
16	F2_probe2:87_R2	TGATATGCCGATTCCAAGCGCCACCATCCAACTGACCCAAAGGACTCTGCCACAGGGGCCCGAGATGATTCTAAACTACT	mer_4416_chr16:1874357-1874397_mer_275817
16	F2_probe2:88_R2	TGATATGCCGATTCCAAGCGGGGTGACCAAGGGACAAAAGTGTCTGCCACCCAGTCGACCCGAGATGATTCTAAACTACT	mer_4416_chr16:1874423-1874463_mer_275817
16	F2_probe2:89_R2	TGATATGCCGATTCCAAGCGGGGGGCCCCGACAATACCTTCAGTTCCGCTCTACACGGGGCGAGATGATTCTAAACTACT	mer_4416_chr16:1874514-1874554_mer_275817
16	F2_probe2:90_R2	TGATATGCCGATTCCAAGCGGTGCAGTCCTGGGGTAGGTGCCACGGCAGGGGCTTCTCCCCGAGATGATTCTAAACTACT	mer_4416_chr16:1874582-1874622_mer_275817
16	F2_probe2:91_R2	TGATATGCCGATTCCAAGCGGCCACCAACTGACAGACACACGCGTCTCCAGGGCCCACCGCGAGATGATTCTAAACTACT	mer_4416_chr16:1874647-1874687_mer_275817
16	F2_probe2:92_R2	TGATATGCCGATTCCAAGCGTCCGACCTTATTTCCACAGCCGGGGAAACTGCCCAAACTACGAGATGATTCTAAACTACT	mer_4416_chr16:1874697-1874737_mer_275817
16	F2_probe2:93_R2	TGATATGCCGATTCCAAGCGGCACAAAGATATCCTATTACCCGCCTGACAACCAGCTGGGCGAGATGATTCTAAACTACT	mer_4416_chr16:1874751-1874791_mer_275817
16	F2_probe2:94_R2	TGATATGCCGATTCCAAGCGCCCCTTCCCCTTAGCCTCAGCACCACCCCAGCCCAAGGAGCGAGATGATTCTAAACTACT	mer_4416_chr16:1874861-1874901_mer_275817
16	F2_probe2:95_R2	TGATATGCCGATTCCAAGCGGGGGTGCAGAAGGGTTGTGACAGGATTCCGAGTGCCGGGCCGAGATGATTCTAAACTACT	mer_4416_chr16:1874938-1874978_mer_275817
16	F2_probe2:96_R2	TGATATGCCGATTCCAAGCGGGAGCAGAACATTACAAACAAAAATACTGCCCACGTGCGGCGAGATGATTCTAAACTACT	mer_4416_chr16:1875010-1875050_mer_275817
16	F2_probe2:97_R2	TGATATGCCGATTCCAAGCGCAGTGAGCCGAGATTGGCCACTGCACTGCCCAGGCGAAGACGAGATGATTCTAAACTACT	mer_4416_chr16:1875259-1875299_mer_275817
16	F2_probe2:98_R2	TGATATGCCGATTCCAAGCGCTGGTGCTCAGCCTCCCCTGGAGACCATCACAGCCTCCTGCGAGATGATTCTAAACTACT	mer_4416_chr16:1875314-1875354_mer_275817
16	F2_probe2:99_R2	TGATATGCCGATTCCAAGCGCCCAGGGAGGTGCCTTTATTTCTGAGGAAAGACGCAGCTGCGAGATGATTCTAAACTACT	mer_4416_chr16:1875367-1875407_mer_275817
16	F2_probe2:100_R2	TGATATGCCGATTCCAAGCGCACTCAGCCCAGCACTGCCTGGCAAATGTTCCCGGCTTGCCGAGATGATTCTAAACTACT	mer_4416_chr16:1875445-1875485_mer_275817
16	F2_probe2:101_R2	TGATATGCCGATTCCAAGCGGGACCAAGTCCAGAAACATGTTCGGTTTGGCCCCAAAAACCGAGATGATTCTAAACTACT	mer_4416_chr16:1875542-1875582_mer_275817
16	F2_probe2:102_R2	TGATATGCCGATTCCAAGCGGGGGCTGGGGCCTCCCTTAGAATGGGGTACGCACGCCCTGCGAGATGATTCTAAACTACT	mer_4416_chr16:1875934-1875974_mer_275817
16	F2_probe2:103_R2	TGATATGCCGATTCCAAGCGGTCCCGCTGGAACTCTCTGCCTGGACCCTTATGAATGTCCCGAGATGATTCTAAACTACT	mer_4416_chr16:1875986-1876026_mer_275817
16	F2_probe2:104_R2	TGATATGCCGATTCCAAGCGCAGCTTTCGGCGAGATCTGGAAACCGCCAGGGACGCCTCCCGAGATGATTCTAAACTACT	mer_4416_chr16:1876107-1876147_mer_275817
16	F2_probe2:105_R2	TGATATGCCGATTCCAAGCGGACCACCTCGGGCGAATGACACGCCGGGTCCCCAGACGGGCGAGATGATTCTAAACTACT	mer_4416_chr16:1876220-1876260_mer_275817
16	F2_probe2:106_R2	TGATATGCCGATTCCAAGCGCGCGGCCTTAGGCACCTGCGCAACAGACACCGCGTCAGCGCGAGATGATTCTAAACTACT	mer_4416_chr16:1876589-1876629_mer_275817
16	F2_probe2:107_R2	TGATATGCCGATTCCAAGCGCCGGGCCGGGCTGGACTGCCGAGCTGCCCAGGACTGCAAACGAGATGATTCTAAACTACT	mer_4416_chr16:1876792-1876832_mer_275817
16	F2_probe2:108_R2	TGATATGCCGATTCCAAGCGCGCTGCCCTCAGCCAATCAGCGTCCACCTCGCACCGTCCGCGAGATGATTCTAAACTACT	mer_4416_chr16:1876874-1876914_mer_275817
16	F2_probe2:109_R2	TGATATGCCGATTCCAAGCGCAACTTGTTTTGTCCGCGAGCCCCGACTGCCACGGGCCGGCGAGATGATTCTAAACTACT	mer_4416_chr16:1876938-1876978_mer_275817
16	F2_probe2:110_R2	TGATATGCCGATTCCAAGCGAGCTGCGCCGGGAGAGCTGTGCCGCGAGCCTCCGCCTCTTCGAGATGATTCTAAACTACT	mer_4416_chr16:1877012-1877052_mer_275817
16	F2_probe2:111_R2	TGATATGCCGATTCCAAGCGCGGGTACCCGGCAGATCGCGAGGTGGAACGGGCCGTCGCTCGAGATGATTCTAAACTACT	mer_4416_chr16:1877099-1877139_mer_275817
16	F2_probe2:112_R2	TGATATGCCGATTCCAAGCGGGCATCAGCTGACCGGCCCAGCCCACGTGACTACAGGGGCCGAGATGATTCTAAACTACT	mer_4416_chr16:1877186-1877226_mer_275817
16	F2_probe2:113_R2	TGATATGCCGATTCCAAGCGTGGCAGCATCCAGGCCATTGTCCCGCTTCTGGGAGTGGGGCGAGATGATTCTAAACTACT	mer_4416_chr16:1877241-1877281_mer_275817
16	F2_probe2:114_R2	TGATATGCCGATTCCAAGCGGCGTGGGGAGGAACTACGCGGACCACGTCAGGGAGATGCGCGAGATGATTCTAAACTACT	mer_4416_chr16:1877295-1877335_mer_275817
16	F2_probe2:115_R2	TGATATGCCGATTCCAAGCGCGTCCACGGCCTACGCGCCCGAGGGCTCGCCCATCCTCATCGAGATGATTCTAAACTACT	mer_4416_chr16:1877373-1877413_mer_275817
16	F2_probe2:116_R2	TGATATGCCGATTCCAAGCGCCACGAGCTGGAGCTGGGCGTGGTGATGGGCAAGCGCTGCCGAGATGATTCTAAACTACT	mer_4416_chr16:1877437-1877477_mer_275817
16	F2_probe2:117_R2	TGATATGCCGATTCCAAGCGGCCCTGTGCCTGGATATGACCGCCCGGGACGTGCAGGACGCGAGATGATTCTAAACTACT	mer_4416_chr16:1877522-1877562_mer_275817
16	F2_probe2:118_R2	TGATATGCCGATTCCAAGCGGAGCTTCACGGCGTCCTGCCCGGTCAGCGCGTTCGTGCCCCGAGATGATTCTAAACTACT	mer_4416_chr16:1877599-1877639_mer_275817
16	F2_probe2:119_R2	TGATATGCCGATTCCAAGCGGACCCTCACAAGCTGAAGCTCTGGCTCAAGGTCAACGGCGCGAGATGATTCTAAACTACT	mer_4416_chr16:1877654-1877694_mer_275817
16	F2_probe2:120_R2	TGATATGCCGATTCCAAGCGGAGGGTGAGACATCCTCCATGATTTTTTCCATCCCCTACACGAGATGATTCTAAACTACT	mer_4416_chr16:1877705-1877745_mer_275817
16	F2_probe2:121_R2	TGATATGCCGATTCCAAGCGCGATGAGATCGAGGCTGGCATACACGGGCTGGTCAGTATGCGAGATGATTCTAAACTACT	mer_4416_chr16:1877836-1877876_mer_275817
16	F2_probe2:122_R2	TGATATGCCGATTCCAAGCGGTTTCGAGAGAGAAGGGAGCAAGACAAGAGCAAGCAACGGCGAGATGATTCTAAACTACT	mer_4416_chr16:1877921-1877961_mer_275817
16	F2_probe2:123_R2	TGATATGCCGATTCCAAGCGATTAGAAACCATTTATTGGCCGGACGCGGTGGCTCACGCCCGAGATGATTCTAAACTACT	mer_4416_chr16:1877984-1878024_mer_275817
16	F2_probe2:124_R2	TGATATGCCGATTCCAAGCGTGCGCCACTGTACTCCTGGGCAACAGCGAGACTCCGTCTCCGAGATGATTCTAAACTACT	mer_4416_chr16:1878236-1878276_mer_275817
16	F2_probe2:125_R2	TGATATGCCGATTCCAAGCGGAACCCTTCAAGAAAACGTGAAGTAGAACGGGTGGGCCAGCGAGATGATTCTAAACTACT	mer_4416_chr16:1878349-1878389_mer_275817
16	F2_probe2:126_R2	TGATATGCCGATTCCAAGCGCAGTGGGTTATCTCTAGGATGATCAGTAGTTCAGCACTTACGAGATGATTCTAAACTACT	mer_4416_chr16:1878490-1878530_mer_275817
16	F2_probe2:127_R2	TGATATGCCGATTCCAAGCGAACTGAAAGTTATGTTCCAGATAACTTTCCGTTGTTTACCCGAGATGATTCTAAACTACT	mer_4416_chr16:1878544-1878584_mer_275817
16	F2_probe2:128_R2	TGATATGCCGATTCCAAGCGATCTCCACAAATTACTGGCCCATCTCGGACTTGCTGAATCCGAGATGATTCTAAACTACT	mer_4416_chr16:1878633-1878673_mer_275817
16	F2_probe2:129_R2	TGATATGCCGATTCCAAGCGCTCCAGTGAAGCTGTGTTTACAGGGCATTCCAAGTGATTCCGAGATGATTCTAAACTACT	mer_4416_chr16:1878690-1878730_mer_275817
16	F2_probe2:130_R2	TGATATGCCGATTCCAAGCGCTTAGGGTATCTACCCAGACCCATCGATTCTGAGTTCGGGCGAGATGATTCTAAACTACT	mer_4416_chr16:1878824-1878864_mer_275817
16	F2_probe2:131_R2	TGATATGCCGATTCCAAGCGAAGGTGCTCCCTTCTAAGTGGCTTACAAGGGTAATTTTTTCGAGATGATTCTAAACTACT	mer_4416_chr16:1878895-1878935_mer_275817
16	F2_probe2:132_R2	TGATATGCCGATTCCAAGCGCCTCCTTGTGGGGCTTCAGACCTTAGTCTTTGACCTTTGGCGAGATGATTCTAAACTACT	mer_4416_chr16:1878965-1879005_mer_275817
16	F2_probe2:133_R2	TGATATGCCGATTCCAAGCGGCCTGGGACTGCTGCTTTTGCTCTTGCCTGCACCCTCCTCCGAGATGATTCTAAACTACT	mer_4416_chr16:1879092-1879132_mer_275817
16	F2_probe2:134_R2	TGATATGCCGATTCCAAGCGGGAGGAGTCCTTTGGGCTTCGGCAGGGGTTCCTGTTCGCGCGAGATGATTCTAAACTACT	mer_4416_chr16:1879177-1879217_mer_275817
16	F2_probe2:135_R2	TGATATGCCGATTCCAAGCGCTGCTGGCCCCTGAAGAAAGCCTAGGACATCTGATTGAGTCGAGATGATTCTAAACTACT	mer_4416_chr16:1879227-1879267_mer_275817
16	F2_probe2:136_R2	TGATATGCCGATTCCAAGCGGGCACCATGCCAAGCAGTTTATTCTGTATTTCCACGTGTTCGAGATGATTCTAAACTACT	mer_4416_chr16:1879303-1879343_mer_275817
16	F2_probe2:137_R2	TGATATGCCGATTCCAAGCGGTGGCAGAGCCGAGATGTAACCCAGCTCCCCCAAGACCAGCGAGATGATTCTAAACTACT	mer_4416_chr16:1879451-1879491_mer_275817
16	F2_probe2:138_R2	TGATATGCCGATTCCAAGCGTAAGAAGAATCAGACACTTAGGTATGCTGCAACCCCATGCCGAGATGATTCTAAACTACT	mer_4416_chr16:1879540-1879580_mer_275817
16	F2_probe2:139_R2	TGATATGCCGATTCCAAGCGTTTCATTGCTTGGCAATGCATGTAATTACAGAAGAGTCAGCGAGATGATTCTAAACTACT	mer_4416_chr16:1879666-1879706_mer_275817
16	F2_probe2:140_R2	TGATATGCCGATTCCAAGCGAGAACAAAACACCAAAAATTTCATCTACCCAGAGACAGCCCGAGATGATTCTAAACTACT	mer_4416_chr16:1879725-1879765_mer_275817
16	F2_probe2:141_R2	TGATATGCCGATTCCAAGCGGCATGAGCCACCGTGCCCAGCTATACCATACAATTATTTACGAGATGATTCTAAACTACT	mer_4416_chr16:1880142-1880182_mer_275817
16	F2_probe2:142_R2	TGATATGCCGATTCCAAGCGGTGACCATCTTTTTCCTTGTTAGCTGACACATTTCTGCAGCGAGATGATTCTAAACTACT	mer_4416_chr16:1880205-1880245_mer_275817
16	F2_probe2:143_R2	TGATATGCCGATTCCAAGCGCTGAAGTCAAGCCTCCATTTTTGGACCTTGAGATTGTCTCCGAGATGATTCTAAACTACT	mer_4416_chr16:1880272-1880312_mer_275817
16	F2_probe2:144_R2	TGATATGCCGATTCCAAGCGGGCTAGGTTCCCATAAGTGGAAGAGTTGGATCAAAGGGCGCGAGATGATTCTAAACTACT	mer_4416_chr16:1880354-1880394_mer_275817
16	F2_probe2:145_R2	TGATATGCCGATTCCAAGCGGTCTGCTACCAGGTACACGGTTCAGCTGAGATATAGCTACCGAGATGATTCTAAACTACT	mer_4416_chr16:1880419-1880459_mer_275817
16	F2_probe2:146_R2	TGATATGCCGATTCCAAGCGGGCACAAGCCAGCACCGAGTACAGTGCCCCTGGGGTCAGTCGAGATGATTCTAAACTACT	mer_4416_chr16:1880527-1880567_mer_275817
16	F2_probe2:147_R2	TGATATGCCGATTCCAAGCGGTCACAAACATTGACATCAGCATTGCAGGTGTAGGCACACCGAGATGATTCTAAACTACT	mer_4416_chr16:1880594-1880634_mer_275817
16	F2_probe2:148_R2	TGATATGCCGATTCCAAGCGTGCAAGAATCAAAAACAGAGACACCAAGTCCGACAATTCCCGAGATGATTCTAAACTACT	mer_4416_chr16:1880646-1880686_mer_275817
16	F2_probe2:149_R2	TGATATGCCGATTCCAAGCGCATAGTAATCCTAGCATTCAGAAGATAACGTTTTTCCACGCGAGATGATTCTAAACTACT	mer_4416_chr16:1880701-1880741_mer_275817
16	F2_probe2:150_R2	TGATATGCCGATTCCAAGCGGTTTGTCCTCTGGTCCTACGTCTCTCCCTTCCTCCCCGCCCGAGATGATTCTAAACTACT	mer_4416_chr16:1880837-1880877_mer_275817
16	F2_probe2:151_R2	TGATATGCCGATTCCAAGCGGGAAATGCGTCGGGATGGTGACTGCAGAAAGACTCTTCCCCGAGATGATTCTAAACTACT	mer_4416_chr16:1880956-1880996_mer_275817
16	F2_probe2:152_R2	TGATATGCCGATTCCAAGCGCTCCCAAGAATCAGGATATTCTCCTACATGGAAATGAGACCGAGATGATTCTAAACTACT	mer_4416_chr16:1881009-1881049_mer_275817
16	F2_probe2:153_R2	TGATATGCCGATTCCAAGCGTTCCACAGTGTATTAGTCTGTACAGAATATATGGTTTGACCGAGATGATTCTAAACTACT	mer_4416_chr16:1881072-1881112_mer_275817
16	F2_probe2:154_R2	TGATATGCCGATTCCAAGCGCCCAGAAGCACAGCCTAAGATGGGGATTCTTGTTCCCGTGCGAGATGATTCTAAACTACT	mer_4416_chr16:1881267-1881307_mer_275817
16	F2_probe2:155_R2	TGATATGCCGATTCCAAGCGGGGCAGGGAGCAAACTCCAAGGAAGAAAGTGGTCTCTGGGCGAGATGATTCTAAACTACT	mer_4416_chr16:1881357-1881397_mer_275817
16	F2_probe2:156_R2	TGATATGCCGATTCCAAGCGGCGAGGAGTCTGTTGGCACCAGAATCTGCTCTCCCCGCCCCGAGATGATTCTAAACTACT	mer_4416_chr16:1881445-1881485_mer_275817
16	F2_probe2:157_R2	TGATATGCCGATTCCAAGCGGGGTGGAGCATCCCCGACAGATTGCACACTTTTCAGATGCCGAGATGATTCTAAACTACT	mer_4416_chr16:1881557-1881597_mer_275817
16	F2_probe2:158_R2	TGATATGCCGATTCCAAGCGGGGTCCCCCAACCTCCAGGCCACTGACTGCTACCAGCCCGCGAGATGATTCTAAACTACT	mer_4416_chr16:1881650-1881690_mer_275817
16	F2_probe2:159_R2	TGATATGCCGATTCCAAGCGCGGAGCCACACAGTAGGAGGCAAGTGAGCATTCCCGCCCGCGAGATGATTCTAAACTACT	mer_4416_chr16:1881704-1881744_mer_275817
16	F2_probe2:160_R2	TGATATGCCGATTCCAAGCGTCCTGAAACCATCCCCGCCCCCCGACCCGGCAATCCGTGGCGAGATGATTCTAAACTACT	mer_4416_chr16:1881885-1881925_mer_275817
16	F3_probe3:1_R3	GTCACACTTAATAAGCAGCGATTGTCACATGGTACCATTTCAGCGCACTAAGATGGCTAGCGATGTAGATTAGATTCAAC	mer_17426_chr16:3112063-3112103_mer_292834
16	F3_probe3:2_R3	GTCACACTTAATAAGCAGCGCTGGGGATGTGGAGAAACAGGAACCCCCGGGCACTGCTGCCGATGTAGATTAGATTCAAC	mer_17426_chr16:3112135-3112175_mer_292834
16	F3_probe3:3_R3	GTCACACTTAATAAGCAGCGGACAGACAATTTGAAACATAGTCTGGCTGTTCCTCAGAAGCGATGTAGATTAGATTCAAC	mer_17426_chr16:3112189-3112229_mer_292834
16	F3_probe3:4_R3	GTCACACTTAATAAGCAGCGTGCCATGTAACCCAGCTATTCTTCTCCTTCATACGTATCCCGATGTAGATTAGATTCAAC	mer_17426_chr16:3112243-3112283_mer_292834
16	F3_probe3:5_R3	GTCACACTTAATAAGCAGCGAGTCTGCACAGAAACTTTTGCGTGAATGTTCACAGCAGCGCGATGTAGATTAGATTCAAC	mer_17426_chr16:3112301-3112341_mer_292834
16	F3_probe3:6_R3	GTCACACTTAATAAGCAGCGCCCCAACTTCCTTTGAGGGGTGAATGGAGAAACCAAATGTCGATGTAGATTAGATTCAAC	mer_17426_chr16:3112371-3112411_mer_292834
16	F3_probe3:7_R3	GTCACACTTAATAAGCAGCGCAGCCAGAAGAAGGAATGAAGGACTGATCCGTGTTACAACCGATGTAGATTAGATTCAAC	mer_17426_chr16:3112438-3112478_mer_292834
16	F3_probe3:8_R3	GTCACACTTAATAAGCAGCGAACAGCATGTTCCGTGAAAGAAGCTAGACACAGAAGATCACGATGTAGATTAGATTCAAC	mer_17426_chr16:3112494-3112534_mer_292834
16	F3_probe3:9_R3	GTCACACTTAATAAGCAGCGTCCATTGAGAGAGAAAGTAGATAAGCCCAGACGCAGTGGCCGATGTAGATTAGATTCAAC	mer_17426_chr16:3112579-3112619_mer_292834
16	F3_probe3:10_R3	GTCACACTTAATAAGCAGCGCAGAAATTAGGCCAGGCTGAGTGGCAGAACAAGACTCCACCGATGTAGATTAGATTCAAC	mer_17426_chr16:3112729-3112769_mer_292834
16	F3_probe3:11_R3	GTCACACTTAATAAGCAGCGAAAATTGTCACGTGATACCATTTCAGCCCATTGGGATGGCCGATGTAGATTAGATTCAAC	mer_17426_chr16:3112788-3112828_mer_292834
16	F3_probe3:12_R3	GTCACACTTAATAAGCAGCGGGTTGTAGAGACACGGGAACCCTCGCACACTGCTGCTGGGCGATGTAGATTAGATTCAAC	mer_17426_chr16:3112867-3112907_mer_292834
16	F3_probe3:13_R3	GTCACACTTAATAAGCAGCGCACATTTACCATGTAACCCAGCTATTCTTCTGCTTCATACCGATGTAGATTAGATTCAAC	mer_17426_chr16:3112965-3113005_mer_292834
16	F3_probe3:14_R3	GTCACACTTAATAAGCAGCGCATACGTCTGCACAGAAACTTGTACGTGAATGTTCATAGCCGATGTAGATTAGATTCAAC	mer_17426_chr16:3113019-3113059_mer_292834
16	F3_probe3:15_R3	GTCACACTTAATAAGCAGCGGCCAAAAAGTGGAAAGAACCCAAATGTCCTTCGAGGGGTGCGATGTAGATTAGATTCAAC	mer_17426_chr16:3113076-3113116_mer_292834
16	F3_probe3:16_R3	GTCACACTTAATAAGCAGCGGTGTTACAACACGGATGAACCTCAAGAATAGCATGTTCAGCGATGTAGATTAGATTCAAC	mer_17426_chr16:3113191-3113231_mer_292834
16	F3_probe3:17_R3	GTCACACTTAATAAGCAGCGGGGAGAGAGGCATCCATTGAGAGAGAAAGTAGATGAGGCCCGATGTAGATTAGATTCAAC	mer_17426_chr16:3113290-3113330_mer_292834
16	F3_probe3:18_R3	GTCACACTTAATAAGCAGCGTCCAGGGAAATGAGGACTGGCAGTGATGTCTCAGAAGGGCCGATGTAGATTAGATTCAAC	mer_17426_chr16:3113641-3113681_mer_292834
16	F3_probe3:19_R3	GTCACACTTAATAAGCAGCGGGGTTGTGGTGATAGCTGCACAGTTCTGTGCTTTGAATTGCGATGTAGATTAGATTCAAC	mer_17426_chr16:3113718-3113758_mer_292834
16	F3_probe3:20_R3	GTCACACTTAATAAGCAGCGGGTGGCCTTTGAGAGTCATGAGGGGCTAGGGTTGGAGCTGCGATGTAGATTAGATTCAAC	mer_17426_chr16:3113860-3113900_mer_292834
16	F3_probe3:21_R3	GTCACACTTAATAAGCAGCGGACTTTTAGCTGGTGCAGGAGTGGCTTCCTTCTGTCTCCCCGATGTAGATTAGATTCAAC	mer_17426_chr16:3113913-3113953_mer_292834
16	F3_probe3:22_R3	GTCACACTTAATAAGCAGCGGCGGTTGCGCACAGTGGAATGGACTCCTAAGTGGCAGGCACGATGTAGATTAGATTCAAC	mer_17426_chr16:3114007-3114047_mer_292834
16	F3_probe3:23_R3	GTCACACTTAATAAGCAGCGCCATGGAGCGTGTTTTATAGGTTCTGTCTCTCCGAGTCCCCGATGTAGATTAGATTCAAC	mer_17426_chr16:3114087-3114127_mer_292834
16	F3_probe3:24_R3	GTCACACTTAATAAGCAGCGCATTGCATCCATGCTGAATTCCTAAGCCCCAGGACCTCAGCGATGTAGATTAGATTCAAC	mer_17426_chr16:3114148-3114188_mer_292834
16	F3_probe3:25_R3	GTCACACTTAATAAGCAGCGGGAGGTACTTAAGGTACAATGAGGTCACTGGGGTGGATCCCGATGTAGATTAGATTCAAC	mer_17426_chr16:3114220-3114260_mer_292834
16	F3_probe3:26_R3	GTCACACTTAATAAGCAGCGCCGAGGGGAATTTTCATTGTTGTCCCCCAGACTGGAGTGCCGATGTAGATTAGATTCAAC	mer_17426_chr16:3114280-3114320_mer_292834
16	F3_probe3:27_R3	GTCACACTTAATAAGCAGCGGTCCTTTGGAAAGGGGAAAGGGGGACAGTCACACCCAGGCCGATGTAGATTAGATTCAAC	mer_17426_chr16:3114595-3114635_mer_292834
16	F3_probe3:28_R3	GTCACACTTAATAAGCAGCGTCCCAGCTCCGGGCCCTCAGAAGGACCCCACGCTGCCCACCGATGTAGATTAGATTCAAC	mer_17426_chr16:3114692-3114732_mer_292834
16	F3_probe3:29_R3	GTCACACTTAATAAGCAGCGGACCTCCAGCCTGCAGATCGTGAGGGAAGAGACGTCTTCGCGATGTAGATTAGATTCAAC	mer_17426_chr16:3114742-3114782_mer_292834
16	F3_probe3:30_R3	GTCACACTTAATAAGCAGCGAGGGCGTGGTTGTGCTCAGCTGGGGGAAGGGGGCTGGGGGCGATGTAGATTAGATTCAAC	mer_17426_chr16:3114843-3114883_mer_292834
16	F3_probe3:31_R3	GTCACACTTAATAAGCAGCGGCCAGGCTGGAGGGTCAGAACCCGTGGAGCTAGAAGAGCCCGATGTAGATTAGATTCAAC	mer_17426_chr16:3114908-3114948_mer_292834
16	F3_probe3:32_R3	GTCACACTTAATAAGCAGCGCCCCAAGATTGCTGAGACCAGTGACCTTCGGCCCCAGATGCGATGTAGATTAGATTCAAC	mer_17426_chr16:3114958-3114998_mer_292834
16	F3_probe3:33_R3	GTCACACTTAATAAGCAGCGGGGTCAGAAGGACCTGGTCAGCCAAGCTCAGACAGCCGGCCGATGTAGATTAGATTCAAC	mer_17426_chr16:3115017-3115057_mer_292834
16	F3_probe3:34_R3	GTCACACTTAATAAGCAGCGAGCCACCCCTCCAACGTGCACAGGCCCCTGCCCTCACGGCCGATGTAGATTAGATTCAAC	mer_17426_chr16:3115119-3115159_mer_292834
16	F3_probe3:35_R3	GTCACACTTAATAAGCAGCGCTGGCCTCTGGAGCCGGGGCACACCTCATGCAAGGACAGGCGATGTAGATTAGATTCAAC	mer_17426_chr16:3115209-3115249_mer_292834
16	F3_probe3:36_R3	GTCACACTTAATAAGCAGCGCCCCAGCCAGCTGTCCCGAGTCTGGACTTTCCCTCTGCCCCGATGTAGATTAGATTCAAC	mer_17426_chr16:3115313-3115353_mer_292834
16	F3_probe3:37_R3	GTCACACTTAATAAGCAGCGCCCATTCCTGGGCTCAGAGACTCCCACCCCAGCTCAGAGGCGATGTAGATTAGATTCAAC	mer_17426_chr16:3115389-3115429_mer_292834
16	F3_probe3:38_R3	GTCACACTTAATAAGCAGCGGGGACGGACCCTCATTCCTCCCAGGGACCCCAGACCTCTGCGATGTAGATTAGATTCAAC	mer_17426_chr16:3115446-3115486_mer_292834
16	F3_probe3:39_R3	GTCACACTTAATAAGCAGCGAGGCCTCCTGCCCTGAGAGAGGCTCCGCCCACTACCCCCCCGATGTAGATTAGATTCAAC	mer_17426_chr16:3115563-3115603_mer_292834
16	F3_probe3:40_R3	GTCACACTTAATAAGCAGCGGTGGAGCTGGGTCATCTCAGGTGGGGAGTTGGGGTCCCCGCGATGTAGATTAGATTCAAC	mer_17426_chr16:3115669-3115709_mer_292834
16	F3_probe3:41_R3	GTCACACTTAATAAGCAGCGCCTCTGGGGAGGAGGGTGCTTCTCTGAGACACTTTCTTTTCGATGTAGATTAGATTCAAC	mer_17426_chr16:3115720-3115760_mer_292834
16	F3_probe3:42_R3	GTCACACTTAATAAGCAGCGTGGCCGCCATGTGCTTCCCGAAGGTGAGTGAGAGGCTGCGCGATGTAGATTAGATTCAAC	mer_17426_chr16:3115805-3115845_mer_292834
16	F3_probe3:43_R3	GTCACACTTAATAAGCAGCGTTCCCGAGGTGCCTGTGTGTCAGGGCTCAGTCAGGGGCACCGATGTAGATTAGATTCAAC	mer_17426_chr16:3115902-3115942_mer_292834
16	F3_probe3:44_R3	GTCACACTTAATAAGCAGCGGTCGGGGGCGCTGGAGAACGGCAGGGGTGTGGATGAGAGGCGATGTAGATTAGATTCAAC	mer_17426_chr16:3116003-3116043_mer_292834
16	F3_probe3:45_R3	GTCACACTTAATAAGCAGCGCCCGGGGCAGGGGTGGGGCAGGGCTCTGCTGGAAACGACTCGATGTAGATTAGATTCAAC	mer_17426_chr16:3116080-3116120_mer_292834
16	F3_probe3:46_R3	GTCACACTTAATAAGCAGCGCTCAGAGGCCGGCTCAGCTGGGTGGGCCCAAGAGCAAGGCCGATGTAGATTAGATTCAAC	mer_17426_chr16:3116134-3116174_mer_292834
16	F3_probe3:47_R3	GTCACACTTAATAAGCAGCGCCTGGGTTCCCTCCGACCTCCCATCCTCTACCACTGCCCCCGATGTAGATTAGATTCAAC	mer_17426_chr16:3116205-3116245_mer_292834
16	F3_probe3:48_R3	GTCACACTTAATAAGCAGCGCGGAGGACACATGGCTCCCGCATGTCGGCACGGTGCTGCTCGATGTAGATTAGATTCAAC	mer_17426_chr16:3116345-3116385_mer_292834
16	F3_probe3:49_R3	GTCACACTTAATAAGCAGCGGACAGCTGCCCTGCCCAGAATATGTCCCCAGGCCCTGCGCCGATGTAGATTAGATTCAAC	mer_17426_chr16:3116448-3116488_mer_292834
16	F3_probe3:50_R3	GTCACACTTAATAAGCAGCGCGTGGGGGCTCAGCGGGGATTCTGTGGGGTGCCTCTGGCCCGATGTAGATTAGATTCAAC	mer_17426_chr16:3116560-3116600_mer_292834
16	F3_probe3:51_R3	GTCACACTTAATAAGCAGCGGCCACGTGTCTGCAGGCAGGAATGGCCCGGGACCTGTGGGCGATGTAGATTAGATTCAAC	mer_17426_chr16:3116612-3116652_mer_292834
16	F3_probe3:52_R3	GTCACACTTAATAAGCAGCGGGCAGTCGGGAAGAGTGGCAGGTTGTAGGGTGGACCTACCCGATGTAGATTAGATTCAAC	mer_17426_chr16:3116662-3116702_mer_292834
16	F3_probe3:53_R3	GTCACACTTAATAAGCAGCGAATCAGCTCATCAGAGAGGAATGGCTGCTGTTACCTTCTCCGATGTAGATTAGATTCAAC	mer_17426_chr16:3116718-3116758_mer_292834
16	F3_probe3:54_R3	GTCACACTTAATAAGCAGCGGGGAAACCCAGCTGAGCCAGCCTGCTCCAGGACAGTGTCCCGATGTAGATTAGATTCAAC	mer_17426_chr16:3116820-3116860_mer_292834
16	F3_probe3:55_R3	GTCACACTTAATAAGCAGCGGGGTGTGTGTGTGCAGGGAGGACACCCCGGCCCACGCAGGCGATGTAGATTAGATTCAAC	mer_17426_chr16:3116884-3116924_mer_292834
16	F3_probe3:56_R3	GTCACACTTAATAAGCAGCGGCCCTGGCCGGTCTTTCCAGGCTGTGAGGGGCTCCTGGGACGATGTAGATTAGATTCAAC	mer_17426_chr16:3117193-3117233_mer_292834
16	F3_probe3:57_R3	GTCACACTTAATAAGCAGCGTCCTGTACCTCTGCCATGTGTCTCTGTGTGTGTGTGTGTGCGATGTAGATTAGATTCAAC	mer_17426_chr16:3117249-3117289_mer_292834
16	F3_probe3:58_R3	GTCACACTTAATAAGCAGCGGCTCCTCCCTACTTCTGCTCAGGGGTTGGGGGCCTGGGTCCGATGTAGATTAGATTCAAC	mer_17426_chr16:3117422-3117462_mer_292834
16	F3_probe3:59_R3	GTCACACTTAATAAGCAGCGCCCTGGAGGGACAAGGATCCGGCCCTTTGGTGCCAACTCTCGATGTAGATTAGATTCAAC	mer_17426_chr16:3117501-3117541_mer_292834
16	F3_probe3:60_R3	GTCACACTTAATAAGCAGCGCCCCTCAGGCACCAGGTCACATGTCCCCGCCCCCAGGCACCGATGTAGATTAGATTCAAC	mer_17426_chr16:3117627-3117667_mer_292834
16	F3_probe3:61_R3	GTCACACTTAATAAGCAGCGCCTGGGTGGCAGTGAGTGGGCGGGTGGGGGATCTGGACGCCGATGTAGATTAGATTCAAC	mer_17426_chr16:3117751-3117791_mer_292834
16	F3_probe3:62_R3	GTCACACTTAATAAGCAGCGCCCCTGGCTGGGCCCAGTTCGGGGTGTGTGGGAGCTGAGGCGATGTAGATTAGATTCAAC	mer_17426_chr16:3117866-3117906_mer_292834
16	F3_probe3:63_R3	GTCACACTTAATAAGCAGCGTGAGGACTGACTGATGTGGGGTGCAGAGGAGGCTTGGGCCCGATGTAGATTAGATTCAAC	mer_17426_chr16:3117918-3117958_mer_292834
16	F3_probe3:64_R3	GTCACACTTAATAAGCAGCGGTCGAGCCTGGCAGAGCTGGAGGTGAGCCGTGGCCTCCCCCGATGTAGATTAGATTCAAC	mer_17426_chr16:3117990-3118030_mer_292834
16	F3_probe3:65_R3	GTCACACTTAATAAGCAGCGGGCTCCACAGGACACTGGGTCTGGGCCCCGGGTCCCCTTGCGATGTAGATTAGATTCAAC	mer_17426_chr16:3118058-3118098_mer_292834
16	F3_probe3:66_R3	GTCACACTTAATAAGCAGCGGACCAGTGGGGGCCACAGTGGGAAGGGGGCAGGCAGGAGCCGATGTAGATTAGATTCAAC	mer_17426_chr16:3118109-3118149_mer_292834
16	F3_probe3:67_R3	GTCACACTTAATAAGCAGCGGCCCTCCTCTCCCCAGGACGACTTCAAAGAGGGCTACCTGCGATGTAGATTAGATTCAAC	mer_17426_chr16:3118165-3118205_mer_292834
16	F3_probe3:68_R3	GTCACACTTAATAAGCAGCGCACACCCATCTGGGCACCTTGCCTTCCTTCACCTCTGCCCCGATGTAGATTAGATTCAAC	mer_17426_chr16:3118251-3118291_mer_292834
16	F3_probe3:69_R3	GTCACACTTAATAAGCAGCGGGCATGAGCCACCGGGCCCAGCCAACCCCTGCCCTGTCTTCGATGTAGATTAGATTCAAC	mer_17426_chr16:3118589-3118629_mer_292834
16	F3_probe3:70_R3	GTCACACTTAATAAGCAGCGGGGACCTGCCCATGGCCTCACTCCTCACACAGTGGCACAGCGATGTAGATTAGATTCAAC	mer_17426_chr16:3118698-3118738_mer_292834
16	F3_probe3:71_R3	GTCACACTTAATAAGCAGCGACGATGAGGGCCCTGACCTGGTGACCAAGCAGACACACCCCGATGTAGATTAGATTCAAC	mer_17426_chr16:3118748-3118788_mer_292834
16	F3_probe3:72_R3	GTCACACTTAATAAGCAGCGTGCCATGGAGGTGAATGCAGAGGAGGGGGACTCTGGGAAACGATGTAGATTAGATTCAAC	mer_17426_chr16:3118798-3118838_mer_292834
16	F3_probe3:73_R3	GTCACACTTAATAAGCAGCGCCAGAGTTTCTGCTGCTCTCTGTCAGAGCTCTTCATGTCCCGATGTAGATTAGATTCAAC	mer_17426_chr16:3119233-3119273_mer_292834
16	F3_probe3:74_R3	GTCACACTTAATAAGCAGCGCCACCTTTGCCCTCCCCGTCACCGCGCACCCACCCTGACCCGATGTAGATTAGATTCAAC	mer_17426_chr16:3119368-3119408_mer_292834
16	F3_probe3:75_R3	GTCACACTTAATAAGCAGCGCCCGCACACTCAGTCCCCCTGCCTGGCGTTCCTGCCGCAGCGATGTAGATTAGATTCAAC	mer_17426_chr16:3119439-3119479_mer_292834
16	F3_probe3:76_R3	GTCACACTTAATAAGCAGCGCGCGGAGGTGGGTTTCCCAGGGCAAGGCTGATCTGTTGCCCGATGTAGATTAGATTCAAC	mer_17426_chr16:3119554-3119594_mer_292834
16	F3_probe3:77_R3	GTCACACTTAATAAGCAGCGGGGGGAAGGCGGAAGAGAAGCAAGGCACGTCCTACATGGCCGATGTAGATTAGATTCAAC	mer_17426_chr16:3119716-3119756_mer_292834
16	F3_probe3:78_R3	GTCACACTTAATAAGCAGCGGCAGGGTGGGGGGAACTACCAAACACTTTTGTCCGCGTGTCGATGTAGATTAGATTCAAC	mer_17426_chr16:3119766-3119806_mer_292834
16	F3_probe3:79_R3	GTCACACTTAATAAGCAGCGAGCCACCACACCCGGCTGCCAAACACTTTTAACCCACCAGCGATGTAGATTAGATTCAAC	mer_17426_chr16:3120090-3120130_mer_292834
16	F3_probe3:80_R3	GTCACACTTAATAAGCAGCGGCAATCATCTCCAGCCCGGCCCCTCCCTCGACATGTGGGGCGATGTAGATTAGATTCAAC	mer_17426_chr16:3120189-3120229_mer_292834
16	F3_probe3:81_R3	GTCACACTTAATAAGCAGCGGGACACAGAGAAAATCATCTCATTCTGCCCCTGGACCCTCCGATGTAGATTAGATTCAAC	mer_17426_chr16:3120255-3120295_mer_292834
16	F3_probe3:82_R3	GTCACACTTAATAAGCAGCGTGCCCCAGTAGCCGTTCTCCATGACAACCTGTGCGTGGTCCGATGTAGATTAGATTCAAC	mer_17426_chr16:3120891-3120931_mer_292834
16	F3_probe3:83_R3	GTCACACTTAATAAGCAGCGGCCCTAGGCCTAGCTTGAATTAATCCCCAGGAAATGGGTTCGATGTAGATTAGATTCAAC	mer_17426_chr16:3121160-3121200_mer_292834
16	F3_probe3:84_R3	GTCACACTTAATAAGCAGCGTGGTGCTTAGAAATTTCTACTGCTGGCGGAGTGCAGTGGCCGATGTAGATTAGATTCAAC	mer_17426_chr16:3121349-3121389_mer_292834
16	F3_probe3:85_R3	GTCACACTTAATAAGCAGCGCAAGGGACAGGTTCTTGCTATGTTGCTGAGGCTGCAGTGCCGATGTAGATTAGATTCAAC	mer_17426_chr16:3121672-3121712_mer_292834
16	F3_probe3:86_R3	GTCACACTTAATAAGCAGCGGGATGGACAGATGCGTGCACAGAGGCAGGGATGGATGGACCGATGTAGATTAGATTCAAC	mer_17426_chr16:3121743-3121783_mer_292834
16	F3_probe3:87_R3	GTCACACTTAATAAGCAGCGCACGCTGAGCGCCTACTAGCACAAGACAAGACATACAGGGCGATGTAGATTAGATTCAAC	mer_17426_chr16:3121798-3121838_mer_292834
16	F3_probe3:88_R3	GTCACACTTAATAAGCAGCGAGCAGTGAGCCAGCTGAGTCAGGGGTACGAGGAGACACTGCGATGTAGATTAGATTCAAC	mer_17426_chr16:3121880-3121920_mer_292834
16	F3_probe3:89_R3	GTCACACTTAATAAGCAGCGGGGAGACTGCAGAAGGCGGCAGGTCCCGGATCACCAAGGGCGATGTAGATTAGATTCAAC	mer_17426_chr16:3121976-3122016_mer_292834
16	F3_probe3:90_R3	GTCACACTTAATAAGCAGCGCCGGAACTATCATCAGCTTCAGCAGGGGGCAGGGGGTAGGCGATGTAGATTAGATTCAAC	mer_17426_chr16:3122074-3122114_mer_292834
16	F3_probe3:91_R3	GTCACACTTAATAAGCAGCGGATGAGGCTGGGGCCCTTGGAGGATGGTGTCCTGGTGCTGCGATGTAGATTAGATTCAAC	mer_17426_chr16:3122263-3122303_mer_292834
16	F3_probe3:92_R3	GTCACACTTAATAAGCAGCGGGCAGGCATGAGTACAGGTCTGGGCGGGAGTCTGCAGCGCCGATGTAGATTAGATTCAAC	mer_17426_chr16:3122349-3122389_mer_292834
16	F3_probe3:93_R3	GTCACACTTAATAAGCAGCGGCCTCAACATTCACATATGGGCTTCGGATGGGCGTGGTGGCGATGTAGATTAGATTCAAC	mer_17426_chr16:3122796-3122836_mer_292834
16	F3_probe3:94_R3	GTCACACTTAATAAGCAGCGGAGAATGTGGGCTTCAAAGTTGAATTCAAGTAAGTCAGGGCGATGTAGATTAGATTCAAC	mer_17426_chr16:3122981-3123021_mer_292834
16	F3_probe3:95_R3	GTCACACTTAATAAGCAGCGCGCCTGCTGGTGGCGGGGGCTTGCCGATGAAATGAGCCATCGATGTAGATTAGATTCAAC	mer_17426_chr16:3123097-3123137_mer_292834
16	F3_probe3:96_R3	GTCACACTTAATAAGCAGCGCAGCTGCTGTCGGAGCTGGGCTAGTGGCCGCCTTGAGAGCCGATGTAGATTAGATTCAAC	mer_17426_chr16:3123190-3123230_mer_292834
16	F3_probe3:97_R3	GTCACACTTAATAAGCAGCGGGCGGCAGTGGGCTTAGGCATGAGAGGAGCGGAGGAAGAGCGATGTAGATTAGATTCAAC	mer_17426_chr16:3123523-3123563_mer_292834
16	F3_probe3:98_R3	GTCACACTTAATAAGCAGCGGACCAGGAAGGGAGGGCAGAGAGCGGCGTGGAGTCGGGGGCGATGTAGATTAGATTCAAC	mer_17426_chr16:3123596-3123636_mer_292834
16	F3_probe3:99_R3	GTCACACTTAATAAGCAGCGGAGCGTCTTAGGATGAAGGAGTTGTGAGCACTCAGCACAGCGATGTAGATTAGATTCAAC	mer_17426_chr16:3123652-3123692_mer_292834
16	F3_probe3:100_R3	GTCACACTTAATAAGCAGCGGCACAGAGGCAGGGATGGATAGATGGACAGAGGCATGCACCGATGTAGATTAGATTCAAC	mer_17426_chr16:3123780-3123820_mer_292834
16	F3_probe3:101_R3	GTCACACTTAATAAGCAGCGGAGGCAGGGATGAATGGATAGATGGATGCACAGGGGCAGGCGATGTAGATTAGATTCAAC	mer_17426_chr16:3123957-3123997_mer_292834
16	F3_probe3:102_R3	GTCACACTTAATAAGCAGCGGCATGCACAGAGGCAGGGATGTATGGACGGATGCATGGGCCGATGTAGATTAGATTCAAC	mer_17426_chr16:3124016-3124056_mer_292834
16	F3_probe3:103_R3	GTCACACTTAATAAGCAGCGGCACAGAGGCAGGGATGGACGGAGGGACAGATGCAGGCACCGATGTAGATTAGATTCAAC	mer_17426_chr16:3124152-3124192_mer_292834
16	F3_probe3:104_R3	GTCACACTTAATAAGCAGCGGGACAGACAGATGCATACACAGAGGCAGGGATAGATGGACCGATGTAGATTAGATTCAAC	mer_17426_chr16:3124208-3124248_mer_292834
16	F3_probe3:105_R3	GTCACACTTAATAAGCAGCGGAGGCAGGGATGGATGGACAGATGCAGGCACAGAGGCAGGCGATGTAGATTAGATTCAAC	mer_17426_chr16:3124261-3124301_mer_292834
16	F3_probe3:106_R3	GTCACACTTAATAAGCAGCGGGAAGGATGCATGCACAGAGGCAGTGATGGATGGGTGGGGCGATGTAGATTAGATTCAAC	mer_17426_chr16:3124344-3124384_mer_292834
16	F3_probe3:107_R3	GTCACACTTAATAAGCAGCGCCAGGCTAAGTCCTCACACCGGGAGGGGCAGGAGGCGAGCCGATGTAGATTAGATTCAAC	mer_17426_chr16:3124435-3124475_mer_292834
16	F3_probe3:108_R3	GTCACACTTAATAAGCAGCGTGTCATTTGAAAGTTAGGGCTGAGGGCCGGGCGCGGTGGCCGATGTAGATTAGATTCAAC	mer_17426_chr16:3124560-3124600_mer_292834
16	F3_probe3:109_R3	GTCACACTTAATAAGCAGCGGGGGGCCGGGGCTGGATGAAAGCTTGAGGGGCTGTGGGCCCGATGTAGATTAGATTCAAC	mer_17426_chr16:3124902-3124942_mer_292834
16	F3_probe3:110_R3	GTCACACTTAATAAGCAGCGGCCAAAGCCTGGGGCAAGGATGATAGGAGGTGCTGGGGCCCGATGTAGATTAGATTCAAC	mer_17426_chr16:3124978-3125018_mer_292834
16	F3_probe3:111_R3	GTCACACTTAATAAGCAGCGGCCCTCTGAGAATCTCGTGAGGCTGGGTCTGCACAGCTGTCGATGTAGATTAGATTCAAC	mer_17426_chr16:3125028-3125068_mer_292834
16	F3_probe3:112_R3	GTCACACTTAATAAGCAGCGCCCCCAGATGCATGGTGTGACAAGGGTGCAGGAAGGGGTGCGATGTAGATTAGATTCAAC	mer_17426_chr16:3125081-3125121_mer_292834
16	F3_probe3:113_R3	GTCACACTTAATAAGCAGCGGCAAGGCAGGATAGAAGGTGAGAGATGAATGATATGGCCGCGATGTAGATTAGATTCAAC	mer_17426_chr16:3125154-3125194_mer_292834
16	F3_probe3:114_R3	GTCACACTTAATAAGCAGCGCAAGAGAACCTACAGTCAACAAGGACATTCATCAGCGCACCGATGTAGATTAGATTCAAC	mer_17426_chr16:3125242-3125282_mer_292834
16	F3_probe3:115_R3	GTCACACTTAATAAGCAGCGCCTCAGTTTCCTCCTCTGTAAAATGGACATAGGGGACAGGCGATGTAGATTAGATTCAAC	mer_17426_chr16:3125371-3125411_mer_292834
16	F3_probe3:116_R3	GTCACACTTAATAAGCAGCGCATGCTTAGATGCTCAGCTAGTGGTTTTAGGGACCGAGAGCGATGTAGATTAGATTCAAC	mer_17426_chr16:3125465-3125505_mer_292834
16	F3_probe3:117_R3	GTCACACTTAATAAGCAGCGAGGTCGTTACCTATGAACCTGCCCTGAGCAGTGCTGACCTCGATGTAGATTAGATTCAAC	mer_17426_chr16:3125526-3125566_mer_292834
16	F3_probe3:118_R3	GTCACACTTAATAAGCAGCGTCCGCATGGGGTAATTGGGGCCTCCCTGTGGTGCTGCAGGCGATGTAGATTAGATTCAAC	mer_17426_chr16:3125591-3125631_mer_292834
16	F3_probe3:119_R3	GTCACACTTAATAAGCAGCGGGGAAGCGTCTCGGTCCTGCCGGTCCTGGCGCCTGAGCTGCGATGTAGATTAGATTCAAC	mer_17426_chr16:3125736-3125776_mer_292834
16	F3_probe3:120_R3	GTCACACTTAATAAGCAGCGGGAGGGGCAGAGGCTGTGGACAGGGAGATGGGGGAGGGGGCGATGTAGATTAGATTCAAC	mer_17426_chr16:3125934-3125974_mer_292834
16	F3_probe3:121_R3	GTCACACTTAATAAGCAGCGGACTGGAGCTGGGAGGAGGGTACGCTGCCAGGGCTGGGGCCGATGTAGATTAGATTCAAC	mer_17426_chr16:3126108-3126148_mer_292834
16	F3_probe3:122_R3	GTCACACTTAATAAGCAGCGGGCACGCACCTTATAGGCTCCTGCCCCTGCCCCACTGCCCCGATGTAGATTAGATTCAAC	mer_17426_chr16:3126162-3126202_mer_292834
16	F3_probe3:123_R3	GTCACACTTAATAAGCAGCGCAGGAGTGAGCCACCACACCCAGCTCCTTCCCCTCAAACTCGATGTAGATTAGATTCAAC	mer_17426_chr16:3126512-3126552_mer_292834
16	F3_probe3:124_R3	GTCACACTTAATAAGCAGCGCCCTTCCCAGAGGAGGGTCCCCATCTGTGTGTAAGGTGGCCGATGTAGATTAGATTCAAC	mer_17426_chr16:3126569-3126609_mer_292834
16	F3_probe3:125_R3	GTCACACTTAATAAGCAGCGCTGGGTCGCTTCAGCCCTGTGGCCCAGTGTCCAGCACAGCCGATGTAGATTAGATTCAAC	mer_17426_chr16:3126628-3126668_mer_292834
16	F3_probe3:126_R3	GTCACACTTAATAAGCAGCGTCGTGGAGGATTGGGGCAGGGGGGTGCTGGGCAGAGGCGGCGATGTAGATTAGATTCAAC	mer_17426_chr16:3126697-3126737_mer_292834
16	F3_probe3:127_R3	GTCACACTTAATAAGCAGCGGTTGGCTGCAGCTGCACTTGCAGGGCCTTCCTGTGCCCCCCGATGTAGATTAGATTCAAC	mer_17426_chr16:3126772-3126812_mer_292834
16	F3_probe3:128_R3	GTCACACTTAATAAGCAGCGGTCACAGTGCTGCAGATTTTGTTTATAGCCAGTTTTGGGGCGATGTAGATTAGATTCAAC	mer_17426_chr16:3127271-3127311_mer_292834
16	F3_probe3:129_R3	GTCACACTTAATAAGCAGCGGGGGCCTGTTCCCAACATGTCCCCCCTTCTTTGATTTGCACGATGTAGATTAGATTCAAC	mer_17426_chr16:3127333-3127373_mer_292834
16	F3_probe3:130_R3	GTCACACTTAATAAGCAGCGTACTGTATCCAAAAAGCTTGTAGAGTGTCCTTCTAGATGCCGATGTAGATTAGATTCAAC	mer_17426_chr16:3127634-3127674_mer_292834
16	F3_probe3:131_R3	GTCACACTTAATAAGCAGCGCAATTGTGTATGGACTGTCCCATAATCCCTATCTCTCCCCCGATGTAGATTAGATTCAAC	mer_17426_chr16:3128721-3128761_mer_292834
16	F3_probe3:132_R3	GTCACACTTAATAAGCAGCGCAGAAATCACATTAATAGGCTATCAAAAGCAGTCAATACCCGATGTAGATTAGATTCAAC	mer_17426_chr16:3128853-3128893_mer_292834
16	F3_probe3:133_R3	GTCACACTTAATAAGCAGCGAGGCATCTGGAAAACTACTTTTTGAGCCAGAATAAGAAGCCGATGTAGATTAGATTCAAC	mer_17426_chr16:3128924-3128964_mer_292834
16	F3_probe3:134_R3	GTCACACTTAATAAGCAGCGCCTAAGCCTTGGCGGGAACTTGTCTTTCCAATTGAAGTGGCGATGTAGATTAGATTCAAC	mer_17426_chr16:3129439-3129479_mer_292834
16	F3_probe3:135_R3	GTCACACTTAATAAGCAGCGGAGACCTTTCGCGGGTGTTCCCCTGGCAGAAAGCTCACGGCGATGTAGATTAGATTCAAC	mer_17426_chr16:3130172-3130212_mer_292834
16	F3_probe3:136_R3	GTCACACTTAATAAGCAGCGGGGCCTCAGCTGGAAATGCCCTGATTTAGAACCGGGCCCGCGATGTAGATTAGATTCAAC	mer_17426_chr16:3130286-3130326_mer_292834
16	F3_probe3:137_R3	GTCACACTTAATAAGCAGCGGGCGACCCTTCGACCTGGATTCGAGCCTCGGTCGGGGAGACGATGTAGATTAGATTCAAC	mer_17426_chr16:3131032-3131072_mer_292834
16	F3_probe3:138_R3	GTCACACTTAATAAGCAGCGCTGAGAGCCCCAACAGAGGTTTACCCAAGTATTTATTAACCGATGTAGATTAGATTCAAC	mer_17426_chr16:3131164-3131204_mer_292834
16	F3_probe3:139_R3	GTCACACTTAATAAGCAGCGCTTTGTTTATAGCCAGGAAACCAACACCTGTGGGCCTCCGCGATGTAGATTAGATTCAAC	mer_17426_chr16:3131495-3131535_mer_292834
16	F3_probe3:140_R3	GTCACACTTAATAAGCAGCGCCTACGGAGCCACACGGGGGGCAAGGAGGAGCTGACACCCCGATGTAGATTAGATTCAAC	mer_17426_chr16:3131926-3131966_mer_292834
16	F3_probe3:141_R3	GTCACACTTAATAAGCAGCGCCACCTTTGCCCTCCCAGTCACCGCGCACCCACCCTGACCCGATGTAGATTAGATTCAAC	mer_17426_chr16:3132010-3132050_mer_292834
16	F3_probe3:142_R3	GTCACACTTAATAAGCAGCGCCCCCTGCCTGGCATTCCTGCCGCAGCTCTGACCTGGCGCCGATGTAGATTAGATTCAAC	mer_17426_chr16:3132095-3132135_mer_292834
16	F3_probe3:143_R3	GTCACACTTAATAAGCAGCGGCTATAAAGAATGCCTGAGGGCTGGGCGCAGTGGCTCACGCGATGTAGATTAGATTCAAC	mer_17426_chr16:3132257-3132297_mer_292834
16	F3_probe3:144_R3	GTCACACTTAATAAGCAGCGACGTCCTACATGGCAGCAGGAGAAGCAAGGTTGGGGGAACCGATGTAGATTAGATTCAAC	mer_17426_chr16:3132701-3132741_mer_292834
16	F3_probe3:145_R3	GTCACACTTAATAAGCAGCGGGGTGAGGACACAGAGAAAACCACCTCATTCTGCCCCTGGCGATGTAGATTAGATTCAAC	mer_17426_chr16:3133190-3133230_mer_292834
16	F3_probe3:146_R3	GTCACACTTAATAAGCAGCGGCCTGCGGCTTTTCCAGGCACAGCGTACAAACTCTTGGTGCGATGTAGATTAGATTCAAC	mer_17426_chr16:3133676-3133716_mer_292834
16	F3_probe3:147_R3	GTCACACTTAATAAGCAGCGGTAGCCGTTCTCCATGACAGCCCTGCCCCTGACGCTGACCCGATGTAGATTAGATTCAAC	mer_17426_chr16:3133836-3133876_mer_292834
16	F3_probe3:148_R3	GTCACACTTAATAAGCAGCGGGCATTTCATAGGTCCACTGAAATCTAGGCGGAGGCCCCCCGATGTAGATTAGATTCAAC	mer_17426_chr16:3133892-3133932_mer_292834
16	F3_probe3:149_R3	GTCACACTTAATAAGCAGCGGGAGCTGGAGTGGCTGGGGCACAGGGCGATGTCCCAAGGCCGATGTAGATTAGATTCAAC	mer_17426_chr16:3134057-3134097_mer_292834
16	F3_probe3:150_R3	GTCACACTTAATAAGCAGCGGCCCTGGGCCTAGCTTGAATTTCTCCCCAGAAAAAATTTTCGATGTAGATTAGATTCAAC	mer_17426_chr16:3134113-3134153_mer_292834
16	F3_probe3:151_R3	GTCACACTTAATAAGCAGCGTGCTGCTTAGAAATTTCTACTGCTGGCCTGGTGCAGTGGCCGATGTAGATTAGATTCAAC	mer_17426_chr16:3134301-3134341_mer_292834
16	F3_probe3:152_R3	GTCACACTTAATAAGCAGCGGTTCCACAGGGCAGGGGCAAAATTCCTTCAGTCTCTTTGCCGATGTAGATTAGATTCAAC	mer_17426_chr16:3134684-3134724_mer_292834
16	F3_probe3:153_R3	GTCACACTTAATAAGCAGCGTTAAAACATTAGATCTCAGGCTGGGTGTGGTGGCTCACACCGATGTAGATTAGATTCAAC	mer_17426_chr16:3135219-3135259_mer_292834
16	F3_probe3:154_R3	GTCACACTTAATAAGCAGCGAGCACTTTGGGAGGCCAAGGTAGCACAGGAATTAAAAGAACGATGTAGATTAGATTCAAC	mer_17426_chr16:3135269-3135309_mer_292834
16	F3_probe3:155_R3	GTCACACTTAATAAGCAGCGAACTCAGCTGTATGTAAGAAAAAACCAATTCCCCCTGAGGCGATGTAGATTAGATTCAAC	mer_17426_chr16:3135330-3135370_mer_292834
16	F3_probe3:156_R3	GTCACACTTAATAAGCAGCGAGAGGGGCTGAGGCAGGAATTGCTTGAATCCAGGAGGCGGCGATGTAGATTAGATTCAAC	mer_17426_chr16:3135903-3135943_mer_292834
16	F3_probe3:157_R3	GTCACACTTAATAAGCAGCGGAGCCAAACCGTCTCAATTGCACCCCGGATGTGCTGACCCCGATGTAGATTAGATTCAAC	mer_17426_chr16:3136186-3136226_mer_292834
16	F3_probe3:158_R3	GTCACACTTAATAAGCAGCGAGTGTGGGACACTCGCCTGCATAATTTGTGGTAGTGGGGGCGATGTAGATTAGATTCAAC	mer_17426_chr16:3136240-3136280_mer_292834
16	F3_probe3:159_R3	GTCACACTTAATAAGCAGCGCCAGGCTTCTCTGACAGGCGGGAACAGGGAGGCGGGGGGCCGATGTAGATTAGATTCAAC	mer_17426_chr16:3136358-3136398_mer_292834
16	F3_probe3:160_R3	GTCACACTTAATAAGCAGCGCAGCAGAGACCGTGGCTCTGATGGACCTACCCACATTCCACGATGTAGATTAGATTCAAC	mer_17426_chr16:3136408-3136448_mer_292834
16	F4_probe4:1_R4	ATTCTGTTTAACTGGTTCGCGGCGCAAACTTCAGCTGGGAAGTTGGGCGGCCGCGGTGGGTATGGTTGAAATCACTACAT	mer_32891_chr16:4366546-4366586_mer_304165
16	F4_probe4:2_R4	ATTCTGTTTAACTGGTTCGCGGCCGCGCCGGGGCTGCTGCTAGGAAGGGCTTTGGAAGGTTATGGTTGAAATCACTACAT	mer_32891_chr16:4366661-4366701_mer_304165
16	F4_probe4:3_R4	ATTCTGTTTAACTGGTTCGCTGGCCGGGAGAGTCTCCCTCCTGCTGCCCCTCGCAAGCCCTATGGTTGAAATCACTACAT	mer_32891_chr16:4366712-4366752_mer_304165
16	F4_probe4:4_R4	ATTCTGTTTAACTGGTTCGCGGGGCGTCCCTGGGGGGTCAGGACTGGGAGTTTGGGACAATATGGTTGAAATCACTACAT	mer_32891_chr16:4366776-4366816_mer_304165
16	F4_probe4:5_R4	ATTCTGTTTAACTGGTTCGCGGCGACCGGCCTGGCAGGGAGGAGATGGCAAGGGGTCCATTATGGTTGAAATCACTACAT	mer_32891_chr16:4366856-4366896_mer_304165
16	F4_probe4:6_R4	ATTCTGTTTAACTGGTTCGCGGGTCTGGAGCGGGTGGAGGAGGGGGCGAGGCAGGTGCATTATGGTTGAAATCACTACAT	mer_32891_chr16:4366910-4366950_mer_304165
16	F4_probe4:7_R4	ATTCTGTTTAACTGGTTCGCGAAGCACGCACAGCTTCCCCGCTGGCCCCCTGGGATGGGGTATGGTTGAAATCACTACAT	mer_32891_chr16:4366962-4367002_mer_304165
16	F4_probe4:8_R4	ATTCTGTTTAACTGGTTCGCGGCTGGCACCTGGAGGCCTTGGCATGCTGCCCTGCCCAGCTATGGTTGAAATCACTACAT	mer_32891_chr16:4367012-4367052_mer_304165
16	F4_probe4:9_R4	ATTCTGTTTAACTGGTTCGCGCAGGGCAGCGTGCAGCCTGTCTGCCTGTCCAGGAGGGCCTATGGTTGAAATCACTACAT	mer_32891_chr16:4367069-4367109_mer_304165
16	F4_probe4:10_R4	ATTCTGTTTAACTGGTTCGCGCCCTGGGGCCTGGGAAGCTGGAAGGGATGCTGGGAGGGGTATGGTTGAAATCACTACAT	mer_32891_chr16:4367168-4367208_mer_304165
16	F4_probe4:11_R4	ATTCTGTTTAACTGGTTCGCCTGGAGGGAACGCTTGACACTGAGGGGGCAGCCAGGCCGGTATGGTTGAAATCACTACAT	mer_32891_chr16:4367246-4367286_mer_304165
16	F4_probe4:12_R4	ATTCTGTTTAACTGGTTCGCGTCCTGGCATCCTGGAGGGAAGGTGGGGCCAGCCTGCGGCTATGGTTGAAATCACTACAT	mer_32891_chr16:4367389-4367429_mer_304165
16	F4_probe4:13_R4	ATTCTGTTTAACTGGTTCGCGGGGAAACTGGCCCCTTGGGTCACCCCTCCCCAAGCCCCATATGGTTGAAATCACTACAT	mer_32891_chr16:4367490-4367530_mer_304165
16	F4_probe4:14_R4	ATTCTGTTTAACTGGTTCGCGCCACAGCTGTCCAGGCCCAGCCCACACACCCATCCCGGGTATGGTTGAAATCACTACAT	mer_32891_chr16:4367545-4367585_mer_304165
16	F4_probe4:15_R4	ATTCTGTTTAACTGGTTCGCCTCCTAGCTGGCCTGGCCTGCACAGGGGGAGGGGCTGCACTATGGTTGAAATCACTACAT	mer_32891_chr16:4367638-4367678_mer_304165
16	F4_probe4:16_R4	ATTCTGTTTAACTGGTTCGCGCCCACCTCCAGCTCAACTTGGCCCTGTCTGCAGCCAGCCTATGGTTGAAATCACTACAT	mer_32891_chr16:4367734-4367774_mer_304165
16	F4_probe4:17_R4	ATTCTGTTTAACTGGTTCGCGCCAGGGACTTGGGATGGTGTTTTGGGGGGTGTGCGGACCTATGGTTGAAATCACTACAT	mer_32891_chr16:4367788-4367828_mer_304165
16	F4_probe4:18_R4	ATTCTGTTTAACTGGTTCGCCCGGAGCTGCCATTAGCGCTGACCCCCTGTGCCTGCCCGCTATGGTTGAAATCACTACAT	mer_32891_chr16:4367877-4367917_mer_304165
16	F4_probe4:19_R4	ATTCTGTTTAACTGGTTCGCGACCTTTGGTGTTAAATCCCTCCAGCTGGGGCTCTTCGGCTATGGTTGAAATCACTACAT	mer_32891_chr16:4367938-4367978_mer_304165
16	F4_probe4:20_R4	ATTCTGTTTAACTGGTTCGCCCCCCTGGGGAGTTCTCTCCTTGCTCCTGGCTCTCTACACTATGGTTGAAATCACTACAT	mer_32891_chr16:4368000-4368040_mer_304165
16	F4_probe4:21_R4	ATTCTGTTTAACTGGTTCGCGGGAAGCCAGACAGTGAGTCACCCCACTTCCAGGCACCGCTATGGTTGAAATCACTACAT	mer_32891_chr16:4368087-4368127_mer_304165
16	F4_probe4:22_R4	ATTCTGTTTAACTGGTTCGCGGAGCCCAGTCACAGCTTGGAGGGTGACCGGGGAAAGCCCTATGGTTGAAATCACTACAT	mer_32891_chr16:4368161-4368201_mer_304165
16	F4_probe4:23_R4	ATTCTGTTTAACTGGTTCGCTCCAGTGGTCCTTGGGTCAGACTCCTCCCCTCTCCCGGCCTATGGTTGAAATCACTACAT	mer_32891_chr16:4368253-4368293_mer_304165
16	F4_probe4:24_R4	ATTCTGTTTAACTGGTTCGCCCCAGAGTCCATGAGAAGCCTGGGTGGAGGGGGGTCAGGGTATGGTTGAAATCACTACAT	mer_32891_chr16:4368329-4368369_mer_304165
16	F4_probe4:25_R4	ATTCTGTTTAACTGGTTCGCCCGAGGGTGGAGCCCGGATGAATAACTGGATGCCACAGACTATGGTTGAAATCACTACAT	mer_32891_chr16:4368414-4368454_mer_304165
16	F4_probe4:26_R4	ATTCTGTTTAACTGGTTCGCCTCATTGCAAACAATCGTGTGAACCGCGTCCCCCCAAAGCTATGGTTGAAATCACTACAT	mer_32891_chr16:4368464-4368504_mer_304165
16	F4_probe4:27_R4	ATTCTGTTTAACTGGTTCGCCCAGCTGCAACTGGGTAGCCACAGCGATTTCTTCCCCCGCTATGGTTGAAATCACTACAT	mer_32891_chr16:4368521-4368561_mer_304165
16	F4_probe4:28_R4	ATTCTGTTTAACTGGTTCGCGCAGGGAGGACAAGTAGAGGGCTGAGAGTGAACAGGCCGGTATGGTTGAAATCACTACAT	mer_32891_chr16:4368574-4368614_mer_304165
16	F4_probe4:29_R4	ATTCTGTTTAACTGGTTCGCTCCAAGGCCCCCACTCTCCCCTCCACCCTCCTTCCCGGCCTATGGTTGAAATCACTACAT	mer_32891_chr16:4368676-4368716_mer_304165
16	F4_probe4:30_R4	ATTCTGTTTAACTGGTTCGCGGGAGTGTCCTCTCACCACCTAATCCTCTCAGGGTCTGGGTATGGTTGAAATCACTACAT	mer_32891_chr16:4368736-4368776_mer_304165
16	F4_probe4:31_R4	ATTCTGTTTAACTGGTTCGCTCTAGCCACCCGCTCCACTCGCCTGGAATCTGAATTCCCCTATGGTTGAAATCACTACAT	mer_32891_chr16:4368830-4368870_mer_304165
16	F4_probe4:32_R4	ATTCTGTTTAACTGGTTCGCCTGGATGAGGGAGGGTGGCGACAGCTGTGACTGGGGGACCTATGGTTGAAATCACTACAT	mer_32891_chr16:4368920-4368960_mer_304165
16	F4_probe4:33_R4	ATTCTGTTTAACTGGTTCGCGGGGGGCTCCTGGGGAGGCACTTTTGTGGGTCGCCTGGCCTATGGTTGAAATCACTACAT	mer_32891_chr16:4368988-4369028_mer_304165
16	F4_probe4:34_R4	ATTCTGTTTAACTGGTTCGCGGGAGAGGCCCTGTGCTGGGTGGAATTGGGGCGGGGGTGGTATGGTTGAAATCACTACAT	mer_32891_chr16:4369120-4369160_mer_304165
16	F4_probe4:35_R4	ATTCTGTTTAACTGGTTCGCGTGTCCCCTGAATCCCTTCCTCTCCTCATGGCTATAATTGTATGGTTGAAATCACTACAT	mer_32891_chr16:4369172-4369212_mer_304165
16	F4_probe4:36_R4	ATTCTGTTTAACTGGTTCGCCCCCTCACCCAGATAAATGCCCTTCTCAGGGGTAGGGGGCTATGGTTGAAATCACTACAT	mer_32891_chr16:4369276-4369316_mer_304165
16	F4_probe4:37_R4	ATTCTGTTTAACTGGTTCGCGAGACCCTCTCCCTGCTGGCTAGGGGATCTGTGGGACCAGTATGGTTGAAATCACTACAT	mer_32891_chr16:4369352-4369392_mer_304165
16	F4_probe4:38_R4	ATTCTGTTTAACTGGTTCGCCTCTCCACCCTCTGCCTAAGTTGCCTCCCTTCCCAGGGGCTATGGTTGAAATCACTACAT	mer_32891_chr16:4369402-4369442_mer_304165
16	F4_probe4:39_R4	ATTCTGTTTAACTGGTTCGCCTCTGGGAACTTGCGCCCTGCCCCAGCCTGCTGCCAGCCCTATGGTTGAAATCACTACAT	mer_32891_chr16:4369499-4369539_mer_304165
16	F4_probe4:40_R4	ATTCTGTTTAACTGGTTCGCGACCACAGCCCTAGCGAGTCTCCCGGGCCACATCTGCCTCTATGGTTGAAATCACTACAT	mer_32891_chr16:4369549-4369589_mer_304165
16	F4_probe4:41_R4	ATTCTGTTTAACTGGTTCGCGGCCGCCTCCGCCCCACCCTGGTGAATTCTAAGTCAGGCGTATGGTTGAAATCACTACAT	mer_32891_chr16:4369606-4369646_mer_304165
16	F4_probe4:42_R4	ATTCTGTTTAACTGGTTCGCCTGGGGGGCCAGCGTGGGGGCACTGCTTTGATCCCAGGGATATGGTTGAAATCACTACAT	mer_32891_chr16:4369696-4369736_mer_304165
16	F4_probe4:43_R4	ATTCTGTTTAACTGGTTCGCGGTGGCAGGGTCTGCAGGGCACAGCCTGGAGGAGACCCAGTATGGTTGAAATCACTACAT	mer_32891_chr16:4369760-4369800_mer_304165
16	F4_probe4:44_R4	ATTCTGTTTAACTGGTTCGCTTAGCCCCTGGGTGAGGCTGGGCAGGCACGGAGGCCGGGTTATGGTTGAAATCACTACAT	mer_32891_chr16:4369820-4369860_mer_304165
16	F4_probe4:45_R4	ATTCTGTTTAACTGGTTCGCCAGATGGGCTGGAGGATTCTGGTTAGCTGGTGGCCAGGCTTATGGTTGAAATCACTACAT	mer_32891_chr16:4369886-4369926_mer_304165
16	F4_probe4:46_R4	ATTCTGTTTAACTGGTTCGCTCGATGGCTGGGGGGCGGGTGACTTGGGCTCCTCGTGCCCTATGGTTGAAATCACTACAT	mer_32891_chr16:4370040-4370080_mer_304165
16	F4_probe4:47_R4	ATTCTGTTTAACTGGTTCGCGCTTGAGAGGCCAGGTAGTGCCCACCGCAGGGAGGGGCCGTATGGTTGAAATCACTACAT	mer_32891_chr16:4370092-4370132_mer_304165
16	F4_probe4:48_R4	ATTCTGTTTAACTGGTTCGCGCAGATGGCTGCCGGGGAAGGGACGGAGACCCAGCCCTGGTATGGTTGAAATCACTACAT	mer_32891_chr16:4370175-4370215_mer_304165
16	F4_probe4:49_R4	ATTCTGTTTAACTGGTTCGCCATGGCCAAGGGCGGGTGGGAAGCCAGCAGAGGCCCCAGGTATGGTTGAAATCACTACAT	mer_32891_chr16:4370229-4370269_mer_304165
16	F4_probe4:50_R4	ATTCTGTTTAACTGGTTCGCCAGTCCTGCCCGTCACATGGAGGGTCCCCACCGCTGGCACTATGGTTGAAATCACTACAT	mer_32891_chr16:4370318-4370358_mer_304165
16	F4_probe4:51_R4	ATTCTGTTTAACTGGTTCGCGGACCCTGGTAGTCAAGAGGTCGTCGGAGGCCGGTGGGGGTATGGTTGAAATCACTACAT	mer_32891_chr16:4370384-4370424_mer_304165
16	F4_probe4:52_R4	ATTCTGTTTAACTGGTTCGCCGGGGAAGAACAGAGGGGAACTGGAGTCTGGGGCTGTCTGTATGGTTGAAATCACTACAT	mer_32891_chr16:4370475-4370515_mer_304165
16	F4_probe4:53_R4	ATTCTGTTTAACTGGTTCGCGCCTGGGAATCCCCCCAGCTCCACTCCTGCCCCCCACGTCTATGGTTGAAATCACTACAT	mer_32891_chr16:4370541-4370581_mer_304165
16	F4_probe4:54_R4	ATTCTGTTTAACTGGTTCGCCGTCTGCCTGGGGCTGTCTAGCAAGTCCCGGCCTGCCTGGTATGGTTGAAATCACTACAT	mer_32891_chr16:4370641-4370681_mer_304165
16	F4_probe4:55_R4	ATTCTGTTTAACTGGTTCGCCCAGGCAGACCGACTCTGAGCTGGGATGTCCCCTCCCCGCTATGGTTGAAATCACTACAT	mer_32891_chr16:4370742-4370782_mer_304165
16	F4_probe4:56_R4	ATTCTGTTTAACTGGTTCGCCCCCCCAACCCTGTGCTGGTGCTCGTCTCCCTGCCAGCCCTATGGTTGAAATCACTACAT	mer_32891_chr16:4370822-4370862_mer_304165
16	F4_probe4:57_R4	ATTCTGTTTAACTGGTTCGCCAGCACCCCCCGGAGCACCTAGTGGTCACCCTGCTTGGTTTATGGTTGAAATCACTACAT	mer_32891_chr16:4370872-4370912_mer_304165
16	F4_probe4:58_R4	ATTCTGTTTAACTGGTTCGCGTAGGCGAGCAGAGAGGGGCGGGTGGCTGAGGAGGAGGGCTATGGTTGAAATCACTACAT	mer_32891_chr16:4371048-4371088_mer_304165
16	F4_probe4:59_R4	ATTCTGTTTAACTGGTTCGCTGGGGGCCAGGGCTGGGAGGGCGTGGCAGGAGATGGAGCTTATGGTTGAAATCACTACAT	mer_32891_chr16:4371151-4371191_mer_304165
16	F4_probe4:60_R4	ATTCTGTTTAACTGGTTCGCGGGGCCACCACACCCTTGTCCAGCTCTGTTCCTGGGTCCCTATGGTTGAAATCACTACAT	mer_32891_chr16:4371242-4371282_mer_304165
16	F4_probe4:61_R4	ATTCTGTTTAACTGGTTCGCGTCAGGAGACCAGCCCCTGCTTCTAGCCTTGACCTTGGGCTATGGTTGAAATCACTACAT	mer_32891_chr16:4371313-4371353_mer_304165
16	F4_probe4:62_R4	ATTCTGTTTAACTGGTTCGCTGGGCACGAACCCCTCCATACCTACCCCTCCCCTCCTCACTATGGTTGAAATCACTACAT	mer_32891_chr16:4371369-4371409_mer_304165
16	F4_probe4:63_R4	ATTCTGTTTAACTGGTTCGCCGCGGAGTGCCAGGTGTTGGGATATGTGAAGGGCAGGTACTATGGTTGAAATCACTACAT	mer_32891_chr16:4371470-4371510_mer_304165
16	F4_probe4:64_R4	ATTCTGTTTAACTGGTTCGCGGGGTTGTTGGAGCTTCGGCTGTCCTCTCAGCAGGCCCCCTATGGTTGAAATCACTACAT	mer_32891_chr16:4371536-4371576_mer_304165
16	F4_probe4:65_R4	ATTCTGTTTAACTGGTTCGCCCCTGCCTCACTGCCCAGTTCACTCTGGTGGATGGGGTGGTATGGTTGAAATCACTACAT	mer_32891_chr16:4371621-4371661_mer_304165
16	F4_probe4:66_R4	ATTCTGTTTAACTGGTTCGCCCGTGGGAACTGGGGCAGGGGTCTGCTGGTGAGGCCTTCTTATGGTTGAAATCACTACAT	mer_32891_chr16:4371676-4371716_mer_304165
16	F4_probe4:67_R4	ATTCTGTTTAACTGGTTCGCGCGGGTTTGGAGCTGCCCGGCGTCCCAGACATGTCCCGGCTATGGTTGAAATCACTACAT	mer_32891_chr16:4371730-4371770_mer_304165
16	F4_probe4:68_R4	ATTCTGTTTAACTGGTTCGCGGCCAGTGGGAGGCCTGGGGCTGAAGGTCGGCGCTGTGTATATGGTTGAAATCACTACAT	mer_32891_chr16:4371813-4371853_mer_304165
16	F4_probe4:69_R4	ATTCTGTTTAACTGGTTCGCTGGCAAGGACTTGGACCCGGGACAGCCTGCCTCCAGCGGGTATGGTTGAAATCACTACAT	mer_32891_chr16:4371894-4371934_mer_304165
16	F4_probe4:70_R4	ATTCTGTTTAACTGGTTCGCTGCCCAGCAGGCCCTCAGGTACCTGGACCCACAGCCTGTGTATGGTTGAAATCACTACAT	mer_32891_chr16:4371954-4371994_mer_304165
16	F4_probe4:71_R4	ATTCTGTTTAACTGGTTCGCGGGGAGGGTGAACCAGGGAGCACTTGGTGGAGGAGGGGGCTATGGTTGAAATCACTACAT	mer_32891_chr16:4372016-4372056_mer_304165
16	F4_probe4:72_R4	ATTCTGTTTAACTGGTTCGCGGGGGGCATGGATGGTGGTGAGGGAGGAGCTGGCACCTGGTATGGTTGAAATCACTACAT	mer_32891_chr16:4372088-4372128_mer_304165
16	F4_probe4:73_R4	ATTCTGTTTAACTGGTTCGCGGAAGGGGGGTGCCAAAGGAGAGGGCCTGGGGCAGGAGGCTATGGTTGAAATCACTACAT	mer_32891_chr16:4372162-4372202_mer_304165
16	F4_probe4:74_R4	ATTCTGTTTAACTGGTTCGCGCCCTCTGTGGCTCCCCAGTGCCCTCTAGGTTCTGTCCCATATGGTTGAAATCACTACAT	mer_32891_chr16:4372240-4372280_mer_304165
16	F4_probe4:75_R4	ATTCTGTTTAACTGGTTCGCTCAGCCGGGCCATAGCCTCTGGTCCTCTGTGGCACTGGGCTATGGTTGAAATCACTACAT	mer_32891_chr16:4372348-4372388_mer_304165
16	F4_probe4:76_R4	ATTCTGTTTAACTGGTTCGCGCTGTGCCCCTTGCTGGCTGTGACAGTGGCAGGTTTCCCCTATGGTTGAAATCACTACAT	mer_32891_chr16:4372411-4372451_mer_304165
16	F4_probe4:77_R4	ATTCTGTTTAACTGGTTCGCTTCGCGGGGTCATCAGGGTGATGGACTGTGTGCAGCAGGCTATGGTTGAAATCACTACAT	mer_32891_chr16:4372479-4372519_mer_304165
16	F4_probe4:78_R4	ATTCTGTTTAACTGGTTCGCCCATGAGGCTGACCCGGATCTGTGCCCAACCCCCTGCAGGTATGGTTGAAATCACTACAT	mer_32891_chr16:4372578-4372618_mer_304165
16	F4_probe4:79_R4	ATTCTGTTTAACTGGTTCGCCCCTCAAGGTCCGGTTCGATCTAGCAGGGCCTGGCGTTGGTATGGTTGAAATCACTACAT	mer_32891_chr16:4372667-4372707_mer_304165
16	F4_probe4:80_R4	ATTCTGTTTAACTGGTTCGCGGAGAACCGAGGCAGGAGGGCAGGCCAAGGTCCACCGCCCTATGGTTGAAATCACTACAT	mer_32891_chr16:4372726-4372766_mer_304165
16	F4_probe4:81_R4	ATTCTGTTTAACTGGTTCGCGGCGGGTGCCGTTCCCAGTGGACCTGGTACCTGGCCCCAGTATGGTTGAAATCACTACAT	mer_32891_chr16:4372793-4372833_mer_304165
16	F4_probe4:82_R4	ATTCTGTTTAACTGGTTCGCGGGCCTGCCCCGACCCCCCAGGACTTAGGAGCTCCTTGTGTATGGTTGAAATCACTACAT	mer_32891_chr16:4372853-4372893_mer_304165
16	F4_probe4:83_R4	ATTCTGTTTAACTGGTTCGCGGGAGGCGCGGTGTTTCCTTCGCTCTGGGGACCCGGCCTCTATGGTTGAAATCACTACAT	mer_32891_chr16:4372920-4372960_mer_304165
16	F4_probe4:84_R4	ATTCTGTTTAACTGGTTCGCTCCCCCAGAAGCCAAGGCTCCTGAGTCCTGGCCCCGACACTATGGTTGAAATCACTACAT	mer_32891_chr16:4372970-4373010_mer_304165
16	F4_probe4:85_R4	ATTCTGTTTAACTGGTTCGCGTGCACAGGTGTCTGTACATCCGGGGGTGCTGTGGGTGCCTATGGTTGAAATCACTACAT	mer_32891_chr16:4373052-4373092_mer_304165
16	F4_probe4:86_R4	ATTCTGTTTAACTGGTTCGCGCTCTGGCTGGGTCTGCTGAGAATGGCAGTGCCGCCTGGCTATGGTTGAAATCACTACAT	mer_32891_chr16:4373141-4373181_mer_304165
16	F4_probe4:87_R4	ATTCTGTTTAACTGGTTCGCGCTGGGCGTGCATCCCTGTCTCGCTCCCTGGTGCCAGCCCTATGGTTGAAATCACTACAT	mer_32891_chr16:4373210-4373250_mer_304165
16	F4_probe4:88_R4	ATTCTGTTTAACTGGTTCGCGGCTGGGGCCCAGGTGCAGGCGGTGATCATAGCTCCAAGCTATGGTTGAAATCACTACAT	mer_32891_chr16:4373350-4373390_mer_304165
16	F4_probe4:89_R4	ATTCTGTTTAACTGGTTCGCTAGTTGTGCAAAGGTGCAGCAGCGGGCAGGCAGCGGGGGGTATGGTTGAAATCACTACAT	mer_32891_chr16:4373428-4373468_mer_304165
16	F4_probe4:90_R4	ATTCTGTTTAACTGGTTCGCGCTCCCGGAGCCCGGTGTCACCCTCCCTGCTGGCGTTGGATATGGTTGAAATCACTACAT	mer_32891_chr16:4373585-4373625_mer_304165
16	F4_probe4:91_R4	ATTCTGTTTAACTGGTTCGCCTGGTGGGGCATCTCCTAGGAAGCCCGGGCTGGTGCAGGCTATGGTTGAAATCACTACAT	mer_32891_chr16:4373638-4373678_mer_304165
16	F4_probe4:92_R4	ATTCTGTTTAACTGGTTCGCGGCAGGCCCAAGTTGCTGTGCAGGGAACCCCCAGCCTGGGTATGGTTGAAATCACTACAT	mer_32891_chr16:4373739-4373779_mer_304165
16	F4_probe4:93_R4	ATTCTGTTTAACTGGTTCGCGGCAGCTTCTTTATGGCAGGCATGAGGACAAGGCCCTCCCTATGGTTGAAATCACTACAT	mer_32891_chr16:4373814-4373854_mer_304165
16	F4_probe4:94_R4	ATTCTGTTTAACTGGTTCGCCCTGAGTCCCAGGGACCATTGCCGTGGTGTCTGTTACCTATATGGTTGAAATCACTACAT	mer_32891_chr16:4373865-4373905_mer_304165
16	F4_probe4:95_R4	ATTCTGTTTAACTGGTTCGCGGGCCTTTCTGAGTTCCCACAGCCAGGGGTGGCACAGGGGTATGGTTGAAATCACTACAT	mer_32891_chr16:4373932-4373972_mer_304165
16	F4_probe4:96_R4	ATTCTGTTTAACTGGTTCGCGGCAGCCTGGCCCTGGGGCACACTCTGTGAACACGCAGAATATGGTTGAAATCACTACAT	mer_32891_chr16:4373982-4374022_mer_304165
16	F4_probe4:97_R4	ATTCTGTTTAACTGGTTCGCGCTTTCCCGAGGACCCCACGGCAGAGGGCAGAGGTCAGCCTATGGTTGAAATCACTACAT	mer_32891_chr16:4374053-4374093_mer_304165
16	F4_probe4:98_R4	ATTCTGTTTAACTGGTTCGCAGGGGGTCTGCCCTCCCAAAAGGTCCGGGGGTGCTGGCTGTATGGTTGAAATCACTACAT	mer_32891_chr16:4374134-4374174_mer_304165
16	F4_probe4:99_R4	ATTCTGTTTAACTGGTTCGCCCCCCACTCTTCCAGGAAGTGCCGCCTGCCCTGGCCCCTCTATGGTTGAAATCACTACAT	mer_32891_chr16:4374238-4374278_mer_304165
16	F4_probe4:100_R4	ATTCTGTTTAACTGGTTCGCGCTGGGCCAGGCCTCAGGATAAGCTCCTCCCCCTCCAGTCTATGGTTGAAATCACTACAT	mer_32891_chr16:4374289-4374329_mer_304165
16	F4_probe4:101_R4	ATTCTGTTTAACTGGTTCGCGCGGCCAGCTCCTTCCAGGGTTGATCAGGCCTTCCCGGGGTATGGTTGAAATCACTACAT	mer_32891_chr16:4374347-4374387_mer_304165
16	F4_probe4:102_R4	ATTCTGTTTAACTGGTTCGCAGGGCCAGCTGTGGTCACTCCCCAGGATTGAAGAGGCCTGTATGGTTGAAATCACTACAT	mer_32891_chr16:4374434-4374474_mer_304165
16	F4_probe4:103_R4	ATTCTGTTTAACTGGTTCGCGGGTGCACGCTGGCTGGCAGGTGGCAGAGCCCAGGTTCTCTATGGTTGAAATCACTACAT	mer_32891_chr16:4374503-4374543_mer_304165
16	F4_probe4:104_R4	ATTCTGTTTAACTGGTTCGCGGGATGGCCAGTCCCCACTCAGCTGCCCTCACAGCGGTAGTATGGTTGAAATCACTACAT	mer_32891_chr16:4374575-4374615_mer_304165
16	F4_probe4:105_R4	ATTCTGTTTAACTGGTTCGCGGCTATGGACTCATGCACACTGGCGACGATTCATTCAGCATATGGTTGAAATCACTACAT	mer_32891_chr16:4374625-4374665_mer_304165
16	F4_probe4:106_R4	ATTCTGTTTAACTGGTTCGCGCCAGGCACTGTTCTCCGTGCTGAACGTTACGGACGAAGGTATGGTTGAAATCACTACAT	mer_32891_chr16:4374689-4374729_mer_304165
16	F4_probe4:107_R4	ATTCTGTTTAACTGGTTCGCATAGTGATTGGATGTGCAGCACTGCATTGGTTTCTCCCTGTATGGTTGAAATCACTACAT	mer_32891_chr16:4374740-4374780_mer_304165
16	F4_probe4:108_R4	ATTCTGTTTAACTGGTTCGCAGAGACACGCAAAGGGAGTAGCAGAGCCGGGTGGGGCCCCTATGGTTGAAATCACTACAT	mer_32891_chr16:4374842-4374882_mer_304165
16	F4_probe4:109_R4	ATTCTGTTTAACTGGTTCGCCCAGCCCCTGCTGCTGGGCGGCCAAGGAGGGTGGAGCTCTTATGGTTGAAATCACTACAT	mer_32891_chr16:4374979-4375019_mer_304165
16	F4_probe4:110_R4	ATTCTGTTTAACTGGTTCGCGATCTGCCCTCGGCTCTCCAAGCCTCCTGGTGGGCCCCCCTATGGTTGAAATCACTACAT	mer_32891_chr16:4375088-4375128_mer_304165
16	F4_probe4:111_R4	ATTCTGTTTAACTGGTTCGCGCCCCTCCAGCGCCCACCCACTGCCTGCTCTGCTATCCCTTATGGTTGAAATCACTACAT	mer_32891_chr16:4375138-4375178_mer_304165
16	F4_probe4:112_R4	ATTCTGTTTAACTGGTTCGCGGGGGTACCAAGCCTGAGCCCCTGACATAGGAAGGGCCAATATGGTTGAAATCACTACAT	mer_32891_chr16:4375206-4375246_mer_304165
16	F4_probe4:113_R4	ATTCTGTTTAACTGGTTCGCCCCAGCTCTGCCACGGACAAGCTGTGGGACCTTGGATGGGTATGGTTGAAATCACTACAT	mer_32891_chr16:4375283-4375323_mer_304165
16	F4_probe4:114_R4	ATTCTGTTTAACTGGTTCGCCCCGCACCTGGCTATGGGTACTGTCCTCATGCTGCTTGCCTATGGTTGAAATCACTACAT	mer_32891_chr16:4375395-4375435_mer_304165
16	F4_probe4:115_R4	ATTCTGTTTAACTGGTTCGCTTGCCACCTACTTGTGCAGCCTGGGCTGGATGCCTCCCCCTATGGTTGAAATCACTACAT	mer_32891_chr16:4375455-4375495_mer_304165
16	F4_probe4:116_R4	ATTCTGTTTAACTGGTTCGCCCAGGGTTTCTCTGACTGGTTCAGGAGTGACCAGGGACTCTATGGTTGAAATCACTACAT	mer_32891_chr16:4375575-4375615_mer_304165
16	F4_probe4:117_R4	ATTCTGTTTAACTGGTTCGCAATTAGAAGATGACGGGCTGGGCGTGGTGGCTCCTGCCTGTATGGTTGAAATCACTACAT	mer_32891_chr16:4375632-4375672_mer_304165
16	F4_probe4:118_R4	ATTCTGTTTAACTGGTTCGCGGGTGTGGTGGTGGTGCACCTGTGGTCCTAGCTGCTCTGCTATGGTTGAAATCACTACAT	mer_32891_chr16:4375794-4375834_mer_304165
16	F4_probe4:119_R4	ATTCTGTTTAACTGGTTCGCATGGCCACTGCTGACCAAAAGCGCACTCGCAGGACACTCCTATGGTTGAAATCACTACAT	mer_32891_chr16:4376334-4376374_mer_304165
16	F4_probe4:120_R4	ATTCTGTTTAACTGGTTCGCCGCTGGTCACTCACCTGACCCCATGCTGCTGGGAGCGGGGTATGGTTGAAATCACTACAT	mer_32891_chr16:4376417-4376457_mer_304165
16	F4_probe4:121_R4	ATTCTGTTTAACTGGTTCGCAGAGACCAAGTGGTTCTCAGGGTGGGTGCACACAGCCCCCTATGGTTGAAATCACTACAT	mer_32891_chr16:4376502-4376542_mer_304165
16	F4_probe4:122_R4	ATTCTGTTTAACTGGTTCGCGGCGTCAGCCACCGCGCCTGGCCTAGAAGGAGCTTTATTCTATGGTTGAAATCACTACAT	mer_32891_chr16:4377172-4377212_mer_304165
16	F4_probe4:123_R4	ATTCTGTTTAACTGGTTCGCGTGAGATCGGGAAAATGACAGCAGCTACTGCCAGGCAGGGTATGGTTGAAATCACTACAT	mer_32891_chr16:4377274-4377314_mer_304165
16	F4_probe4:124_R4	ATTCTGTTTAACTGGTTCGCTGGTCCTTTACCCCCTCTGGTGTATGACCCACCCCAGGCCTATGGTTGAAATCACTACAT	mer_32891_chr16:4377372-4377412_mer_304165
16	F4_probe4:125_R4	ATTCTGTTTAACTGGTTCGCCCGGGCCTTAGTTTCCCTGAGTGTGCTGGGTCGCCCCGTGTATGGTTGAAATCACTACAT	mer_32891_chr16:4377439-4377479_mer_304165
16	F4_probe4:126_R4	ATTCTGTTTAACTGGTTCGCGGGGGCCGTCTGCTCGGGCTGCGGTCGGGCACACAATAGCTATGGTTGAAATCACTACAT	mer_32891_chr16:4377600-4377640_mer_304165
16	F4_probe4:127_R4	ATTCTGTTTAACTGGTTCGCCCTCGCCGCAGCCGCTTCCTCCCGCTCGCCCCGCTCTAATTATGGTTGAAATCACTACAT	mer_32891_chr16:4377789-4377829_mer_304165
16	F4_probe4:128_R4	ATTCTGTTTAACTGGTTCGCGGGCGCATCCCAGGCTGAGTGCTCGAGAGACGCGGCCCTGTATGGTTGAAATCACTACAT	mer_32891_chr16:4377950-4377990_mer_304165
16	F4_probe4:129_R4	ATTCTGTTTAACTGGTTCGCGGAACGGAAGGCTCCACCAGGAGGCGCAGAGGGGCGTGGGTATGGTTGAAATCACTACAT	mer_32891_chr16:4378038-4378078_mer_304165
16	F4_probe4:130_R4	ATTCTGTTTAACTGGTTCGCGCCGGCTCCTGCCCTCGGGACCCCGCAGTAATTAGCACCCTATGGTTGAAATCACTACAT	mer_32891_chr16:4378138-4378178_mer_304165
16	F4_probe4:131_R4	ATTCTGTTTAACTGGTTCGCGCTGTCGGCCTTACGCTGGGGAGAGCCACGGCCACCCGCTTATGGTTGAAATCACTACAT	mer_32891_chr16:4378208-4378248_mer_304165
16	F4_probe4:132_R4	ATTCTGTTTAACTGGTTCGCCAGGGTTCCCTGGTTGCAGGCCCGCTGCTCCCCGCTCTGGTATGGTTGAAATCACTACAT	mer_32891_chr16:4378262-4378302_mer_304165
16	F4_probe4:133_R4	ATTCTGTTTAACTGGTTCGCGCAGGAACCTAGCTCTCGCCTGCCCCCTTCACCCAGCCGGTATGGTTGAAATCACTACAT	mer_32891_chr16:4378323-4378363_mer_304165
16	F4_probe4:134_R4	ATTCTGTTTAACTGGTTCGCGCTGCTGCCGGTCGGGGCGGGGGTGGAAGGGGAGGCTTTATATGGTTGAAATCACTACAT	mer_32891_chr16:4378394-4378434_mer_304165
16	F4_probe4:135_R4	ATTCTGTTTAACTGGTTCGCGCAGGGTCACTGACCGTCTCCCCTCTGGGGTGGGGCCTCCTATGGTTGAAATCACTACAT	mer_32891_chr16:4378458-4378498_mer_304165
16	F4_probe4:136_R4	ATTCTGTTTAACTGGTTCGCGTAGGGCTGGGGGCAGCTCCTTCCTTTCCCGGGGGCAGGGTATGGTTGAAATCACTACAT	mer_32891_chr16:4378551-4378591_mer_304165
16	F4_probe4:137_R4	ATTCTGTTTAACTGGTTCGCCTGGCAGGACCCAGTGGCAGGAAGTGTGTGGGGGTGCCCCTATGGTTGAAATCACTACAT	mer_32891_chr16:4378643-4378683_mer_304165
16	F4_probe4:138_R4	ATTCTGTTTAACTGGTTCGCGAAGGGGGTGCATTGGAGTCCTCCCTCTGGCTTTGGGCCGTATGGTTGAAATCACTACAT	mer_32891_chr16:4378703-4378743_mer_304165
16	F4_probe4:139_R4	ATTCTGTTTAACTGGTTCGCCTCAGGGCCCCTGGCTCCCCGAGTCCCCATCTGTCCTGGGTATGGTTGAAATCACTACAT	mer_32891_chr16:4378816-4378856_mer_304165
16	F4_probe4:140_R4	ATTCTGTTTAACTGGTTCGCGCAGCGCTGCCAGTGAGTGTCCCCGTCAGCTGGAATTCCCTATGGTTGAAATCACTACAT	mer_32891_chr16:4378892-4378932_mer_304165
16	F4_probe4:141_R4	ATTCTGTTTAACTGGTTCGCCCGGAAGGGTGGGGGTGGGGGTGAGGACAGAGGCTGTGGGTATGGTTGAAATCACTACAT	mer_32891_chr16:4378968-4379008_mer_304165
16	F4_probe4:142_R4	ATTCTGTTTAACTGGTTCGCCCCCGTCCAGGCTTCCAGCACAGAGGAGCTTCGGGGAGGCTATGGTTGAAATCACTACAT	mer_32891_chr16:4379101-4379141_mer_304165
16	F4_probe4:143_R4	ATTCTGTTTAACTGGTTCGCGTGGTCCCTACCCCACCGCATCTCTGGGAGCCCCTGGCCCTATGGTTGAAATCACTACAT	mer_32891_chr16:4379313-4379353_mer_304165
16	F4_probe4:144_R4	ATTCTGTTTAACTGGTTCGCCGCAGACCTAGGTCCCACGGCCTAGTGCAGCTGCCCTGGCTATGGTTGAAATCACTACAT	mer_32891_chr16:4379408-4379448_mer_304165
16	F4_probe4:145_R4	ATTCTGTTTAACTGGTTCGCGCCTTGGGAGAGGTGGGCAGCCCCCCTGTGCTGAGACCCCTATGGTTGAAATCACTACAT	mer_32891_chr16:4379460-4379500_mer_304165
16	F4_probe4:146_R4	ATTCTGTTTAACTGGTTCGCCAGGGCAGAAGGGGAGGACGTGGGAGCTGCCTTCCTGTCCTATGGTTGAAATCACTACAT	mer_32891_chr16:4379600-4379640_mer_304165
16	F4_probe4:147_R4	ATTCTGTTTAACTGGTTCGCCCCCAGGGAAACACACGGGGGCATATCCAAAGTATTTCACTATGGTTGAAATCACTACAT	mer_32891_chr16:4379684-4379724_mer_304165
16	F4_probe4:148_R4	ATTCTGTTTAACTGGTTCGCACCGCGAAAGACGGGATCTCACAGCGTGATTGTGCGGCAGTATGGTTGAAATCACTACAT	mer_32891_chr16:4379780-4379820_mer_304165
16	F4_probe4:149_R4	ATTCTGTTTAACTGGTTCGCCCCAATGAACAAACGCAAGGAAATGTCGTGTTTAACCGCGTATGGTTGAAATCACTACAT	mer_32891_chr16:4379843-4379883_mer_304165
16	F4_probe4:150_R4	ATTCTGTTTAACTGGTTCGCGGGTTTAGAATGAAGTGTTGACCTTGTTCTTGGGTCGGTGTATGGTTGAAATCACTACAT	mer_32891_chr16:4379916-4379956_mer_304165
16	F4_probe4:151_R4	ATTCTGTTTAACTGGTTCGCGCATGTGAGGAAAATTACACCAGGTGGGGCGAGGTGGCTCTATGGTTGAAATCACTACAT	mer_32891_chr16:4379974-4380014_mer_304165
16	F4_probe4:152_R4	ATTCTGTTTAACTGGTTCGCTACAGCATGGGAAGTGATACTAAAAGAATACCATCTCCAGTATGGTTGAAATCACTACAT	mer_32891_chr16:4380331-4380371_mer_304165
16	F4_probe4:153_R4	ATTCTGTTTAACTGGTTCGCCCAGGCCAGGCCACAATCCCCAGCTGCCCCCTGGTGGCGATATGGTTGAAATCACTACAT	mer_32891_chr16:4380448-4380488_mer_304165
16	F4_probe4:154_R4	ATTCTGTTTAACTGGTTCGCTGCCTCTCCTCTAGGCCTCTGCAGGGAGGGCGGTGGGGCCTATGGTTGAAATCACTACAT	mer_32891_chr16:4380518-4380558_mer_304165
16	F4_probe4:155_R4	ATTCTGTTTAACTGGTTCGCGGTGCGAGTTCCTTGGTGGTGAGCGTGGCTACCTGCCGGCTATGGTTGAAATCACTACAT	mer_32891_chr16:4380588-4380628_mer_304165
16	F4_probe4:156_R4	ATTCTGTTTAACTGGTTCGCCTTTGGGGTCAAACAGGGCGGGAGTCCGGAGCATGGCTCCTATGGTTGAAATCACTACAT	mer_32891_chr16:4380670-4380710_mer_304165
16	F4_probe4:157_R4	ATTCTGTTTAACTGGTTCGCGGCTGTTAGGACACGGCTAGCCAGTTCCCGGGAGATCTGGTATGGTTGAAATCACTACAT	mer_32891_chr16:4380725-4380765_mer_304165
16	F4_probe4:158_R4	ATTCTGTTTAACTGGTTCGCCGCCCGGCCACAGGCGTTCTTGAACCACAAACAATGGCATTATGGTTGAAATCACTACAT	mer_32891_chr16:4381272-4381312_mer_304165
16	F4_probe4:159_R4	ATTCTGTTTAACTGGTTCGCTTCCTCTAGCGCCGCCGGATTAGTCTCCCGACCGAGCTGGTATGGTTGAAATCACTACAT	mer_32891_chr16:4381548-4381588_mer_304165
16	F4_probe4:160_R4	ATTCTGTTTAACTGGTTCGCCGCAGTTTCGCCAAGCGTGGTGGCTCAGGCATGTAGTCCCTATGGTTGAAATCACTACAT	mer_32891_chr16:4381653-4381693_mer_304165
16	F1_probe5:1_R5	CGTAGTAAGATATGTAGTCCGGTCTCCTCCTTCCCAGTCACTGTCTGTTTTTCTGCTGAGCCTAGTTTGTGTTTTAGTGC	mer_421_chr16:5616221-5616261_mer_331054
16	F1_probe5:2_R5	CGTAGTAAGATATGTAGTCCGCTGGCTTATGTCAGCACTGTAACGGCATTCCACTGTCGGCCTAGTTTGTGTTTTAGTGC	mer_421_chr16:5616284-5616324_mer_331054
16	F1_probe5:3_R5	CGTAGTAAGATATGTAGTCCGTATAATCACACAAACATCGGGCTGCAAATGGTGGCACGGCCTAGTTTGTGTTTTAGTGC	mer_421_chr16:5616340-5616380_mer_331054
16	F1_probe5:4_R5	CGTAGTAAGATATGTAGTCCCTTTGGAAGTGGAGTTTAATGTGTAGAACCCGCTCCCTCGCCTAGTTTGTGTTTTAGTGC	mer_421_chr16:5616439-5616479_mer_331054
16	F1_probe5:5_R5	CGTAGTAAGATATGTAGTCCATTGGCTGATTTTTCTTGTAACTTGCTCCATCTCCCAGAGCCTAGTTTGTGTTTTAGTGC	mer_421_chr16:5616514-5616554_mer_331054
16	F1_probe5:6_R5	CGTAGTAAGATATGTAGTCCTGGACAAACTACCTAGAGAGCTTTCGAATGCTTTGGAATGCCTAGTTTGTGTTTTAGTGC	mer_421_chr16:5616720-5616760_mer_331054
16	F1_probe5:7_R5	CGTAGTAAGATATGTAGTCCGAGCCACGAGACAATTCACCTACAGACACACCGCATCGACCCTAGTTTGTGTTTTAGTGC	mer_421_chr16:5616794-5616834_mer_331054
16	F1_probe5:8_R5	CGTAGTAAGATATGTAGTCCGGTCTGGACACCACATACCAAGTTGTTTTAGGTGACCTGGCCTAGTTTGTGTTTTAGTGC	mer_421_chr16:5616888-5616928_mer_331054
16	F1_probe5:9_R5	CGTAGTAAGATATGTAGTCCCAGAATGAAGTGGCTTCACCGGCTGGGAGTCCAAATACCCCCTAGTTTGTGTTTTAGTGC	mer_421_chr16:5616954-5616994_mer_331054
16	F1_probe5:10_R5	CGTAGTAAGATATGTAGTCCGGGGCTGGAAATGCCACACAAAGACCCTCAGATGAATTGGCCTAGTTTGTGTTTTAGTGC	mer_421_chr16:5617072-5617112_mer_331054
16	F1_probe5:11_R5	CGTAGTAAGATATGTAGTCCGGCCTTGTGAACAACCGAGGGAAACAAATAAAGCCGGTGCCCTAGTTTGTGTTTTAGTGC	mer_421_chr16:5617129-5617169_mer_331054
16	F1_probe5:12_R5	CGTAGTAAGATATGTAGTCCCCACAGCCCATGGCCTTGCAGACATGTGGGACGTATCCTGCCTAGTTTGTGTTTTAGTGC	mer_421_chr16:5617202-5617242_mer_331054
16	F1_probe5:13_R5	CGTAGTAAGATATGTAGTCCCCATGTGGACACGTGCAGCTCAGGACTGCGTCACTTTGCACCTAGTTTGTGTTTTAGTGC	mer_421_chr16:5617252-5617292_mer_331054
16	F1_probe5:14_R5	CGTAGTAAGATATGTAGTCCGCTAACGTGTATCATTCTGTACAATGTTCCAAGCTCACTCCCTAGTTTGTGTTTTAGTGC	mer_421_chr16:5617346-5617386_mer_331054
16	F1_probe5:15_R5	CGTAGTAAGATATGTAGTCCGCGGGTCACCACCTGCCCCTGGTCATAGGGTGAGGCAGCACCTAGTTTGTGTTTTAGTGC	mer_421_chr16:5617483-5617523_mer_331054
16	F1_probe5:16_R5	CGTAGTAAGATATGTAGTCCCTGTGAATGGAGGAGAAGCCAGCTTAAACCATAGTGGGGGCCTAGTTTGTGTTTTAGTGC	mer_421_chr16:5617579-5617619_mer_331054
16	F1_probe5:17_R5	CGTAGTAAGATATGTAGTCCAGCCTCCTAGATGGAAGGGCTGTGTCTATGTTTAGACAAGCCTAGTTTGTGTTTTAGTGC	mer_421_chr16:5617659-5617699_mer_331054
16	F1_probe5:18_R5	CGTAGTAAGATATGTAGTCCGTCGTCACCGTCACCTATACTGATTAGGTTGATGGGCCAGCCTAGTTTGTGTTTTAGTGC	mer_421_chr16:5617762-5617802_mer_331054
16	F1_probe5:19_R5	CGTAGTAAGATATGTAGTCCCCCCACGACTTTCTTATTAAGGAAGTAGGGTTGTTACCCCCCTAGTTTGTGTTTTAGTGC	mer_421_chr16:5617842-5617882_mer_331054
16	F1_probe5:20_R5	CGTAGTAAGATATGTAGTCCCTGGCTCAAAATTGCACAGTAGTGGGGCAGAGGGGCTGGGCCTAGTTTGTGTTTTAGTGC	mer_421_chr16:5617924-5617964_mer_331054
16	F1_probe5:21_R5	CGTAGTAAGATATGTAGTCCCTGATCTGCTCTATAGCCTGACACCAGTACCCAGTGATGCCCTAGTTTGTGTTTTAGTGC	mer_421_chr16:5618008-5618048_mer_331054
16	F1_probe5:22_R5	CGTAGTAAGATATGTAGTCCTCTGATCCCATCCTTCTCTAGCTCACAAACCTTCGCTGGCCCTAGTTTGTGTTTTAGTGC	mer_421_chr16:5618067-5618107_mer_331054
16	F1_probe5:23_R5	CGTAGTAAGATATGTAGTCCCTCCAGCCTTCCCCTGTGCCCTCTCCTTCCTCGAATCCCCCCTAGTTTGTGTTTTAGTGC	mer_421_chr16:5618159-5618199_mer_331054
16	F1_probe5:24_R5	CGTAGTAAGATATGTAGTCCCAGCGTATGGGGGCCTGTGCTGCATTCTCTGTGCACGTGGCCTAGTTTGTGTTTTAGTGC	mer_421_chr16:5618220-5618260_mer_331054
16	F1_probe5:25_R5	CGTAGTAAGATATGTAGTCCCCTCCTTGCCTTTGCCCAAGCTGTGTATTCCCTGTGATCTCCTAGTTTGTGTTTTAGTGC	mer_421_chr16:5618270-5618310_mer_331054
16	F1_probe5:26_R5	CGTAGTAAGATATGTAGTCCCCAAGACCTCCCTGTGACACGTGATCCTCCTCTTCCCTCCCCTAGTTTGTGTTTTAGTGC	mer_421_chr16:5618327-5618367_mer_331054
16	F1_probe5:27_R5	CGTAGTAAGATATGTAGTCCATCTGTGATCCCTTCCCTCAAAGCCCCTTCTCTTTCCCCCCCTAGTTTGTGTTTTAGTGC	mer_421_chr16:5618410-5618450_mer_331054
16	F1_probe5:28_R5	CGTAGTAAGATATGTAGTCCGCGCGCAGGGGTTTGGAATTTGAGAGCTAGGCACTCAGGGCCTAGTTTGTGTTTTAGTGC	mer_421_chr16:5618529-5618569_mer_331054
16	F1_probe5:29_R5	CGTAGTAAGATATGTAGTCCCACTCATCACTCTGTCTTCTGTTGTCTGCAGTGGGCTGGCCCTAGTTTGTGTTTTAGTGC	mer_421_chr16:5618585-5618625_mer_331054
16	F1_probe5:30_R5	CGTAGTAAGATATGTAGTCCGTTTTCCTGCAGTTCCTTGTCCACCTATGCCAGCATGGGCCCTAGTTTGTGTTTTAGTGC	mer_421_chr16:5618644-5618684_mer_331054
16	F1_probe5:31_R5	CGTAGTAAGATATGTAGTCCTCCGTATTCTTCTTCTGCTCTCAGATTTGCCCCACGATGGCCTAGTTTGTGTTTTAGTGC	mer_421_chr16:5618695-5618735_mer_331054
16	F1_probe5:32_R5	CGTAGTAAGATATGTAGTCCCACTCCTCCCACCAAATGACTCAACCTGGCTTGGGAAATCCCTAGTTTGTGTTTTAGTGC	mer_421_chr16:5618790-5618830_mer_331054
16	F1_probe5:33_R5	CGTAGTAAGATATGTAGTCCGGACACCTCTCTCCTAAAGTCAGGGCATTGGTGGAGCCGGCCTAGTTTGTGTTTTAGTGC	mer_421_chr16:5619184-5619224_mer_331054
16	F1_probe5:34_R5	CGTAGTAAGATATGTAGTCCCCAACCCCGGTGTAGATGTTGGAGGAGTCAGCAGAGGGGCCCTAGTTTGTGTTTTAGTGC	mer_421_chr16:5619247-5619287_mer_331054
16	F1_probe5:35_R5	CGTAGTAAGATATGTAGTCCTCTCTCACCTCAGGCAAATCACTTCCACTGGCTAACGCTCCCTAGTTTGTGTTTTAGTGC	mer_421_chr16:5619324-5619364_mer_331054
16	F1_probe5:36_R5	CGTAGTAAGATATGTAGTCCAACAGAATGTATGATGCTCTTTTCAGACATTTGGTAAGGGCCTAGTTTGTGTTTTAGTGC	mer_421_chr16:5619381-5619421_mer_331054
16	F1_probe5:37_R5	CGTAGTAAGATATGTAGTCCCTTTTTGGAGTACTCTCTATGTTCTGGCCACTGTGCTAGGCCTAGTTTGTGTTTTAGTGC	mer_421_chr16:5619475-5619515_mer_331054
16	F1_probe5:38_R5	CGTAGTAAGATATGTAGTCCGCGGTGGATACATACCATCCCCATTTCACAGATGAGGAAGCCTAGTTTGTGTTTTAGTGC	mer_421_chr16:5619558-5619598_mer_331054
16	F1_probe5:39_R5	CGTAGTAAGATATGTAGTCCGCTTGGTAGAGTGGGGAGTATTCAGTTGACGAGTTCCCCCCCTAGTTTGTGTTTTAGTGC	mer_421_chr16:5619692-5619732_mer_331054
16	F1_probe5:40_R5	CGTAGTAAGATATGTAGTCCCCCCTCCATCTGATCTTTCTGATGGACATCCTGCCGTGGGCCTAGTTTGTGTTTTAGTGC	mer_421_chr16:5619749-5619789_mer_331054
16	F1_probe5:41_R5	CGTAGTAAGATATGTAGTCCGGGTTATTTCTCTCCTCTTCCTTTCTTGACATGGTCTTCCCCTAGTTTGTGTTTTAGTGC	mer_421_chr16:5619801-5619841_mer_331054
16	F1_probe5:42_R5	CGTAGTAAGATATGTAGTCCGGGTTCATCTTGTTCTGTCTGCGACATAAGAAGATCCTAGCCTAGTTTGTGTTTTAGTGC	mer_421_chr16:5619856-5619896_mer_331054
16	F1_probe5:43_R5	CGTAGTAAGATATGTAGTCCAGACTTTATCAGCCCTTTCGTGGCAACAACACCCAGTGACCCTAGTTTGTGTTTTAGTGC	mer_421_chr16:5620008-5620048_mer_331054
16	F1_probe5:44_R5	CGTAGTAAGATATGTAGTCCTACACACAGTGTCACAGCCTGGGTGAGTCTTCCACACCTGCCTAGTTTGTGTTTTAGTGC	mer_421_chr16:5620080-5620120_mer_331054
16	F1_probe5:45_R5	CGTAGTAAGATATGTAGTCCCGGAGGTTTATTGTTGGTTCTTCCTTATGTGCTCACTCTCCCTAGTTTGTGTTTTAGTGC	mer_421_chr16:5620141-5620181_mer_331054
16	F1_probe5:46_R5	CGTAGTAAGATATGTAGTCCGTACATACAGCAGGGGTTTGCACATAGCACACATGATGGGCCTAGTTTGTGTTTTAGTGC	mer_421_chr16:5620207-5620247_mer_331054
16	F1_probe5:47_R5	CGTAGTAAGATATGTAGTCCCCTGTTTTTGTCATTTGCAAGCTGTGTTCCCTGAACCTCCCCTAGTTTGTGTTTTAGTGC	mer_421_chr16:5620274-5620314_mer_331054
16	F1_probe5:48_R5	CGTAGTAAGATATGTAGTCCGGGTTGTTGTGAGGTTTGAATAGGAGTTAGTGTATGGGACCCTAGTTTGTGTTTTAGTGC	mer_421_chr16:5620359-5620399_mer_331054
16	F1_probe5:49_R5	CGTAGTAAGATATGTAGTCCGGACCTGACAGTCCTTAGAATGCTTAGGTCCCTGGCAAGCCCTAGTTTGTGTTTTAGTGC	mer_421_chr16:5620415-5620455_mer_331054
16	F1_probe5:50_R5	CGTAGTAAGATATGTAGTCCGCATTCTGGGTGCTTAACAGCTGGTCAGGTCAGGTCAGCCCCTAGTTTGTGTTTTAGTGC	mer_421_chr16:5620479-5620519_mer_331054
16	F1_probe5:51_R5	CGTAGTAAGATATGTAGTCCGGGCATTACAAGCATTTCGGGTTGGATGTGGTGGTTCACGCCTAGTTTGTGTTTTAGTGC	mer_421_chr16:5620540-5620580_mer_331054
16	F1_probe5:52_R5	CGTAGTAAGATATGTAGTCCAAAAGGTCCAGATGCTGAGTTTGATATTAGCTAGAAGGGGCCTAGTTTGTGTTTTAGTGC	mer_421_chr16:5620921-5620961_mer_331054
16	F1_probe5:53_R5	CGTAGTAAGATATGTAGTCCTCAGCTCTCATATACACAATCTCTTGGATCTTTGCTGGTGCCTAGTTTGTGTTTTAGTGC	mer_421_chr16:5621008-5621048_mer_331054
16	F1_probe5:54_R5	CGTAGTAAGATATGTAGTCCTGTCTGTTCACTGAAGATCCCCTGATCACTCCCCCAGCCCCCTAGTTTGTGTTTTAGTGC	mer_421_chr16:5621075-5621115_mer_331054
16	F1_probe5:55_R5	CGTAGTAAGATATGTAGTCCAACTCTCTTACTCCCTTGTCCCCTGGTAGTGAAGTGACCCCCTAGTTTGTGTTTTAGTGC	mer_421_chr16:5621168-5621208_mer_331054
16	F1_probe5:56_R5	CGTAGTAAGATATGTAGTCCGGCCTGAGGGTCGTGGCCAACTCAGCATTCCACTGAAGGCCCTAGTTTGTGTTTTAGTGC	mer_421_chr16:5621494-5621534_mer_331054
16	F1_probe5:57_R5	CGTAGTAAGATATGTAGTCCGCGCCCACCGCCAGAAGATATGCTGAGTGCAGTCACTTCCCCTAGTTTGTGTTTTAGTGC	mer_421_chr16:5621576-5621616_mer_331054
16	F1_probe5:58_R5	CGTAGTAAGATATGTAGTCCAGCAGCTGACTGACAACCACCTCCTCCTCGCTATCTCTTTCCTAGTTTGTGTTTTAGTGC	mer_421_chr16:5621702-5621742_mer_331054
16	F1_probe5:59_R5	CGTAGTAAGATATGTAGTCCGCATTCATCCTCTTTTGTTCAGTCCACCAAGGTCCGTAGCCCTAGTTTGTGTTTTAGTGC	mer_421_chr16:5621853-5621893_mer_331054
16	F1_probe5:60_R5	CGTAGTAAGATATGTAGTCCTGGACCTTTTCTTATGTGGGGCCCCAGGAGACCAGCCTCCCCTAGTTTGTGTTTTAGTGC	mer_421_chr16:5621963-5622003_mer_331054
16	F1_probe5:61_R5	CGTAGTAAGATATGTAGTCCGCCCTCCTGACATAGAACAAGCTCTGCAGCACATCTCAGGCCTAGTTTGTGTTTTAGTGC	mer_421_chr16:5622044-5622084_mer_331054
16	F1_probe5:62_R5	CGTAGTAAGATATGTAGTCCCTAGGTGGTCCGTGGAGCCATAGAAGCCCTTTATGGACACCCTAGTTTGTGTTTTAGTGC	mer_421_chr16:5622146-5622186_mer_331054
16	F1_probe5:63_R5	CGTAGTAAGATATGTAGTCCGCTCTCCAGGCTTTCTGGGAAGCATCCAGCCATTTATCTCCCTAGTTTGTGTTTTAGTGC	mer_421_chr16:5622231-5622271_mer_331054
16	F1_probe5:64_R5	CGTAGTAAGATATGTAGTCCACCATGTTCCTGATGCTTTTCTAGGCAGTGAGTCCATGGCCCTAGTTTGTGTTTTAGTGC	mer_421_chr16:5622308-5622348_mer_331054
16	F1_probe5:65_R5	CGTAGTAAGATATGTAGTCCGACAAAAATCCCTGAGGCCACTAACAGTATATTCTGTGGCCCTAGTTTGTGTTTTAGTGC	mer_421_chr16:5622361-5622401_mer_331054
16	F1_probe5:66_R5	CGTAGTAAGATATGTAGTCCGGGTCACTTTGTTGTGGGAGGCTCTTCTGTACGTGGAAGGCCTAGTTTGTGTTTTAGTGC	mer_421_chr16:5622434-5622474_mer_331054
16	F1_probe5:67_R5	CGTAGTAAGATATGTAGTCCGGTCTCTACTCACTGGATACATGGCAGCATCTTCTTCCCCCCTAGTTTGTGTTTTAGTGC	mer_421_chr16:5622492-5622532_mer_331054
16	F1_probe5:68_R5	CGTAGTAAGATATGTAGTCCTCACCTGAGGTTGAGAACCCCTGATCTGTGCAGCGGGAAGCCTAGTTTGTGTTTTAGTGC	mer_421_chr16:5622588-5622628_mer_331054
16	F1_probe5:69_R5	CGTAGTAAGATATGTAGTCCCTGCAGGGGAGAGAGGAATCCTTGAAGAGTAGGGTTGGCCCCTAGTTTGTGTTTTAGTGC	mer_421_chr16:5622661-5622701_mer_331054
16	F1_probe5:70_R5	CGTAGTAAGATATGTAGTCCGGGCAATCGGGATGGGGCAGAAGGAGGAAGAAGTGCAGTGCCTAGTTTGTGTTTTAGTGC	mer_421_chr16:5622792-5622832_mer_331054
16	F1_probe5:71_R5	CGTAGTAAGATATGTAGTCCGGTGGGAGCCAGGGCAGACGGGGACAGAAGGCATTTTCTCCCTAGTTTGTGTTTTAGTGC	mer_421_chr16:5622894-5622934_mer_331054
16	F1_probe5:72_R5	CGTAGTAAGATATGTAGTCCCCCCAGCCACTGCATGTACAGAGGGCCATATGGGGCAGGGCCTAGTTTGTGTTTTAGTGC	mer_421_chr16:5623006-5623046_mer_331054
16	F1_probe5:73_R5	CGTAGTAAGATATGTAGTCCGATGGTGCCCTGGATCGGATGGTGGGATGGAGATGACGAGCCTAGTTTGTGTTTTAGTGC	mer_421_chr16:5623077-5623117_mer_331054
16	F1_probe5:74_R5	CGTAGTAAGATATGTAGTCCGGAGGAAGACTGTTAGGGTTGACTCCAGGCATCAGGTGTGCCTAGTTTGTGTTTTAGTGC	mer_421_chr16:5623182-5623222_mer_331054
16	F1_probe5:75_R5	CGTAGTAAGATATGTAGTCCCCACGGCCTCGGGTGGGAGGTGAAGGCCACAAAGGTGGTTCCTAGTTTGTGTTTTAGTGC	mer_421_chr16:5623283-5623323_mer_331054
16	F1_probe5:76_R5	CGTAGTAAGATATGTAGTCCTCACTGCTTTGACCTGAGCTGTTCCACCTCTTCCCCTGCCCCTAGTTTGTGTTTTAGTGC	mer_421_chr16:5623340-5623380_mer_331054
16	F1_probe5:77_R5	CGTAGTAAGATATGTAGTCCCCTGGACCCCCACCTGAATATACTGGATTGGAATCGCTGGCCTAGTTTGTGTTTTAGTGC	mer_421_chr16:5623421-5623461_mer_331054
16	F1_probe5:78_R5	CGTAGTAAGATATGTAGTCCGACTTGGGTACTGACAACTTTGAGAGGTTCAGCTCCACGGCCTAGTTTGTGTTTTAGTGC	mer_421_chr16:5623503-5623543_mer_331054
16	F1_probe5:79_R5	CGTAGTAAGATATGTAGTCCGGTCCCAGTCCTGGACCCAGTGTGCATCCCCCCTTTCCCCCCTAGTTTGTGTTTTAGTGC	mer_421_chr16:5623603-5623643_mer_331054
16	F1_probe5:80_R5	CGTAGTAAGATATGTAGTCCCCCAAGGCTCCTCTCTAAGAAACAGACCGGCTGGACGCAGCCTAGTTTGTGTTTTAGTGC	mer_421_chr16:5623653-5623693_mer_331054
16	F1_probe5:81_R5	CGTAGTAAGATATGTAGTCCTGGCAAGATATCATATCTACAAAAAATAGGCTGGGTGTGGCCTAGTTTGTGTTTTAGTGC	mer_421_chr16:5623780-5623820_mer_331054
16	F1_probe5:82_R5	CGTAGTAAGATATGTAGTCCGCTTCATGGATTTGCCCCCGATGCCATTCTTCTGATGAGCCCTAGTTTGTGTTTTAGTGC	mer_421_chr16:5624023-5624063_mer_331054
16	F1_probe5:83_R5	CGTAGTAAGATATGTAGTCCGTTGCTTTTGGTGGAAGGTGGAGTAACTTGTACAATAGGCCCTAGTTTGTGTTTTAGTGC	mer_421_chr16:5624080-5624120_mer_331054
16	F1_probe5:84_R5	CGTAGTAAGATATGTAGTCCGCCTATGCGGATCTATGAGGGCATCGAGTTCATTGGTTTCCCTAGTTTGTGTTTTAGTGC	mer_421_chr16:5624153-5624193_mer_331054
16	F1_probe5:85_R5	CGTAGTAAGATATGTAGTCCAGGCTCAGAAAGTGCCGTGATTTCGTACAGTTTGATGCAGCCTAGTTTGTGTTTTAGTGC	mer_421_chr16:5624216-5624256_mer_331054
16	F1_probe5:86_R5	CGTAGTAAGATATGTAGTCCGCAGCACTTGCCTGGAAAATGAGGATCTGATTGTGCTGTACCTAGTTTGTGTTTTAGTGC	mer_421_chr16:5624270-5624310_mer_331054
16	F1_probe5:87_R5	CGTAGTAAGATATGTAGTCCAGGTTACTGATTCTCATCCAAGCCCGCCTTGCCACATCTCCCTAGTTTGTGTTTTAGTGC	mer_421_chr16:5624339-5624379_mer_331054
16	F1_probe5:88_R5	CGTAGTAAGATATGTAGTCCCCGCCCACCTCGGCCTCCCAAAATGCGTTACATGCTTTTACCTAGTTTGTGTTTTAGTGC	mer_421_chr16:5624673-5624713_mer_331054
16	F1_probe5:89_R5	CGTAGTAAGATATGTAGTCCCTGTGCATCTCTGAGGTCCATTTCTCGGGAAACCTGGGGGCCTAGTTTGTGTTTTAGTGC	mer_421_chr16:5624749-5624789_mer_331054
16	F1_probe5:90_R5	CGTAGTAAGATATGTAGTCCAGGGATGGTGGCCGCCCAGACACTGTGCTGTGAGTTGAGCCCTAGTTTGTGTTTTAGTGC	mer_421_chr16:5624886-5624926_mer_331054
16	F1_probe5:91_R5	CGTAGTAAGATATGTAGTCCCCACTGTGCTAAGTGGCTTCTGGCCTTGTCCCCTGGCTAACCTAGTTTGTGTTTTAGTGC	mer_421_chr16:5624963-5625003_mer_331054
16	F1_probe5:92_R5	CGTAGTAAGATATGTAGTCCCAGGGCCATTCACCTTGTGATATAACAGCATCTCCTGAAGCCTAGTTTGTGTTTTAGTGC	mer_421_chr16:5625042-5625082_mer_331054
16	F1_probe5:93_R5	CGTAGTAAGATATGTAGTCCACCTTGGAAGTGCCTTTGCGTTATGAAGGGGATGGATTTCCCTAGTTTGTGTTTTAGTGC	mer_421_chr16:5625107-5625147_mer_331054
16	F1_probe5:94_R5	CGTAGTAAGATATGTAGTCCGCTTCTGTTACCCTAAACACACCCTAACTTGCTGTCTCTGCCTAGTTTGTGTTTTAGTGC	mer_421_chr16:5625161-5625201_mer_331054
16	F1_probe5:95_R5	CGTAGTAAGATATGTAGTCCGCCATCACGGCTCAGCCATCATTGAGTTCACATGCCCTGCCCTAGTTTGTGTTTTAGTGC	mer_421_chr16:5625345-5625385_mer_331054
16	F1_probe5:96_R5	CGTAGTAAGATATGTAGTCCCTTAGGTGATCATCCTAACAGCTCTATGTCAGGCAGGTTCCCTAGTTTGTGTTTTAGTGC	mer_421_chr16:5625396-5625436_mer_331054
16	F1_probe5:97_R5	CGTAGTAAGATATGTAGTCCCACATCCCATGCCAGCCAGGGTTGGAGCTACCTGTCTCCGCCTAGTTTGTGTTTTAGTGC	mer_421_chr16:5625578-5625618_mer_331054
16	F1_probe5:98_R5	CGTAGTAAGATATGTAGTCCCCAGAGGCGCATGAGACAGGCAGGAAAGTGCTACATTGTGCCTAGTTTGTGTTTTAGTGC	mer_421_chr16:5625629-5625669_mer_331054
16	F1_probe5:99_R5	CGTAGTAAGATATGTAGTCCTTGCCTTGCTTGATCTAATTGGGCTGATGCCTCCCTGTCCCCTAGTTTGTGTTTTAGTGC	mer_421_chr16:5625701-5625741_mer_331054
16	F1_probe5:100_R5	CGTAGTAAGATATGTAGTCCTGACATAAAATGTAACCTCTTCTTGGGCTGGAATGTGCCCCCTAGTTTGTGTTTTAGTGC	mer_421_chr16:5625773-5625813_mer_331054
16	F1_probe5:101_R5	CGTAGTAAGATATGTAGTCCGTGAAGACATCTGCTTCTTTGGCTGGGGGGAGGGATAGAGCCTAGTTTGTGTTTTAGTGC	mer_421_chr16:5625927-5625967_mer_331054
16	F1_probe5:102_R5	CGTAGTAAGATATGTAGTCCGCCACTTCCGTTGCCCAGGTTCAAGCAATTCTGCCTCTGCCCTAGTTTGTGTTTTAGTGC	mer_421_chr16:5626065-5626105_mer_331054
16	F1_probe5:103_R5	CGTAGTAAGATATGTAGTCCCCTGACCTCAAGTGATCCAGGCTGGAGTGCAGTGGTCTCCCCTAGTTTGTGTTTTAGTGC	mer_421_chr16:5626213-5626253_mer_331054
16	F1_probe5:104_R5	CGTAGTAAGATATGTAGTCCGCGTGAGCCACTACGCCTAACCAGAAGTTTTCATTTTTTGCCTAGTTTGTGTTTTAGTGC	mer_421_chr16:5626272-5626312_mer_331054
16	F1_probe5:105_R5	CGTAGTAAGATATGTAGTCCACTTCATAATCCTTTTTCCTTTTCTCCTTCAGTCCCTCCCCCTAGTTTGTGTTTTAGTGC	mer_421_chr16:5626331-5626371_mer_331054
16	F1_probe5:106_R5	CGTAGTAAGATATGTAGTCCCAAGGCAAATAATCCCCTCCCACCAACCTAAGAGTGGAAGCCTAGTTTGTGTTTTAGTGC	mer_421_chr16:5626431-5626471_mer_331054
16	F1_probe5:107_R5	CGTAGTAAGATATGTAGTCCGATGTGTATCCTGCCCCTTTCCCCCGTAGACCCTAATGAGCCTAGTTTGTGTTTTAGTGC	mer_421_chr16:5626548-5626588_mer_331054
16	F1_probe5:108_R5	CGTAGTAAGATATGTAGTCCACGGGAACTAGGAGAAGTGCCAAAGTCCATTTTCCGCTGGCCTAGTTTGTGTTTTAGTGC	mer_421_chr16:5626599-5626639_mer_331054
16	F1_probe5:109_R5	CGTAGTAAGATATGTAGTCCGCAGGAATGCCATCTCATTTGTCTCTTTGGTGCTTCTTGCCCTAGTTTGTGTTTTAGTGC	mer_421_chr16:5626652-5626692_mer_331054
16	F1_probe5:110_R5	CGTAGTAAGATATGTAGTCCCCTTCTGGGTGGATGTCAGCAAGCTGCCTGTTCCTGAAGGCCTAGTTTGTGTTTTAGTGC	mer_421_chr16:5626740-5626780_mer_331054
16	F1_probe5:111_R5	CGTAGTAAGATATGTAGTCCCAGATATCTTGGGGAATAAGAAGCTGAAGGGTCTGAGCGCCCTAGTTTGTGTTTTAGTGC	mer_421_chr16:5626793-5626833_mer_331054
16	F1_probe5:112_R5	CGTAGTAAGATATGTAGTCCCCCTCGGCGGAGGCCCTTTTCCTCCTCTGCTCCTCTCTCCCCTAGTTTGTGTTTTAGTGC	mer_421_chr16:5626996-5627036_mer_331054
16	F1_probe5:113_R5	CGTAGTAAGATATGTAGTCCGTTGGTCTCTCTCTCTTAATGGACTATCCCTCGGAGCCCCCCTAGTTTGTGTTTTAGTGC	mer_421_chr16:5627101-5627141_mer_331054
16	F1_probe5:114_R5	CGTAGTAAGATATGTAGTCCGAACAAGCAGACTCCGGGTCTGTTGAGGCTCCTGTTCGTCCCTAGTTTGTGTTTTAGTGC	mer_421_chr16:5627238-5627278_mer_331054
16	F1_probe5:115_R5	CGTAGTAAGATATGTAGTCCGTTTGTGGGTGTTAGGGAGGCATAGACCTGTTGGCGGGGGCCTAGTTTGTGTTTTAGTGC	mer_421_chr16:5627329-5627369_mer_331054
16	F1_probe5:116_R5	CGTAGTAAGATATGTAGTCCTAGGACAGTAAGTGGCTTCATCAGCTGGCATTTTAGTGGGCCTAGTTTGTGTTTTAGTGC	mer_421_chr16:5627401-5627441_mer_331054
16	F1_probe5:117_R5	CGTAGTAAGATATGTAGTCCCACCTGTGAGCTTTTTCCTCCCCCTACTCATCCTTATCCCCCTAGTTTGTGTTTTAGTGC	mer_421_chr16:5627475-5627515_mer_331054
16	F1_probe5:118_R5	CGTAGTAAGATATGTAGTCCGGGCCTTGTGCTGCCAGAATGTGCCCCACAAATGATTTTACCTAGTTTGTGTTTTAGTGC	mer_421_chr16:5627547-5627587_mer_331054
16	F1_probe5:119_R5	CGTAGTAAGATATGTAGTCCTGTTACTACATGTTTGCAATCTTGAGGCCAGGTGTGGTCTCCTAGTTTGTGTTTTAGTGC	mer_421_chr16:5627597-5627637_mer_331054
16	F1_probe5:120_R5	CGTAGTAAGATATGTAGTCCGGCAAGGCAGTGACTGTGCTGTACATTACATCATAGCCCCCCTAGTTTGTGTTTTAGTGC	mer_421_chr16:5627666-5627706_mer_331054
16	F1_probe5:121_R5	CGTAGTAAGATATGTAGTCCCGTGTTCACACCAGGCGGCATAATAGAAGCCATGAAGTGGCCTAGTTTGTGTTTTAGTGC	mer_421_chr16:5627769-5627809_mer_331054
16	F1_probe5:122_R5	CGTAGTAAGATATGTAGTCCGCCTCATGTTAGAGCAGAGGGGATGAGGCCAAGTCAAATTCCTAGTTTGTGTTTTAGTGC	mer_421_chr16:5627879-5627919_mer_331054
16	F1_probe5:123_R5	CGTAGTAAGATATGTAGTCCTCTGGGGTTTGAGGATTTCTTTTGAGACAGAGTCTCTCTCCCTAGTTTGTGTTTTAGTGC	mer_421_chr16:5627949-5627989_mer_331054
16	F1_probe5:124_R5	CGTAGTAAGATATGTAGTCCGCCGTGCCTGCCCTGGGGATTTGTGATGGATGACCTGGGCCCTAGTTTGTGTTTTAGTGC	mer_421_chr16:5628238-5628278_mer_331054
16	F1_probe5:125_R5	CGTAGTAAGATATGTAGTCCTCATCAGGAGGCACCTTGGCATCTGGTCTTTCTGGCAGCCCCTAGTTTGTGTTTTAGTGC	mer_421_chr16:5628295-5628335_mer_331054
16	F1_probe5:126_R5	CGTAGTAAGATATGTAGTCCAGGAAGGAAGGGTGGAGTGGAGAAAGGAGAGGTTTGTTCCCCTAGTTTGTGTTTTAGTGC	mer_421_chr16:5628371-5628411_mer_331054
16	F1_probe5:127_R5	CGTAGTAAGATATGTAGTCCGGCTCTAAAGCCCACCAGGAAAAACCCCATCCACGGTCTGCCTAGTTTGTGTTTTAGTGC	mer_421_chr16:5628449-5628489_mer_331054
16	F1_probe5:128_R5	CGTAGTAAGATATGTAGTCCCTTCCTGCAAACATTCCCACACAGTGACTCCTGGCATGGGCCTAGTTTGTGTTTTAGTGC	mer_421_chr16:5628564-5628604_mer_331054
16	F1_probe5:129_R5	CGTAGTAAGATATGTAGTCCGCGCCAACAGCTGTTAGATCTAAGGCCTTCAAGGTTCTCGCCTAGTTTGTGTTTTAGTGC	mer_421_chr16:5628637-5628677_mer_331054
16	F1_probe5:130_R5	CGTAGTAAGATATGTAGTCCGGAACTCCTCTGTGAAGTATCAGTAATGAACCATGGAGGGCCTAGTTTGTGTTTTAGTGC	mer_421_chr16:5628699-5628739_mer_331054
16	F1_probe5:131_R5	CGTAGTAAGATATGTAGTCCATATCTCCACCGGGCCAGGGTGTTTTTGCGCTTCAATCCCCCTAGTTTGTGTTTTAGTGC	mer_421_chr16:5628763-5628803_mer_331054
16	F1_probe5:132_R5	CGTAGTAAGATATGTAGTCCTCGCCCCACCCAACTTGCACTTCCACTAGGATCGCCAGGCCCTAGTTTGTGTTTTAGTGC	mer_421_chr16:5629190-5629230_mer_331054
16	F1_probe5:133_R5	CGTAGTAAGATATGTAGTCCGGCATTCTTGCCTCCCGTCCGTCACTCCCCACCCACCTTCCCTAGTTTGTGTTTTAGTGC	mer_421_chr16:5629280-5629320_mer_331054
16	F1_probe5:134_R5	CGTAGTAAGATATGTAGTCCGGGATTCCGCTTGTGGCCTCTTACTGTGCTCCCCGCATCCCCTAGTTTGTGTTTTAGTGC	mer_421_chr16:5629406-5629446_mer_331054
16	F1_probe5:135_R5	CGTAGTAAGATATGTAGTCCCACACCTGACCTTGCTTCAACCCTCCTGCTGCTCACAGCGCCTAGTTTGTGTTTTAGTGC	mer_421_chr16:5629486-5629526_mer_331054
16	F1_probe5:136_R5	CGTAGTAAGATATGTAGTCCCCACGCCCTGGTGACCCCGTTTTGCTGGAGCTGCTCCTTCCCTAGTTTGTGTTTTAGTGC	mer_421_chr16:5629588-5629628_mer_331054
16	F1_probe5:137_R5	CGTAGTAAGATATGTAGTCCCTGGGTACACCAGGTAAGGTCTTGAAGCTCGCTTGACTTTCCTAGTTTGTGTTTTAGTGC	mer_421_chr16:5629666-5629706_mer_331054
16	F1_probe5:138_R5	CGTAGTAAGATATGTAGTCCACACTTATCACACAGTCATTGCCCAGTTAATTCTTTTCTTCCTAGTTTGTGTTTTAGTGC	mer_421_chr16:5629716-5629756_mer_331054
16	F1_probe5:139_R5	CGTAGTAAGATATGTAGTCCGAGGGCCTGGACTCTGCCTCCCTCGTTCCCAGCTGCCTCCCCTAGTTTGTGTTTTAGTGC	mer_421_chr16:5630126-5630166_mer_331054
16	F1_probe5:140_R5	CGTAGTAAGATATGTAGTCCGTGAGGGCAGCCTGGCTCTTCTGGGTTCTGGGAGCGCCGGCCTAGTTTGTGTTTTAGTGC	mer_421_chr16:5630243-5630283_mer_331054
16	F1_probe5:141_R5	CGTAGTAAGATATGTAGTCCCAGCTGCGTGGGTCTCAGCCTGGCACCATTTTCCGAGGGGCCTAGTTTGTGTTTTAGTGC	mer_421_chr16:5630357-5630397_mer_331054
16	F1_probe5:142_R5	CGTAGTAAGATATGTAGTCCGCATCTCAAGGAGTGGGAGAAGTGGTTGTACGGATGGCCCCCTAGTTTGTGTTTTAGTGC	mer_421_chr16:5630420-5630460_mer_331054
16	F1_probe5:143_R5	CGTAGTAAGATATGTAGTCCGGCGGCCAGCTGGGTGTGCCTTAGCTCAGAGCCAGGGCTGCCTAGTTTGTGTTTTAGTGC	mer_421_chr16:5630500-5630540_mer_331054
16	F1_probe5:144_R5	CGTAGTAAGATATGTAGTCCCAGCTCCAGCTGGTCCTGCTTCAACGCTGGTTGTTCCCTTCCTAGTTTGTGTTTTAGTGC	mer_421_chr16:5630554-5630594_mer_331054
16	F1_probe5:145_R5	CGTAGTAAGATATGTAGTCCGCCCTGCGTCTGCACATAGAGGCCGAGAGGTGGGGACTCCCCTAGTTTGTGTTTTAGTGC	mer_421_chr16:5630702-5630742_mer_331054
16	F1_probe5:146_R5	CGTAGTAAGATATGTAGTCCCCAGCGAAGGGCAATCCAGACCCAGGAAGCTGTAGGGCAGCCTAGTTTGTGTTTTAGTGC	mer_421_chr16:5630779-5630819_mer_331054
16	F1_probe5:147_R5	CGTAGTAAGATATGTAGTCCGACAGAGCTGGGAATGACATGCATCCACGCTGGTCCTTCCCCTAGTTTGTGTTTTAGTGC	mer_421_chr16:5630865-5630905_mer_331054
16	F1_probe5:148_R5	CGTAGTAAGATATGTAGTCCTGGATGGGAATGATGAGGACGTGACAGGCTAAGGCAAGGGCCTAGTTTGTGTTTTAGTGC	mer_421_chr16:5630916-5630956_mer_331054
16	F1_probe5:149_R5	CGTAGTAAGATATGTAGTCCCAGGAGAGGCTGGGATGATTCAAGGGCTGTCAGTGTGCACCCTAGTTTGTGTTTTAGTGC	mer_421_chr16:5630983-5631023_mer_331054
16	F1_probe5:150_R5	CGTAGTAAGATATGTAGTCCAGATGGCACTTGACAGATCCAGAGGAGAAGGGGGCAGGGCCCTAGTTTGTGTTTTAGTGC	mer_421_chr16:5631106-5631146_mer_331054
16	F1_probe5:151_R5	CGTAGTAAGATATGTAGTCCCTGCCAGTTCAGACCGAGTATTTTGTCATGTGCCAGGGACCCTAGTTTGTGTTTTAGTGC	mer_421_chr16:5631224-5631264_mer_331054
16	F1_probe5:152_R5	CGTAGTAAGATATGTAGTCCGGGCGGAGACAGAGGTCCTAACTCTAGCAAGTTGCTCTCCCCTAGTTTGTGTTTTAGTGC	mer_421_chr16:5631293-5631333_mer_331054
16	F1_probe5:153_R5	CGTAGTAAGATATGTAGTCCGTGGGGCTGTGCTTGGTTCCTGGAGGGAGAATCCAGTGGCCCTAGTTTGTGTTTTAGTGC	mer_421_chr16:5631394-5631434_mer_331054
16	F1_probe5:154_R5	CGTAGTAAGATATGTAGTCCCAGGAATGGAGTACACGAGTCAGTGGTGGAGGCAGACATCCCTAGTTTGTGTTTTAGTGC	mer_421_chr16:5631444-5631484_mer_331054
16	F1_probe5:155_R5	CGTAGTAAGATATGTAGTCCGGAAGTGTCACAGGGCTAATGGGCATGATGCTGCAAGAGCCCTAGTTTGTGTTTTAGTGC	mer_421_chr16:5631528-5631568_mer_331054
16	F1_probe5:156_R5	CGTAGTAAGATATGTAGTCCTGGTTAGTGTGGAACATCAGGGAAGGCTTCCTGGAGGAGGCCTAGTTTGTGTTTTAGTGC	mer_421_chr16:5631585-5631625_mer_331054
16	F1_probe5:157_R5	CGTAGTAAGATATGTAGTCCGGGAACAGGGAACTCTCCAAGCCAGGGTGACAGACAGCTGCCTAGTTTGTGTTTTAGTGC	mer_421_chr16:5631675-5631715_mer_331054
16	F1_probe5:158_R5	CGTAGTAAGATATGTAGTCCCAGGGGCCAGAGTAGTGGAAGAGGAGGGAGGAGCGAGTGGCCTAGTTTGTGTTTTAGTGC	mer_421_chr16:5631758-5631798_mer_331054
16	F1_probe5:159_R5	CGTAGTAAGATATGTAGTCCCTAGGGACAAAGAGAGGCCTCTGAGAGGTAGGAAGTGATGCCTAGTTTGTGTTTTAGTGC	mer_421_chr16:5631847-5631887_mer_331054
16	F1_probe5:160_R5	CGTAGTAAGATATGTAGTCCGGCAAAACTGAGAAACTCCTTTGGGGTTTATGCACAATGCCCTAGTTTGTGTTTTAGTGC	mer_421_chr16:5631944-5631984_mer_331054
16	F2_probe6:1_R6	TGATATGCCGATTCCAAGCGAGTCCCCTGTGAATGTGACTCATATCAGACAGGAGATCCCCTATACCACACATCTTAGTC	mer_4416_chr16:6867831-6867871_mer_32903
16	F2_probe6:2_R6	TGATATGCCGATTCCAAGCGGGCCATTGCCCAAAAATCTACTGTGTCTCTCTGTTGGGCTCTATACCACACATCTTAGTC	mer_4416_chr16:6867909-6867949_mer_32903
16	F2_probe6:3_R6	TGATATGCCGATTCCAAGCGCGCAGGCCTGCCATCCTCAAGCTAAATGAGCATGGGTTAGCTATACCACACATCTTAGTC	mer_4416_chr16:6867975-6868015_mer_32903
16	F2_probe6:4_R6	TGATATGCCGATTCCAAGCGGTGTCTGCTCTCCTATATCTCACATGGGCATAAAACTATCCTATACCACACATCTTAGTC	mer_4416_chr16:6868029-6868069_mer_32903
16	F2_probe6:5_R6	TGATATGCCGATTCCAAGCGTCCACCCCTCCCTCTATGGAAGCCCTTTTCTAGGTTCCTCCTATACCACACATCTTAGTC	mer_4416_chr16:6868108-6868148_mer_32903
16	F2_probe6:6_R6	TGATATGCCGATTCCAAGCGCAGGGATCCTGCTGTTGGTCCTGTGACAGTTTGGCCAACGCTATACCACACATCTTAGTC	mer_4416_chr16:6868180-6868220_mer_32903
16	F2_probe6:7_R6	TGATATGCCGATTCCAAGCGGAAGTAGGTGCTTGTGTAGCTGGATTCACCTGTGTGTGCGCTATACCACACATCTTAGTC	mer_4416_chr16:6868255-6868295_mer_32903
16	F2_probe6:8_R6	TGATATGCCGATTCCAAGCGTGGGTGTGACATACGGAGCTCACCTCACCCATCCCACAAGCTATACCACACATCTTAGTC	mer_4416_chr16:6868328-6868368_mer_32903
16	F2_probe6:9_R6	TGATATGCCGATTCCAAGCGACCAAGTTTAGAAGAAATGAACTTCATCTGACGTACAGATCTATACCACACATCTTAGTC	mer_4416_chr16:6868378-6868418_mer_32903
16	F2_probe6:10_R6	TGATATGCCGATTCCAAGCGTGCCAGTGAGAGTTTTATGAGTGAGTAAATGCCAGTGAGGCTATACCACACATCTTAGTC	mer_4416_chr16:6868456-6868496_mer_32903
16	F2_probe6:11_R6	TGATATGCCGATTCCAAGCGGTAGGGCATGTATCACTCAGCACCTGTGATGAATAGCTGCCTATACCACACATCTTAGTC	mer_4416_chr16:6868603-6868643_mer_32903
16	F2_probe6:12_R6	TGATATGCCGATTCCAAGCGGCCCCTTAGTGTTTCTCTAGAGAAGTCCTCTCTTCCACCCCTATACCACACATCTTAGTC	mer_4416_chr16:6868676-6868716_mer_32903
16	F2_probe6:13_R6	TGATATGCCGATTCCAAGCGCCTCCTGGCCTCCCTGACTGGTCCGTGCCTGGGCATATCGCTATACCACACATCTTAGTC	mer_4416_chr16:6868799-6868839_mer_32903
16	F2_probe6:14_R6	TGATATGCCGATTCCAAGCGGGAATTCTTTGGAAAGAGACTCGATTTCCTCTGGGCATGCCTATACCACACATCTTAGTC	mer_4416_chr16:6868880-6868920_mer_32903
16	F2_probe6:15_R6	TGATATGCCGATTCCAAGCGGGTAGCCACCTCTCCATGGGTTGAAAGGCACCTGTCTGAGCTATACCACACATCTTAGTC	mer_4416_chr16:6868948-6868988_mer_32903
16	F2_probe6:16_R6	TGATATGCCGATTCCAAGCGGTCTGAATCCAAACACCACAGACTTCCGGTTTCAGGATCCCTATACCACACATCTTAGTC	mer_4416_chr16:6869073-6869113_mer_32903
16	F2_probe6:17_R6	TGATATGCCGATTCCAAGCGGACCCCTGTGAGCCTTGTACACTGGAGTGTCCTAACATTCCTATACCACACATCTTAGTC	mer_4416_chr16:6869155-6869195_mer_32903
16	F2_probe6:18_R6	TGATATGCCGATTCCAAGCGCCCAGTGGAAATGGCATAGTCCCTTGTACATAGCAGGTGCCTATACCACACATCTTAGTC	mer_4416_chr16:6869265-6869305_mer_32903
16	F2_probe6:19_R6	TGATATGCCGATTCCAAGCGTGGTCTACAGTGAACACACACACACATCCTTTAACATGGCCTATACCACACATCTTAGTC	mer_4416_chr16:6869346-6869386_mer_32903
16	F2_probe6:20_R6	TGATATGCCGATTCCAAGCGTCAGAAACCAAAAGGTAGGCCGGGCATGGTGGCTGAGGCCCTATACCACACATCTTAGTC	mer_4416_chr16:6869415-6869455_mer_32903
16	F2_probe6:21_R6	TGATATGCCGATTCCAAGCGACAGAAGAGCAAGCATTTGAATCCAGCCCTCTGATTCCAGCTATACCACACATCTTAGTC	mer_4416_chr16:6869818-6869858_mer_32903
16	F2_probe6:22_R6	TGATATGCCGATTCCAAGCGCAGAGCTCTGCACATCAGGGAGACTGTTCCTGCAGAGGTGCTATACCACACATCTTAGTC	mer_4416_chr16:6869898-6869938_mer_32903
16	F2_probe6:23_R6	TGATATGCCGATTCCAAGCGGTATTTTCACTCATCCTCTGGCTGTGTCCCCACCCAAATCCTATACCACACATCTTAGTC	mer_4416_chr16:6869948-6869988_mer_32903
16	F2_probe6:24_R6	TGATATGCCGATTCCAAGCGGGGAGGCACCCAATAGGAAGTAAAATTGAATCGTGGGGCTCTATACCACACATCTTAGTC	mer_4416_chr16:6870027-6870067_mer_32903
16	F2_probe6:25_R6	TGATATGCCGATTCCAAGCGACAAGCAAAACAAACAAACAAAAACCGAAAACTGCAGTGCCTATACCACACATCTTAGTC	mer_4416_chr16:6870670-6870710_mer_32903
16	F2_probe6:26_R6	TGATATGCCGATTCCAAGCGAGAGCCTCTATAGGCCTCAAATCGATGCTAAGTCAGAGACCTATACCACACATCTTAGTC	mer_4416_chr16:6870735-6870775_mer_32903
16	F2_probe6:27_R6	TGATATGCCGATTCCAAGCGAAGGCCTGTGAATGAGCACAGATAAATGGACCATTGGTACCTATACCACACATCTTAGTC	mer_4416_chr16:6870787-6870827_mer_32903
16	F2_probe6:28_R6	TGATATGCCGATTCCAAGCGCCCATAGTGTTGCTGTTTTTCATCCTTTGTCATCCTTAGCCTATACCACACATCTTAGTC	mer_4416_chr16:6870863-6870903_mer_32903
16	F2_probe6:29_R6	TGATATGCCGATTCCAAGCGGGGAGTCTTAGGGTTATTATCACTTAATTCTTAACCCTACCTATACCACACATCTTAGTC	mer_4416_chr16:6870998-6871038_mer_32903
16	F2_probe6:30_R6	TGATATGCCGATTCCAAGCGGTGTGAGAAACACATCTCAGAAATGTTAAAGTATCAAGCCCTATACCACACATCTTAGTC	mer_4416_chr16:6871062-6871102_mer_32903
16	F2_probe6:31_R6	TGATATGCCGATTCCAAGCGGGAAGGCACTCCTGGATTTGGCTAGAAGTCCAGTCATGGCCTATACCACACATCTTAGTC	mer_4416_chr16:6871176-6871216_mer_32903
16	F2_probe6:32_R6	TGATATGCCGATTCCAAGCGCCAGGGCTATCACCTGGGTCTGTGGTGCTTTCCTCTCTTCCTATACCACACATCTTAGTC	mer_4416_chr16:6871262-6871302_mer_32903
16	F2_probe6:33_R6	TGATATGCCGATTCCAAGCGGCTACCTGACATGTTTTGTCCCCAAATTGGAAAACTAGTCCTATACCACACATCTTAGTC	mer_4416_chr16:6871318-6871358_mer_32903
16	F2_probe6:34_R6	TGATATGCCGATTCCAAGCGAGTGGCACATAGTGCATTAATGTTGTGCAACTACCACCTTCTATACCACACATCTTAGTC	mer_4416_chr16:6871444-6871484_mer_32903
16	F2_probe6:35_R6	TGATATGCCGATTCCAAGCGTCTCTCTCCCCCCAACCGCTGGTAACCACTGGTCGGTCTGCTATACCACACATCTTAGTC	mer_4416_chr16:6871554-6871594_mer_32903
16	F2_probe6:36_R6	TGATATGCCGATTCCAAGCGTCGTACAACACGTGGCCTTTTTCATCTGACTTCTTTCAGCCTATACCACACATCTTAGTC	mer_4416_chr16:6871632-6871672_mer_32903
16	F2_probe6:37_R6	TGATATGCCGATTCCAAGCGCAAGATTAATTCACATGATAGCCTGTATCAGTGCTTCATCCTATACCACACATCTTAGTC	mer_4416_chr16:6871682-6871722_mer_32903
16	F2_probe6:38_R6	TGATATGCCGATTCCAAGCGGTGAATGATGCTGTTATGAACATGAAGGTGCAGGCACTTGCTATACCACACATCTTAGTC	mer_4416_chr16:6871811-6871851_mer_32903
16	F2_probe6:39_R6	TGATATGCCGATTCCAAGCGCAGCTCTAGTTTCTGATGTGATTGCCTCTACTGTTTGGGGCTATACCACACATCTTAGTC	mer_4416_chr16:6871937-6871977_mer_32903
16	F2_probe6:40_R6	TGATATGCCGATTCCAAGCGTCGCTGACATACCTTCTACATGACCAAATAGGGAGCATGGCTATACCACACATCTTAGTC	mer_4416_chr16:6871989-6872029_mer_32903
16	F2_probe6:41_R6	TGATATGCCGATTCCAAGCGACAGGGAAGCAAAACGGGAGCTCGTGTGCCAAGTCGAGGCCTATACCACACATCTTAGTC	mer_4416_chr16:6872132-6872172_mer_32903
16	F2_probe6:42_R6	TGATATGCCGATTCCAAGCGGGATGGTTGGATGACAGTCAGTTTGAAATGCTGGTATGGCCTATACCACACATCTTAGTC	mer_4416_chr16:6872193-6872233_mer_32903
16	F2_probe6:43_R6	TGATATGCCGATTCCAAGCGGCTCAGTAGTCCCACTTTCTGCCTTTTCCATTCTATCACCCTATACCACACATCTTAGTC	mer_4416_chr16:6872254-6872294_mer_32903
16	F2_probe6:44_R6	TGATATGCCGATTCCAAGCGCTGTCACTTGCAAGAATTTGGCTGTCAGGGGAGATGCCAGCTATACCACACATCTTAGTC	mer_4416_chr16:6872361-6872401_mer_32903
16	F2_probe6:45_R6	TGATATGCCGATTCCAAGCGAGCCACTGCAAACTTTCATTGCTAACTTGTAACTTGGAGGCTATACCACACATCTTAGTC	mer_4416_chr16:6872414-6872454_mer_32903
16	F2_probe6:46_R6	TGATATGCCGATTCCAAGCGCATGTCTTGCCGTGCACAGTGAGCTCTTCGCCGTGCTTGCCTATACCACACATCTTAGTC	mer_4416_chr16:6872545-6872585_mer_32903
16	F2_probe6:47_R6	TGATATGCCGATTCCAAGCGGGCAGATGAAGCTGCTCATAAGGTATGAGGTTAGACAACCCTATACCACACATCTTAGTC	mer_4416_chr16:6872614-6872654_mer_32903
16	F2_probe6:48_R6	TGATATGCCGATTCCAAGCGGCTTTCTTCAGCAACTCAGGCTTGAAGGAAGGGAGAGGGGCTATACCACACATCTTAGTC	mer_4416_chr16:6872707-6872747_mer_32903
16	F2_probe6:49_R6	TGATATGCCGATTCCAAGCGCCCAGAAGAACCTATGGGACAAGCGCGAGTATGGTCTGACCTATACCACACATCTTAGTC	mer_4416_chr16:6872757-6872797_mer_32903
16	F2_probe6:50_R6	TGATATGCCGATTCCAAGCGAGGGCATGCATTAATATTAACAAGTGCGTGCTGCTGCAGCCTATACCACACATCTTAGTC	mer_4416_chr16:6872885-6872925_mer_32903
16	F2_probe6:51_R6	TGATATGCCGATTCCAAGCGCGATGATCCCTAACAGCTTCTCAACGTGTAGATACTTTGCCTATACCACACATCTTAGTC	mer_4416_chr16:6872967-6873007_mer_32903
16	F2_probe6:52_R6	TGATATGCCGATTCCAAGCGGTGCATTATTCTGATGTCATGTTTGTTATTGGCATGTGTGCTATACCACACATCTTAGTC	mer_4416_chr16:6873019-6873059_mer_32903
16	F2_probe6:53_R6	TGATATGCCGATTCCAAGCGGAAGCCTGTATTTGATAGAAGCCAGGACCATCTCAGCCCCCTATACCACACATCTTAGTC	mer_4416_chr16:6873124-6873164_mer_32903
16	F2_probe6:54_R6	TGATATGCCGATTCCAAGCGGCATTAAGCATTCTACTTCACTGACCTCTTGGCCCATCTGCTATACCACACATCTTAGTC	mer_4416_chr16:6873196-6873236_mer_32903
16	F2_probe6:55_R6	TGATATGCCGATTCCAAGCGATCTTCTTCCTTCCTTGAATATTCCACCAGTTTTCCTCCCCTATACCACACATCTTAGTC	mer_4416_chr16:6873589-6873629_mer_32903
16	F2_probe6:56_R6	TGATATGCCGATTCCAAGCGCTCCCTATTCTTGATTTCTTAGGGTCAGTGGAAATCATTCCTATACCACACATCTTAGTC	mer_4416_chr16:6873641-6873681_mer_32903
16	F2_probe6:57_R6	TGATATGCCGATTCCAAGCGGAGGGCTCTGTGCTGTGGGCTGGGGTTGAGGGGATTACAGCTATACCACACATCTTAGTC	mer_4416_chr16:6873844-6873884_mer_32903
16	F2_probe6:58_R6	TGATATGCCGATTCCAAGCGGTGTAAGAAACGGTGTCCTGGAAGAGGTGGCATCTGGTCCCTATACCACACATCTTAGTC	mer_4416_chr16:6873928-6873968_mer_32903
16	F2_probe6:59_R6	TGATATGCCGATTCCAAGCGGGATGGGTATGAGCTGGCCCCATGAATGAAAGTGTGGAGACTATACCACACATCTTAGTC	mer_4416_chr16:6873978-6874018_mer_32903
16	F2_probe6:60_R6	TGATATGCCGATTCCAAGCGTCTCCATTATCTGGATTTCCATATCTTTGTCTACACCTTGCTATACCACACATCTTAGTC	mer_4416_chr16:6874029-6874069_mer_32903
16	F2_probe6:61_R6	TGATATGCCGATTCCAAGCGCCAGAATGTAAATAGTTATTTGGCTAGGCGCTGTTGCTGGCTATACCACACATCTTAGTC	mer_4416_chr16:6874103-6874143_mer_32903
16	F2_probe6:62_R6	TGATATGCCGATTCCAAGCGGGTTGGTACCTGTAATCCCGGCTACTCATGGAGGCTGCGGCTATACCACACATCTTAGTC	mer_4416_chr16:6874272-6874312_mer_32903
16	F2_probe6:63_R6	TGATATGCCGATTCCAAGCGGCTACAGCATGCTCCAATCTGGGCAACAGAGCGAGATTCCCTATACCACACATCTTAGTC	mer_4416_chr16:6874364-6874404_mer_32903
16	F2_probe6:64_R6	TGATATGCCGATTCCAAGCGTACAAGTCTGTAAGTTAAAGGTGTGCTGTTTTGTCAACAGCTATACCACACATCTTAGTC	mer_4416_chr16:6874577-6874617_mer_32903
16	F2_probe6:65_R6	TGATATGCCGATTCCAAGCGCCATTCCTTATCAAAAGAGGTTCTTGGATTCATCACTCACCTATACCACACATCTTAGTC	mer_4416_chr16:6874636-6874676_mer_32903
16	F2_probe6:66_R6	TGATATGCCGATTCCAAGCGGTGGTATTGTTGGGTTCCTGCCATCTTCCCTAGAGGCAACCTATACCACACATCTTAGTC	mer_4416_chr16:6874883-6874923_mer_32903
16	F2_probe6:67_R6	TGATATGCCGATTCCAAGCGTGATTAAGTGCATCCTTCTACACTGAGGATTTCTTTTTTCCTATACCACACATCTTAGTC	mer_4416_chr16:6874933-6874973_mer_32903
16	F2_probe6:68_R6	TGATATGCCGATTCCAAGCGACCTCACTCAGCACCCTTGGCGTTGCTGGTCAGATGATCCCTATACCACACATCTTAGTC	mer_4416_chr16:6875141-6875181_mer_32903
16	F2_probe6:69_R6	TGATATGCCGATTCCAAGCGGGGGGCTGACGTGTTTTGGGAGGCTGCTTAGCAATTAACCCTATACCACACATCTTAGTC	mer_4416_chr16:6875191-6875231_mer_32903
16	F2_probe6:70_R6	TGATATGCCGATTCCAAGCGCTAGATACCAATGCCACACCCCTTCCCTACTCTAGATGCCCTATACCACACATCTTAGTC	mer_4416_chr16:6875248-6875288_mer_32903
16	F2_probe6:71_R6	TGATATGCCGATTCCAAGCGTGCCCATGTTCCCCTGGGGACAAAAATGGCTGGTGTTGAGCTATACCACACATCTTAGTC	mer_4416_chr16:6875306-6875346_mer_32903
16	F2_probe6:72_R6	TGATATGCCGATTCCAAGCGCGAATTAACGGAAAAGCCAGAGATTATTCAGCAAGGCAGGCTATACCACACATCTTAGTC	mer_4416_chr16:6875388-6875428_mer_32903
16	F2_probe6:73_R6	TGATATGCCGATTCCAAGCGAGGGAAAGGAAAAATAACGACAGGAAAAGGGAGTTGTGTGCTATACCACACATCTTAGTC	mer_4416_chr16:6875440-6875480_mer_32903
16	F2_probe6:74_R6	TGATATGCCGATTCCAAGCGGAAGGTCCAGGTACCTACGCACGTGTGAAGCATTTTTGAGCTATACCACACATCTTAGTC	mer_4416_chr16:6875542-6875582_mer_32903
16	F2_probe6:75_R6	TGATATGCCGATTCCAAGCGCCTCTCCCTGGGAGTGGGTATTTATTCACCGCTTCACTGCCTATACCACACATCTTAGTC	mer_4416_chr16:6875616-6875656_mer_32903
16	F2_probe6:76_R6	TGATATGCCGATTCCAAGCGCGATGCCAGGGACACGTGTAACGGGGTCCTGAAGACACGCCTATACCACACATCTTAGTC	mer_4416_chr16:6875737-6875777_mer_32903
16	F2_probe6:77_R6	TGATATGCCGATTCCAAGCGGCAGCGATCCTGCACAGGAACTTGCATCTTCCATCCGGAACTATACCACACATCTTAGTC	mer_4416_chr16:6875807-6875847_mer_32903
16	F2_probe6:78_R6	TGATATGCCGATTCCAAGCGATATCCTTGGGGAGCCTTCTGATGTAGGTGGCAGCAAGACCTATACCACACATCTTAGTC	mer_4416_chr16:6875857-6875897_mer_32903
16	F2_probe6:79_R6	TGATATGCCGATTCCAAGCGTCCTGGTTGTACCGCAGGGTGCTCATCCTTTAACGATACGCTATACCACACATCTTAGTC	mer_4416_chr16:6875926-6875966_mer_32903
16	F2_probe6:80_R6	TGATATGCCGATTCCAAGCGGCCCAGGTCCCCCACGTTCATTGCCCAGGTCTCCCGCTAGCTATACCACACATCTTAGTC	mer_4416_chr16:6876058-6876098_mer_32903
16	F2_probe6:81_R6	TGATATGCCGATTCCAAGCGGCCGTCTCACTTCTCCCTACCCCAGTTTTCTCATCTGGAGCTATACCACACATCTTAGTC	mer_4416_chr16:6876120-6876160_mer_32903
16	F2_probe6:82_R6	TGATATGCCGATTCCAAGCGTCGTCGCCACGTAGGTTGTATGTATTGAGTCAGTCGACGCCTATACCACACATCTTAGTC	mer_4416_chr16:6876173-6876213_mer_32903
16	F2_probe6:83_R6	TGATATGCCGATTCCAAGCGTCCCAGCACTTTGGGGAGGCCGAAGCGAGAAAATCGTTTGCTATACCACACATCTTAGTC	mer_4416_chr16:6876259-6876299_mer_32903
16	F2_probe6:84_R6	TGATATGCCGATTCCAAGCGTACAGAAAAAGGGAGGGGTGCTTAGAACACTGCCTGGTACCTATACCACACATCTTAGTC	mer_4416_chr16:6876352-6876392_mer_32903
16	F2_probe6:85_R6	TGATATGCCGATTCCAAGCGTGCTCGCTGGGATCATTAGCACTCAAGTAATTCCCATGGGCTATACCACACATCTTAGTC	mer_4416_chr16:6876411-6876451_mer_32903
16	F2_probe6:86_R6	TGATATGCCGATTCCAAGCGCCGGGCATACGTGCTTGCGGGCATGCGTGCTCTCACGTGCCTATACCACACATCTTAGTC	mer_4416_chr16:6876541-6876581_mer_32903
16	F2_probe6:87_R6	TGATATGCCGATTCCAAGCGCTCTCTTTGGTCCCTCTCCCTCTTGACATTTTCCTTTCTTCTATACCACACATCTTAGTC	mer_4416_chr16:6876591-6876631_mer_32903
16	F2_probe6:88_R6	TGATATGCCGATTCCAAGCGCCAGCCTAAGAGCTCAGGAGAGAGGACTAACCCTAAGACCCTATACCACACATCTTAGTC	mer_4416_chr16:6876667-6876707_mer_32903
16	F2_probe6:89_R6	TGATATGCCGATTCCAAGCGACGCAGTTGGATGTGTTTCCGTATGATGAATAAGAAATTTCTATACCACACATCTTAGTC	mer_4416_chr16:6876854-6876894_mer_32903
16	F2_probe6:90_R6	TGATATGCCGATTCCAAGCGGATGTTCCATTTTTTGTGCAAATGGAAGAAATAGGTGAGGCTATACCACACATCTTAGTC	mer_4416_chr16:6876916-6876956_mer_32903
16	F2_probe6:91_R6	TGATATGCCGATTCCAAGCGTAGTCTGGGGAGAAAGCAGTTTGGGGGCAGGCTTTGGTGGCTATACCACACATCTTAGTC	mer_4416_chr16:6877020-6877060_mer_32903
16	F2_probe6:92_R6	TGATATGCCGATTCCAAGCGCTTACCGAGTCTCTTAGTGTCCTTTAATCTAACACCAGTGCTATACCACACATCTTAGTC	mer_4416_chr16:6877088-6877128_mer_32903
16	F2_probe6:93_R6	TGATATGCCGATTCCAAGCGGATCTGCAAAGGGTTGAAAGTGCTGTCCTCCAAACCAGGCCTATACCACACATCTTAGTC	mer_4416_chr16:6877264-6877304_mer_32903
16	F2_probe6:94_R6	TGATATGCCGATTCCAAGCGCAGCATTATCGCTGGAGGGGAAGTGCTTATAGGGAAGGAACTATACCACACATCTTAGTC	mer_4416_chr16:6877383-6877423_mer_32903
16	F2_probe6:95_R6	TGATATGCCGATTCCAAGCGTGCAGTCTCAGTATGATGACAGCTGGTGACTTCCTGAGGGCTATACCACACATCTTAGTC	mer_4416_chr16:6877442-6877482_mer_32903
16	F2_probe6:96_R6	TGATATGCCGATTCCAAGCGAGCCTGAGTGTGACCATGTCACTCCTCTGTTCTCCAGCGCCTATACCACACATCTTAGTC	mer_4416_chr16:6877517-6877557_mer_32903
16	F2_probe6:97_R6	TGATATGCCGATTCCAAGCGCCGTCTCAGAGGGCCAGTCTCAGAGTATCCCCTGCCAGCCCTATACCACACATCTTAGTC	mer_4416_chr16:6877577-6877617_mer_32903
16	F2_probe6:98_R6	TGATATGCCGATTCCAAGCGCTGCTCAGCAGTCACCTCCTTCCCCCTCCTCACCCTTTTGCTATACCACACATCTTAGTC	mer_4416_chr16:6877627-6877667_mer_32903
16	F2_probe6:99_R6	TGATATGCCGATTCCAAGCGGGGGCCAGCTTCTCTCCGTCCCATGGTTGTTTGCCCATGCCTATACCACACATCTTAGTC	mer_4416_chr16:6877687-6877727_mer_32903
16	F2_probe6:100_R6	TGATATGCCGATTCCAAGCGTTCCCTGGCCTTTATCCCAGGTCAGCTTCGCTTCTGCAGGCTATACCACACATCTTAGTC	mer_4416_chr16:6877780-6877820_mer_32903
16	F2_probe6:101_R6	TGATATGCCGATTCCAAGCGAACCTCAGGTCCTTCTGTTCCCCCTCTTAGAGCACTGGGCCTATACCACACATCTTAGTC	mer_4416_chr16:6877834-6877874_mer_32903
16	F2_probe6:102_R6	TGATATGCCGATTCCAAGCGTGCCTGTTGTTTCCACTAGACTCTATGCTCTGTAGGGGACCTATACCACACATCTTAGTC	mer_4416_chr16:6877938-6877978_mer_32903
16	F2_probe6:103_R6	TGATATGCCGATTCCAAGCGAGCACAGAGCTCAATACTGGCACTGGTAAACCCTTGAGAACTATACCACACATCTTAGTC	mer_4416_chr16:6878014-6878054_mer_32903
16	F2_probe6:104_R6	TGATATGCCGATTCCAAGCGGAACCAACAGAAGGTACAGGTGGCATGGGACAGCAGTCAGCTATACCACACATCTTAGTC	mer_4416_chr16:6878091-6878131_mer_32903
16	F2_probe6:105_R6	TGATATGCCGATTCCAAGCGGGAAGGCCAGTGACTCACAGATGGAGTCTCAGCACTTCCCCTATACCACACATCTTAGTC	mer_4416_chr16:6878151-6878191_mer_32903
16	F2_probe6:106_R6	TGATATGCCGATTCCAAGCGAGTCACAGCATAGTAAAAATTTCAGGCCAGGCACAGTGGCCTATACCACACATCTTAGTC	mer_4416_chr16:6878221-6878261_mer_32903
16	F2_probe6:107_R6	TGATATGCCGATTCCAAGCGAACCGGGCATGGACCAAGCTGGCTAAGACCAAGTGGACCCCTATACCACACATCTTAGTC	mer_4416_chr16:6878590-6878630_mer_32903
16	F2_probe6:108_R6	TGATATGCCGATTCCAAGCGAGGATTCACCTAGGACCTCATGATGTGTTTGTTAACATCCCTATACCACACATCTTAGTC	mer_4416_chr16:6878652-6878692_mer_32903
16	F2_probe6:109_R6	TGATATGCCGATTCCAAGCGCCATGTTAATGAGCATATCACGAGGTCCTAGGTGACCAGCCTATACCACACATCTTAGTC	mer_4416_chr16:6878729-6878769_mer_32903
16	F2_probe6:110_R6	TGATATGCCGATTCCAAGCGCCGAGAATACCTACGTTTGGTGTAAAAATGGATGGCATCACTATACCACACATCTTAGTC	mer_4416_chr16:6878779-6878819_mer_32903
16	F2_probe6:111_R6	TGATATGCCGATTCCAAGCGGCCCCAAATCCCCTTAGGCATGGTGCTCTCTTGAGTCCGCCTATACCACACATCTTAGTC	mer_4416_chr16:6878901-6878941_mer_32903
16	F2_probe6:112_R6	TGATATGCCGATTCCAAGCGCAAGAGCCTGGACACCTGCCGGGATCAGGGTCCCACCAGCCTATACCACACATCTTAGTC	mer_4416_chr16:6879043-6879083_mer_32903
16	F2_probe6:113_R6	TGATATGCCGATTCCAAGCGCTCCCCAAGCCCACTAGTATCAGTAGAGTCCCTATAGGTACTATACCACACATCTTAGTC	mer_4416_chr16:6879093-6879133_mer_32903
16	F2_probe6:114_R6	TGATATGCCGATTCCAAGCGAAGTGGAAGGTGGGTGTAGAAGTTTCAAGAAACCAAAGAACTATACCACACATCTTAGTC	mer_4416_chr16:6879143-6879183_mer_32903
16	F2_probe6:115_R6	TGATATGCCGATTCCAAGCGAGGAGGCAAGAATATGTGAGGAAGTAAATTCAATGTGTACCTATACCACACATCTTAGTC	mer_4416_chr16:6879328-6879368_mer_32903
16	F2_probe6:116_R6	TGATATGCCGATTCCAAGCGGGGTAAGTTTTGGGTCTGTCCATGCAATGAAATACCACTCCTATACCACACATCTTAGTC	mer_4416_chr16:6879436-6879476_mer_32903
16	F2_probe6:117_R6	TGATATGCCGATTCCAAGCGGTGTAAACCACCATGCCCAGCCCTTTATTTTTATTTTATTCTATACCACACATCTTAGTC	mer_4416_chr16:6879881-6879921_mer_32903
16	F2_probe6:118_R6	TGATATGCCGATTCCAAGCGGCCACCATGCCTGGCTGAATGTATTTTCTTAATGTGTGTGCTATACCACACATCTTAGTC	mer_4416_chr16:6880202-6880242_mer_32903
16	F2_probe6:119_R6	TGATATGCCGATTCCAAGCGGAAAAGATTGTGCATTCTGATATACACAACAGGGAAAGTCCTATACCACACATCTTAGTC	mer_4416_chr16:6880259-6880299_mer_32903
16	F2_probe6:120_R6	TGATATGCCGATTCCAAGCGCAATGAAGAAAAATGTCACAGGGACCGTAAGAGGAAGACCCTATACCACACATCTTAGTC	mer_4416_chr16:6880416-6880456_mer_32903
16	F2_probe6:121_R6	TGATATGCCGATTCCAAGCGTCCCCCAGGGGACAGCTGGCAATATCTGGAGGCATTCTGGCTATACCACACATCTTAGTC	mer_4416_chr16:6880520-6880560_mer_32903
16	F2_probe6:122_R6	TGATATGCCGATTCCAAGCGGGGGTGGGGAAATTGATGTTGACATCTAGTTGGTAGAGGCCTATACCACACATCTTAGTC	mer_4416_chr16:6880571-6880611_mer_32903
16	F2_probe6:123_R6	TGATATGCCGATTCCAAGCGGAACAGCTCTTACACAAAGACTTCCCCAAGCCAAAATAGCCTATACCACACATCTTAGTC	mer_4416_chr16:6880643-6880683_mer_32903
16	F2_probe6:124_R6	TGATATGCCGATTCCAAGCGGGATGACGTCCTCTGTTGAGATGGTAAGGGGTCGAGAGAGCTATACCACACATCTTAGTC	mer_4416_chr16:6880764-6880804_mer_32903
16	F2_probe6:125_R6	TGATATGCCGATTCCAAGCGCTCTCCCACCTCCTGGTCAGGTTGACATTTCAGCAACCAGCTATACCACACATCTTAGTC	mer_4416_chr16:6880872-6880912_mer_32903
16	F2_probe6:126_R6	TGATATGCCGATTCCAAGCGGTTCTCCAAATGTGGATGCCATAGAACCTTCGGATTTACCCTATACCACACATCTTAGTC	mer_4416_chr16:6880975-6881015_mer_32903
16	F2_probe6:127_R6	TGATATGCCGATTCCAAGCGTCTCACTCTTTTTGCTCTAATCAAATGTACCTCAACCTCCCTATACCACACATCTTAGTC	mer_4416_chr16:6881037-6881077_mer_32903
16	F2_probe6:128_R6	TGATATGCCGATTCCAAGCGAGCTGGATAGATTCATACTACTCCATTATCACTAAGGTTCCTATACCACACATCTTAGTC	mer_4416_chr16:6881088-6881128_mer_32903
16	F2_probe6:129_R6	TGATATGCCGATTCCAAGCGTGGAGGTGGGGAATGAGAGAGGAGACAACACAGCTTAGTCCTATACCACACATCTTAGTC	mer_4416_chr16:6881175-6881215_mer_32903
16	F2_probe6:130_R6	TGATATGCCGATTCCAAGCGGACTTGGTCGAATTTTAACTCTATTCTTGGCTCACCCAGGCTATACCACACATCTTAGTC	mer_4416_chr16:6881234-6881274_mer_32903
16	F2_probe6:131_R6	TGATATGCCGATTCCAAGCGCAGAAACAACTTCTTGGACTCTCCTGTTTTTTCCAATGTCCTATACCACACATCTTAGTC	mer_4416_chr16:6881299-6881339_mer_32903
16	F2_probe6:132_R6	TGATATGCCGATTCCAAGCGCCACATAATTATACCTCAGCAAACCCTCCAACCAAATGCCCTATACCACACATCTTAGTC	mer_4416_chr16:6881435-6881475_mer_32903
16	F2_probe6:133_R6	TGATATGCCGATTCCAAGCGGAGATTTCACCTCTGAACATTACATCTAAAGATGGGCAACCTATACCACACATCTTAGTC	mer_4416_chr16:6881524-6881564_mer_32903
16	F2_probe6:134_R6	TGATATGCCGATTCCAAGCGCAAGAGCCAGGGCTGTGGGAAGTGTCCTCAAATGGAAGGGCTATACCACACATCTTAGTC	mer_4416_chr16:6881600-6881640_mer_32903
16	F2_probe6:135_R6	TGATATGCCGATTCCAAGCGGCCCCTTCCTCCATCTCTTGGGTTTGAGAAGAGCTGGATCCTATACCACACATCTTAGTC	mer_4416_chr16:6881705-6881745_mer_32903
16	F2_probe6:136_R6	TGATATGCCGATTCCAAGCGGGGAAGGAGGGACAGTGGGAAGAACAAGACCCAGCACTTGCTATACCACACATCTTAGTC	mer_4416_chr16:6881779-6881819_mer_32903
16	F2_probe6:137_R6	TGATATGCCGATTCCAAGCGTGCTAGGGAGCATCATTTATGCAGTGAAAGAAGTAGGAAACTATACCACACATCTTAGTC	mer_4416_chr16:6881850-6881890_mer_32903
16	F2_probe6:138_R6	TGATATGCCGATTCCAAGCGACGGGAAGATGTTGCTAATGGGAATATACCGAATGGTATCCTATACCACACATCTTAGTC	mer_4416_chr16:6881962-6882002_mer_32903
16	F2_probe6:139_R6	TGATATGCCGATTCCAAGCGTAAAGTACTTTGGAATTCATTGACAGCCTGCACTTAAGAACTATACCACACATCTTAGTC	mer_4416_chr16:6882012-6882052_mer_32903
16	F2_probe6:140_R6	TGATATGCCGATTCCAAGCGGAGGAGCCCAAGTGAATAAATAAGCAGGAGTTTCTGAAGGCTATACCACACATCTTAGTC	mer_4416_chr16:6882200-6882240_mer_32903
16	F2_probe6:141_R6	TGATATGCCGATTCCAAGCGGCTGACATATGTCACATGTCATTACCAGAGAGTTGGAGACCTATACCACACATCTTAGTC	mer_4416_chr16:6882277-6882317_mer_32903
16	F2_probe6:142_R6	TGATATGCCGATTCCAAGCGTTTCCCCAGATTGCTACTTAATAGTGACTGAGGGGTCTGCCTATACCACACATCTTAGTC	mer_4416_chr16:6882383-6882423_mer_32903
16	F2_probe6:143_R6	TGATATGCCGATTCCAAGCGTGCGATGAAAATGGTGCCAAAACCCAGCAGTGGTTGACTGCTATACCACACATCTTAGTC	mer_4416_chr16:6882435-6882475_mer_32903
16	F2_probe6:144_R6	TGATATGCCGATTCCAAGCGGAATGTCTTGGGGTCTCAGGGGCTGGGTGCTTGCAGCAGCCTATACCACACATCTTAGTC	mer_4416_chr16:6882544-6882584_mer_32903
16	F2_probe6:145_R6	TGATATGCCGATTCCAAGCGTGTTGCTTCCTGCCTCCTTGCTGCCATGCCTGTGCACTTCCTATACCACACATCTTAGTC	mer_4416_chr16:6882624-6882664_mer_32903
16	F2_probe6:146_R6	TGATATGCCGATTCCAAGCGTTGAGCTGCCAGGCTTGTGCTCCTAGGTGAGCAGCCCAGCCTATACCACACATCTTAGTC	mer_4416_chr16:6882765-6882805_mer_32903
16	F2_probe6:147_R6	TGATATGCCGATTCCAAGCGTCAAAGCCTGTGCTAGACCTTGGTTCTGGATTGACAGGCGCTATACCACACATCTTAGTC	mer_4416_chr16:6882856-6882896_mer_32903
16	F2_probe6:148_R6	TGATATGCCGATTCCAAGCGCTGCATTTCTGCAGCTTTCAATCTCTGGGGAGACAGATATCTATACCACACATCTTAGTC	mer_4416_chr16:6882907-6882947_mer_32903
16	F2_probe6:149_R6	TGATATGCCGATTCCAAGCGACCACTAATGTTCTAACTCAGCACTAGTCCTACAGGCCTCCTATACCACACATCTTAGTC	mer_4416_chr16:6882994-6883034_mer_32903
16	F2_probe6:150_R6	TGATATGCCGATTCCAAGCGCAGGCTCTTTTCCACCTCATGGTCTTTGAACTCACTCCTCCTATACCACACATCTTAGTC	mer_4416_chr16:6883055-6883095_mer_32903
16	F2_probe6:151_R6	TGATATGCCGATTCCAAGCGAGGGAGACCCTCCTTGACTTCCCAGACTGGAATGCCAGCCCTATACCACACATCTTAGTC	mer_4416_chr16:6883497-6883537_mer_32903
16	F2_probe6:152_R6	TGATATGCCGATTCCAAGCGCTCTCTGACAGTCTGACCGATCATTTCCTCCACTGCACTTCTATACCACACATCTTAGTC	mer_4416_chr16:6883547-6883587_mer_32903
16	F2_probe6:153_R6	TGATATGCCGATTCCAAGCGCAGGGCAGAGATTTTGTCTTCCTCATGTCTTCCCATTGGCCTATACCACACATCTTAGTC	mer_4416_chr16:6883623-6883663_mer_32903
16	F2_probe6:154_R6	TGATATGCCGATTCCAAGCGGACTGGATGCCAAATAGACATTTGTTGTGACCAGAGAAAGCTATACCACACATCTTAGTC	mer_4416_chr16:6883673-6883713_mer_32903
16	F2_probe6:155_R6	TGATATGCCGATTCCAAGCGGGATGGGAAGGTTCATTGAAGGTCTCTGTGAAGGACTAGCCTATACCACACATCTTAGTC	mer_4416_chr16:6883755-6883795_mer_32903
16	F2_probe6:156_R6	TGATATGCCGATTCCAAGCGGGAGTGGTGCAGACTGAGGAGACAGCGTGGGCACAGCTTGCTATACCACACATCTTAGTC	mer_4416_chr16:6883843-6883883_mer_32903
16	F2_probe6:157_R6	TGATATGCCGATTCCAAGCGGTGTCCAGAGTGATGTGACAAGGGGCTAGAGACATCAGCCCTATACCACACATCTTAGTC	mer_4416_chr16:6883927-6883967_mer_32903
16	F2_probe6:158_R6	TGATATGCCGATTCCAAGCGGGGTTTGGACTGGGTTGTGAGTACACTGGGAAGCCATTGGCTATACCACACATCTTAGTC	mer_4416_chr16:6883981-6884021_mer_32903
16	F2_probe6:159_R6	TGATATGCCGATTCCAAGCGGGGAGGGGAAGCGTCAATGGATGCCTATAGCCTTGCCTGGCTATACCACACATCTTAGTC	mer_4416_chr16:6884434-6884474_mer_32903
16	F2_probe6:160_R6	TGATATGCCGATTCCAAGCGCTTGAAGGTGTTTGTTTGGGATGACTAAGCAAGGGTAGACCTATACCACACATCTTAGTC	mer_4416_chr16:6884595-6884635_mer_32903
16	F3_probe7:1_R7	GTCACACTTAATAAGCAGCGGGCAGCAGAGAACTTCTATTTGGGTGATTTGACCCTCTGGCTGATACTTGACAGTTAGGG	mer_17426_chr16:8117148-8117188_mer_34495
16	F3_probe7:2_R7	GTCACACTTAATAAGCAGCGGCAAGGTAGTGAACTAGTCCTTCAGGCATCTGTTTTCCAGCTGATACTTGACAGTTAGGG	mer_17426_chr16:8117239-8117279_mer_34495
16	F3_probe7:3_R7	GTCACACTTAATAAGCAGCGCCTTGGAGAAGTTAAACAGTGAGTGTCAACTGAGACCCTCCTGATACTTGACAGTTAGGG	mer_17426_chr16:8117326-8117366_mer_34495
16	F3_probe7:4_R7	GTCACACTTAATAAGCAGCGGCCCTAATACTACAAATTTGCAGTGCAGTCTCTTCTTTCGCTGATACTTGACAGTTAGGG	mer_17426_chr16:8117447-8117487_mer_34495
16	F3_probe7:5_R7	GTCACACTTAATAAGCAGCGGGGTTCCATCACTTTCCATAAACAATCCTATTCTCCTCTCCTGATACTTGACAGTTAGGG	mer_17426_chr16:8117548-8117588_mer_34495
16	F3_probe7:6_R7	GTCACACTTAATAAGCAGCGCCTCCTACCTCAGCCTCCCAGAGTAATTTTTGAAGTAAACCTGATACTTGACAGTTAGGG	mer_17426_chr16:8117779-8117819_mer_34495
16	F3_probe7:7_R7	GTCACACTTAATAAGCAGCGAGACAGTGTTTATGAAAATTTTTCTCAGTGACAGGCACTGCTGATACTTGACAGTTAGGG	mer_17426_chr16:8117844-8117884_mer_34495
16	F3_probe7:8_R7	GTCACACTTAATAAGCAGCGTTGTGGGTATGTAGATGTGTATGTTTGTGGGGTACATGAGCTGATACTTGACAGTTAGGG	mer_17426_chr16:8117982-8118022_mer_34495
16	F3_probe7:9_R7	GTCACACTTAATAAGCAGCGAGCACATTATGGAGAATGGAGTATTTATCCTTTGAGTTACCTGATACTTGACAGTTAGGG	mer_17426_chr16:8118053-8118093_mer_34495
16	F3_probe7:10_R7	GTCACACTTAATAAGCAGCGTCCCCACCTTCCTCCCAACCATCCATTACCCTTCCCAGCCCTGATACTTGACAGTTAGGG	mer_17426_chr16:8118229-8118269_mer_34495
16	F3_probe7:11_R7	GTCACACTTAATAAGCAGCGCTAGGAATGGACCCAGGGAGTCTTGCTATAGCCAGAACTCCTGATACTTGACAGTTAGGG	mer_17426_chr16:8118829-8118869_mer_34495
16	F3_probe7:12_R7	GTCACACTTAATAAGCAGCGGCATCATGGTTTCATGTCCTTTAACTTCATAACCAAGTGGCTGATACTTGACAGTTAGGG	mer_17426_chr16:8118919-8118959_mer_34495
16	F3_probe7:13_R7	GTCACACTTAATAAGCAGCGTTAAAAACTATTTCCTGAAACTCCTGACCTCAAATGATCCCTGATACTTGACAGTTAGGG	mer_17426_chr16:8118989-8119029_mer_34495
16	F3_probe7:14_R7	GTCACACTTAATAAGCAGCGACTGTATCCTTTGAATGTGTCACAGTTTCGTGAATCAGCCCTGATACTTGACAGTTAGGG	mer_17426_chr16:8119306-8119346_mer_34495
16	F3_probe7:15_R7	GTCACACTTAATAAGCAGCGGAGCTTCTGTGGAGACCTGGACCATCAAAAGTTTTATGTGCTGATACTTGACAGTTAGGG	mer_17426_chr16:8119374-8119414_mer_34495
16	F3_probe7:16_R7	GTCACACTTAATAAGCAGCGAAATATATAGAAGATGGCCACACCTGTAATCCCAGCACTCCTGATACTTGACAGTTAGGG	mer_17426_chr16:8119471-8119511_mer_34495
16	F3_probe7:17_R7	GTCACACTTAATAAGCAGCGTTTATCAGACATGGTCTTCACCTTTAAGGGTTACCAAGGGCTGATACTTGACAGTTAGGG	mer_17426_chr16:8119960-8120000_mer_34495
16	F3_probe7:18_R7	GTCACACTTAATAAGCAGCGGATGACCCTTTGCAATTCTGAGATGTTATGAGCTGGGCACCTGATACTTGACAGTTAGGG	mer_17426_chr16:8120019-8120059_mer_34495
16	F3_probe7:19_R7	GTCACACTTAATAAGCAGCGTCTGTTCCTTTGTAACTTACCCAGAGTCATAGCCACACAGCTGATACTTGACAGTTAGGG	mer_17426_chr16:8120086-8120126_mer_34495
16	F3_probe7:20_R7	GTCACACTTAATAAGCAGCGGCTGTCCACATTTCTGGCATCTCTACCCAGCATTGCTCCCCTGATACTTGACAGTTAGGG	mer_17426_chr16:8120215-8120255_mer_34495
16	F3_probe7:21_R7	GTCACACTTAATAAGCAGCGCAATAAGCCCAGAACAGAGAAGAGAATCTGGAAGACACGGCTGATACTTGACAGTTAGGG	mer_17426_chr16:8120304-8120344_mer_34495
16	F3_probe7:22_R7	GTCACACTTAATAAGCAGCGCTGCAACTCTACTTACTGGCTGTATGACCTTAAGTAAGTCCTGATACTTGACAGTTAGGG	mer_17426_chr16:8120354-8120394_mer_34495
16	F3_probe7:23_R7	GTCACACTTAATAAGCAGCGTCTCATCTGGAAAGTAGGAAAGCTAGTCCCTAGCCTGATGCTGATACTTGACAGTTAGGG	mer_17426_chr16:8120419-8120459_mer_34495
16	F3_probe7:24_R7	GTCACACTTAATAAGCAGCGAGAGATTGTGTATGTTAAATTTCGAACACATAGGAAGCTCCTGATACTTGACAGTTAGGG	mer_17426_chr16:8120469-8120509_mer_34495
16	F3_probe7:25_R7	GTCACACTTAATAAGCAGCGGGCTGGGCTAAGTCAGAAGAATGAGGAGGTGTTTCTCTGCCTGATACTTGACAGTTAGGG	mer_17426_chr16:8120554-8120594_mer_34495
16	F3_probe7:26_R7	GTCACACTTAATAAGCAGCGAATGACCCTTTTCCTGCACTGAGCTCCAGTCAGGGAGTGGCTGATACTTGACAGTTAGGG	mer_17426_chr16:8120606-8120646_mer_34495
16	F3_probe7:27_R7	GTCACACTTAATAAGCAGCGGGTGTGGCTGATGCCTGCCTCCTCTCTGCTTTGCTTGCGGCTGATACTTGACAGTTAGGG	mer_17426_chr16:8120733-8120773_mer_34495
16	F3_probe7:28_R7	GTCACACTTAATAAGCAGCGGGGACTCAGCCCCCTGAAACTCAGCCTTGCTTATGTGCAGCTGATACTTGACAGTTAGGG	mer_17426_chr16:8120914-8120954_mer_34495
16	F3_probe7:29_R7	GTCACACTTAATAAGCAGCGACTGGGAATAAGGGTGAGTTCCTAATTTACTAGTGGTCTTCTGATACTTGACAGTTAGGG	mer_17426_chr16:8120964-8121004_mer_34495
16	F3_probe7:30_R7	GTCACACTTAATAAGCAGCGGAGGAGAGAAGAGAACAATTATCCTAAACAGCTTGGGCTGCTGATACTTGACAGTTAGGG	mer_17426_chr16:8121026-8121066_mer_34495
16	F3_probe7:31_R7	GTCACACTTAATAAGCAGCGTCCTGGTGAGGGCTCTTTTCCTGACTTCCCAAAGGCTGCCCTGATACTTGACAGTTAGGG	mer_17426_chr16:8121173-8121213_mer_34495
16	F3_probe7:32_R7	GTCACACTTAATAAGCAGCGAGAGAGAGAGCCATAGTGTCTCTTCCTCTTCTCATGACACCTGATACTTGACAGTTAGGG	mer_17426_chr16:8121290-8121330_mer_34495
16	F3_probe7:33_R7	GTCACACTTAATAAGCAGCGACCATTGTATTGGGGTCGTATTAGTCCATTCTCAGGCTTCCTGATACTTGACAGTTAGGG	mer_17426_chr16:8121405-8121445_mer_34495
16	F3_probe7:34_R7	GTCACACTTAATAAGCAGCGTGGGTGGGGATACAGTCAAACCACATCAGGGAGTTAAAGCCTGATACTTGACAGTTAGGG	mer_17426_chr16:8121767-8121807_mer_34495
16	F3_probe7:35_R7	GTCACACTTAATAAGCAGCGCCACACAGACCTTCAACATTTACAAGCTAGGTCACCTGTCCTGATACTTGACAGTTAGGG	mer_17426_chr16:8121871-8121911_mer_34495
16	F3_probe7:36_R7	GTCACACTTAATAAGCAGCGCTGTAAGGTTCTGATGAGGATGCCTGATGGTAAGCACTTGCTGATACTTGACAGTTAGGG	mer_17426_chr16:8121942-8121982_mer_34495
16	F3_probe7:37_R7	GTCACACTTAATAAGCAGCGCCATTCTCGAGTGGCTCATATTGGATGTCTGAGGTAGCCCCTGATACTTGACAGTTAGGG	mer_17426_chr16:8122081-8122121_mer_34495
16	F3_probe7:38_R7	GTCACACTTAATAAGCAGCGCTTATAGTCTGATCATCCTACGTCACCTCAGTTAGCCCAGCTGATACTTGACAGTTAGGG	mer_17426_chr16:8122163-8122203_mer_34495
16	F3_probe7:39_R7	GTCACACTTAATAAGCAGCGCAGTGGCAGCAGAGAAAGGTTTCAGTGAACTGGTCTATGCCTGATACTTGACAGTTAGGG	mer_17426_chr16:8122240-8122280_mer_34495
16	F3_probe7:40_R7	GTCACACTTAATAAGCAGCGGTAGATAAGCGTCTTGAAAGAGCACAAATACACCTTCCCCCTGATACTTGACAGTTAGGG	mer_17426_chr16:8122295-8122335_mer_34495
16	F3_probe7:41_R7	GTCACACTTAATAAGCAGCGGGGGTTTTAGATTCACCCCTGTCCCATGTCATTAATCTGACTGATACTTGACAGTTAGGG	mer_17426_chr16:8122384-8122424_mer_34495
16	F3_probe7:42_R7	GTCACACTTAATAAGCAGCGACTCCCACCCTATTTCAACATGTTTCCCAACTCGCTTTCCCTGATACTTGACAGTTAGGG	mer_17426_chr16:8122484-8122524_mer_34495
16	F3_probe7:43_R7	GTCACACTTAATAAGCAGCGCAGCTTTCCTTCTTTGTTGGCAAATAGTAGACATGCAGCGCTGATACTTGACAGTTAGGG	mer_17426_chr16:8122549-8122589_mer_34495
16	F3_probe7:44_R7	GTCACACTTAATAAGCAGCGCCCAGATTCTCCTTGGGCTGATGCCATCCATTGTGTCCAGCTGATACTTGACAGTTAGGG	mer_17426_chr16:8122615-8122655_mer_34495
16	F3_probe7:45_R7	GTCACACTTAATAAGCAGCGCATAGCTATATTTGCTTTCTTTTGGATACTGTTTGCATGGCTGATACTTGACAGTTAGGG	mer_17426_chr16:8122688-8122728_mer_34495
16	F3_probe7:46_R7	GTCACACTTAATAAGCAGCGGTAAGCAGGAAACGTCTCCCCATCTGTATCTTTCTATCTGCTGATACTTGACAGTTAGGG	mer_17426_chr16:8122790-8122830_mer_34495
16	F3_probe7:47_R7	GTCACACTTAATAAGCAGCGCTATGTCCCTTCTTCTCATTTCTCTTGACTTCTGTTGGAGCTGATACTTGACAGTTAGGG	mer_17426_chr16:8122950-8122990_mer_34495
16	F3_probe7:48_R7	GTCACACTTAATAAGCAGCGGTTGCTCGAGAGATTATAGCATGCATCCTTGACTATGGTCCTGATACTTGACAGTTAGGG	mer_17426_chr16:8123408-8123448_mer_34495
16	F3_probe7:49_R7	GTCACACTTAATAAGCAGCGACCTTAGTATACTTTATCTCCATTTACTGTCTCTCCTGCCCTGATACTTGACAGTTAGGG	mer_17426_chr16:8123488-8123528_mer_34495
16	F3_probe7:50_R7	GTCACACTTAATAAGCAGCGACTTTTTCCCTGTGTTTCATTTGGGTTTGCATTTTGTCCCCTGATACTTGACAGTTAGGG	mer_17426_chr16:8123763-8123803_mer_34495
16	F3_probe7:51_R7	GTCACACTTAATAAGCAGCGCTTTAGTTTGTAGTGCTTCCTGAATCTGTGGGTTTATGCCCTGATACTTGACAGTTAGGG	mer_17426_chr16:8123940-8123980_mer_34495
16	F3_probe7:52_R7	GTCACACTTAATAAGCAGCGCCTCAGATACATACCTGTTGTTAGAGCAAACACCATGCCCCTGATACTTGACAGTTAGGG	mer_17426_chr16:8124049-8124089_mer_34495
16	F3_probe7:53_R7	GTCACACTTAATAAGCAGCGTCCCTTGGAACTTTTGTCTGAATGCCTTCTACTAACACCCCTGATACTTGACAGTTAGGG	mer_17426_chr16:8124144-8124184_mer_34495
16	F3_probe7:54_R7	GTCACACTTAATAAGCAGCGCTGAACATGTTAATCAGGGTTGTTTTCCAGTCCATATCTGCTGATACTTGACAGTTAGGG	mer_17426_chr16:8124322-8124362_mer_34495
16	F3_probe7:55_R7	GTCACACTTAATAAGCAGCGCCTATCAGCTTCATCTCTTGGTATGCCTGATCATTTCTGGCTGATACTTGACAGTTAGGG	mer_17426_chr16:8124414-8124454_mer_34495
16	F3_probe7:56_R7	GTCACACTTAATAAGCAGCGTGAAAAGCATAAAGGATTTGCGTTTTCTTTCTCTTGGAGGCTGATACTTGACAGTTAGGG	mer_17426_chr16:8124486-8124526_mer_34495
16	F3_probe7:57_R7	GTCACACTTAATAAGCAGCGGGATCACCTTCAAGCAACTAAGAATCAAGATTATCCGAAGCTGATACTTGACAGTTAGGG	mer_17426_chr16:8124564-8124604_mer_34495
16	F3_probe7:58_R7	GTCACACTTAATAAGCAGCGCAGCTCTCCCCCTAGGATGTGGTCCTTCAGTTGTCCTAACCTGATACTTGACAGTTAGGG	mer_17426_chr16:8124642-8124682_mer_34495
16	F3_probe7:59_R7	GTCACACTTAATAAGCAGCGAGCCTCCCAGCAGCAAGTTTCTGCACAGTGATTCTGCCTCCTGATACTTGACAGTTAGGG	mer_17426_chr16:8124769-8124809_mer_34495
16	F3_probe7:60_R7	GTCACACTTAATAAGCAGCGGGCCACATGGGTCTCAGAATGTCTGGATAATTCCGAACTCCTGATACTTGACAGTTAGGG	mer_17426_chr16:8124909-8124949_mer_34495
16	F3_probe7:61_R7	GTCACACTTAATAAGCAGCGCTCTGGCTCTTAGGAGATGCTTTTTGCTCAGATTCTCTAGCTGATACTTGACAGTTAGGG	mer_17426_chr16:8125012-8125052_mer_34495
16	F3_probe7:62_R7	GTCACACTTAATAAGCAGCGCGCAGTACGTTTTCCTTCTCTCCAGAACCTCCCCCCACTCCTGATACTTGACAGTTAGGG	mer_17426_chr16:8125065-8125105_mer_34495
16	F3_probe7:63_R7	GTCACACTTAATAAGCAGCGTGATGTTCCTGGTGAAAGTGTCGATCTAATACAAATGTGCCTGATACTTGACAGTTAGGG	mer_17426_chr16:8125162-8125202_mer_34495
16	F3_probe7:64_R7	GTCACACTTAATAAGCAGCGGGATATTTGGTTCCACACTTCAAGCTGTGGAATTTGTTAGCTGATACTTGACAGTTAGGG	mer_17426_chr16:8125213-8125253_mer_34495
16	F3_probe7:65_R7	GTCACACTTAATAAGCAGCGGCCACAGTTGTCTGTGTCTTCAAACTGAGCCTCAGAAACCCTGATACTTGACAGTTAGGG	mer_17426_chr16:8125271-8125311_mer_34495
16	F3_probe7:66_R7	GTCACACTTAATAAGCAGCGCTTGGGTACCCCTCAAATGAACCCCCATTTTGCTGCAGGGCTGATACTTGACAGTTAGGG	mer_17426_chr16:8125345-8125385_mer_34495
16	F3_probe7:67_R7	GTCACACTTAATAAGCAGCGACCGTCTGGTCCTTTGGCAGCGTCACACCTACATTCCCTCCTGATACTTGACAGTTAGGG	mer_17426_chr16:8125421-8125461_mer_34495
16	F3_probe7:68_R7	GTCACACTTAATAAGCAGCGCCATATGTTCCCCCAGACAGGAAGCTCTGTCCAGGGCCTCCTGATACTTGACAGTTAGGG	mer_17426_chr16:8125481-8125521_mer_34495
16	F3_probe7:69_R7	GTCACACTTAATAAGCAGCGTGCTGGGAGTCAAGAGTGGATTCCTCTCTCAAGGCCTCGGCTGATACTTGACAGTTAGGG	mer_17426_chr16:8125676-8125716_mer_34495
16	F3_probe7:70_R7	GTCACACTTAATAAGCAGCGCCAATGTGGGCCCTTGTCTAAACCCTTTCACCCCTAAGACCTGATACTTGACAGTTAGGG	mer_17426_chr16:8125729-8125769_mer_34495
16	F3_probe7:71_R7	GTCACACTTAATAAGCAGCGGCCTAGATTCTGCCCTCCCCACACCCTCTGCTTCTGCCACCTGATACTTGACAGTTAGGG	mer_17426_chr16:8125824-8125864_mer_34495
16	F3_probe7:72_R7	GTCACACTTAATAAGCAGCGCTGCAAACTGGTTTCTCCTTCATTCCATCTTTCCACATGCCTGATACTTGACAGTTAGGG	mer_17426_chr16:8125885-8125925_mer_34495
16	F3_probe7:73_R7	GTCACACTTAATAAGCAGCGTGCAGGGTTCAATTTTCTTGCCCTTCCACCATCAGCCATGCTGATACTTGACAGTTAGGG	mer_17426_chr16:8126074-8126114_mer_34495
16	F3_probe7:74_R7	GTCACACTTAATAAGCAGCGGAGCAGCCCTCCACAGACACCAAACCTGCCGGCTCCTTGCCTGATACTTGACAGTTAGGG	mer_17426_chr16:8126176-8126216_mer_34495
16	F3_probe7:75_R7	GTCACACTTAATAAGCAGCGCCCAGCCTCCAGAGTTGTGAGCAAATGGATTTCCGTTCTTCTGATACTTGACAGTTAGGG	mer_17426_chr16:8126226-8126266_mer_34495
16	F3_probe7:76_R7	GTCACACTTAATAAGCAGCGGGCAACACACATGGATTTAGATACCACCTCAAACCCATTCCTGATACTTGACAGTTAGGG	mer_17426_chr16:8126310-8126350_mer_34495
16	F3_probe7:77_R7	GTCACACTTAATAAGCAGCGGTAACATTCCTAAAATACACACTTAAGTCATGTTCGTCTCCTGATACTTGACAGTTAGGG	mer_17426_chr16:8126373-8126413_mer_34495
16	F3_probe7:78_R7	GTCACACTTAATAAGCAGCGGCTCACTGCAGTTTCCCTAAAAGACAATTTTGCAATGCAGCTGATACTTGACAGTTAGGG	mer_17426_chr16:8126474-8126514_mer_34495
16	F3_probe7:79_R7	GTCACACTTAATAAGCAGCGTCCTGAGATTCCAATTTTCCTGACTTACCTTCAGAGATAGCTGATACTTGACAGTTAGGG	mer_17426_chr16:8126540-8126580_mer_34495
16	F3_probe7:80_R7	GTCACACTTAATAAGCAGCGCGAAGAGATGAATGCTTAAATGCTCTTATGGTTCAATTGCCTGATACTTGACAGTTAGGG	mer_17426_chr16:8126732-8126772_mer_34495
16	F3_probe7:81_R7	GTCACACTTAATAAGCAGCGGGAAAAAGCAAGTTCCAGAAGAATGTGCGTAGGATAATCCCTGATACTTGACAGTTAGGG	mer_17426_chr16:8127144-8127184_mer_34495
16	F3_probe7:82_R7	GTCACACTTAATAAGCAGCGGAAAAAAGGAAAAAGCAAGTTCTAGAAGAATGTGCATAGGCTGATACTTGACAGTTAGGG	mer_17426_chr16:8127275-8127315_mer_34495
16	F3_probe7:83_R7	GTCACACTTAATAAGCAGCGCCATGAGTTCAAGGACATTGTCTTCATCCTCTTATTCCCCCTGATACTTGACAGTTAGGG	mer_17426_chr16:8127419-8127459_mer_34495
16	F3_probe7:84_R7	GTCACACTTAATAAGCAGCGACCTGGATGATAAAAGCTCTGGGGTGGGTGAGAAACTTGCCTGATACTTGACAGTTAGGG	mer_17426_chr16:8127527-8127567_mer_34495
16	F3_probe7:85_R7	GTCACACTTAATAAGCAGCGCCCCTTCCCACCATGCTACCTGACCTCCTGCCACCCTGACCTGATACTTGACAGTTAGGG	mer_17426_chr16:8127622-8127662_mer_34495
16	F3_probe7:86_R7	GTCACACTTAATAAGCAGCGCACCTTCCCAGCCCTCCCACTAACCTCCCACTCAACTCCCCTGATACTTGACAGTTAGGG	mer_17426_chr16:8127740-8127780_mer_34495
16	F3_probe7:87_R7	GTCACACTTAATAAGCAGCGCAAGCGTACTTGCTCCTTTCTCTAGATTTCTTTAGCCTCTCTGATACTTGACAGTTAGGG	mer_17426_chr16:8127820-8127860_mer_34495
16	F3_probe7:88_R7	GTCACACTTAATAAGCAGCGGGAGACCAGAAGAGTGCCCAGAAAACAGTGGATGCCAATCCTGATACTTGACAGTTAGGG	mer_17426_chr16:8127942-8127982_mer_34495
16	F3_probe7:89_R7	GTCACACTTAATAAGCAGCGAGTGATAAAAAGAAATTAAGTGCTGGCCAAGCATGGTGGCCTGATACTTGACAGTTAGGG	mer_17426_chr16:8128102-8128142_mer_34495
16	F3_probe7:90_R7	GTCACACTTAATAAGCAGCGGCTAGCCTGGTGGGGTGGCACTCACTGTAATCCCAACTACCTGATACTTGACAGTTAGGG	mer_17426_chr16:8128257-8128297_mer_34495
16	F3_probe7:91_R7	GTCACACTTAATAAGCAGCGCTTGAAACCATTAAGTTTAAAAAGCCAGTCAAGAAGGACCCTGATACTTGACAGTTAGGG	mer_17426_chr16:8128456-8128496_mer_34495
16	F3_probe7:92_R7	GTCACACTTAATAAGCAGCGAGGGCTGAAAGGATGAGGGGATTAGAGGGTAAGGAGTGCCCTGATACTTGACAGTTAGGG	mer_17426_chr16:8128574-8128614_mer_34495
16	F3_probe7:93_R7	GTCACACTTAATAAGCAGCGGCCATTGAATTGTACATTTTAGATGAGTGAATTTGTCTGGCTGATACTTGACAGTTAGGG	mer_17426_chr16:8128688-8128728_mer_34495
16	F3_probe7:94_R7	GTCACACTTAATAAGCAGCGTGAGTGAAGGAGTGAATCATGAATAATATAGGCTAATGGGCTGATACTTGACAGTTAGGG	mer_17426_chr16:8128783-8128823_mer_34495
16	F3_probe7:95_R7	GTCACACTTAATAAGCAGCGAGGTAGAAGTACAGTATTATTTGAATTTGTGTCCCCATCCCTGATACTTGACAGTTAGGG	mer_17426_chr16:8128833-8128873_mer_34495
16	F3_probe7:96_R7	GTCACACTTAATAAGCAGCGGAGGTGATTGGATCATGGGGGGTAGACTTTCCCTTTGCCGCTGATACTTGACAGTTAGGG	mer_17426_chr16:8128923-8128963_mer_34495
16	F3_probe7:97_R7	GTCACACTTAATAAGCAGCGCCCTCACTTAACTTCCTATACCTCCCAAAACAATGCCTCCCTGATACTTGACAGTTAGGG	mer_17426_chr16:8129248-8129288_mer_34495
16	F3_probe7:98_R7	GTCACACTTAATAAGCAGCGACAAGTCTGCTGTATGCTTTCACCGTGCTAGGCACTGGGGCTGATACTTGACAGTTAGGG	mer_17426_chr16:8129321-8129361_mer_34495
16	F3_probe7:99_R7	GTCACACTTAATAAGCAGCGCAGGAGTATTCTTCTTTATCCTATAGCTAATTGCTCAAGGCTGATACTTGACAGTTAGGG	mer_17426_chr16:8129379-8129419_mer_34495
16	F3_probe7:100_R7	GTCACACTTAATAAGCAGCGGGCCCCCAAGGTCTGGTAATTTTCATGCCTAATACCACCCCTGATACTTGACAGTTAGGG	mer_17426_chr16:8129548-8129588_mer_34495
16	F3_probe7:101_R7	GTCACACTTAATAAGCAGCGGGAATATTGCCTGGCCTCACCTTCTCACACACCAACTGAGCTGATACTTGACAGTTAGGG	mer_17426_chr16:8129608-8129648_mer_34495
16	F3_probe7:102_R7	GTCACACTTAATAAGCAGCGGGGCAGTGTATGCTTGGAGTCCCCTGTCCTGTTGCTGCAGCTGATACTTGACAGTTAGGG	mer_17426_chr16:8129672-8129712_mer_34495
16	F3_probe7:103_R7	GTCACACTTAATAAGCAGCGCTGGGGTTCTGGGGAACACCTGGGGATTTGGTCTGGATACCTGATACTTGACAGTTAGGG	mer_17426_chr16:8129728-8129768_mer_34495
16	F3_probe7:104_R7	GTCACACTTAATAAGCAGCGTCCAAATCTCCACTCCTGCCTTCCCATGCTCAGCGACGTGCTGATACTTGACAGTTAGGG	mer_17426_chr16:8129778-8129818_mer_34495
16	F3_probe7:105_R7	GTCACACTTAATAAGCAGCGTCTGCTATGGGCCCCTGATGCCTGGTGATATAACTCAGCGCTGATACTTGACAGTTAGGG	mer_17426_chr16:8129884-8129924_mer_34495
16	F3_probe7:106_R7	GTCACACTTAATAAGCAGCGCTGATGTTGCAGGTATTGACTGAACTGGGCTCCCTGGGCCCTGATACTTGACAGTTAGGG	mer_17426_chr16:8129970-8130010_mer_34495
16	F3_probe7:107_R7	GTCACACTTAATAAGCAGCGTCTGGGCAAGCCAGTCTTGGACCGAAACTCCTGTATCCCCCTGATACTTGACAGTTAGGG	mer_17426_chr16:8130055-8130095_mer_34495
16	F3_probe7:108_R7	GTCACACTTAATAAGCAGCGCAGGCCTCATTTGCACACTGGCCCCTACCACAGCCCTCGCCTGATACTTGACAGTTAGGG	mer_17426_chr16:8130150-8130190_mer_34495
16	F3_probe7:109_R7	GTCACACTTAATAAGCAGCGCCAGCACTTTACCAGCAGCATTTATTAAGTCCCCACTGTGCTGATACTTGACAGTTAGGG	mer_17426_chr16:8130216-8130256_mer_34495
16	F3_probe7:110_R7	GTCACACTTAATAAGCAGCGACACTGAACCCTGTGCTTGGATCATGTCATCTCATCCCCCCTGATACTTGACAGTTAGGG	mer_17426_chr16:8130267-8130307_mer_34495
16	F3_probe7:111_R7	GTCACACTTAATAAGCAGCGGTGGTAATACCTGGATTTCAACCCAGGCCTTCCAACTGTGCTGATACTTGACAGTTAGGG	mer_17426_chr16:8130485-8130525_mer_34495
16	F3_probe7:112_R7	GTCACACTTAATAAGCAGCGTGCAATTCCCCCAATGTGCAGTTTTCTCATGCCTCTGGGCCTGATACTTGACAGTTAGGG	mer_17426_chr16:8130570-8130610_mer_34495
16	F3_probe7:113_R7	GTCACACTTAATAAGCAGCGGTAGTGTTGAAAGCGTATATAGTTTTGGAGGCCCTCTATGCTGATACTTGACAGTTAGGG	mer_17426_chr16:8130629-8130669_mer_34495
16	F3_probe7:114_R7	GTCACACTTAATAAGCAGCGAGGGACACTTATTTCAAATACCAAAAAGATGGCATGTTGCCTGATACTTGACAGTTAGGG	mer_17426_chr16:8130718-8130758_mer_34495
16	F3_probe7:115_R7	GTCACACTTAATAAGCAGCGGGGCAGGGGTTGGTAAACTGCAATGTGAGGCAAACTGCTGCTGATACTTGACAGTTAGGG	mer_17426_chr16:8130954-8130994_mer_34495
16	F3_probe7:116_R7	GTCACACTTAATAAGCAGCGTACAGTGTTGTCCATTTATTTACCTATTGTCTGTGGCTGCCTGATACTTGACAGTTAGGG	mer_17426_chr16:8131020-8131060_mer_34495
16	F3_probe7:117_R7	GTCACACTTAATAAGCAGCGTGAGACAAATTTGAGTTCTTGCAGTAGGGAATGTATGCCCCTGATACTTGACAGTTAGGG	mer_17426_chr16:8131073-8131113_mer_34495
16	F3_probe7:118_R7	GTCACACTTAATAAGCAGCGCCCTACTCTAGGGTGATGGCCTCTGAAGGAAAGTCTTTAACTGATACTTGACAGTTAGGG	mer_17426_chr16:8131164-8131204_mer_34495
16	F3_probe7:119_R7	GTCACACTTAATAAGCAGCGTTGCTGTCTCTAGAAATGTCCTCCCACTCTGGATTTCTCCCTGATACTTGACAGTTAGGG	mer_17426_chr16:8131252-8131292_mer_34495
16	F3_probe7:120_R7	GTCACACTTAATAAGCAGCGCAGGTGTGTCCTCCCCGAGAAAGCACTCCCTGGGCCCTCCCTGATACTTGACAGTTAGGG	mer_17426_chr16:8131306-8131346_mer_34495
16	F3_probe7:121_R7	GTCACACTTAATAAGCAGCGGGGCCACCCCTCTGTCCTCCCACAATCCCATGCGAAGCCCCTGATACTTGACAGTTAGGG	mer_17426_chr16:8131363-8131403_mer_34495
16	F3_probe7:122_R7	GTCACACTTAATAAGCAGCGTTACGGGAAGAAAGAAAAACATGTCTTGAAACTTCCCTCCCTGATACTTGACAGTTAGGG	mer_17426_chr16:8131413-8131453_mer_34495
16	F3_probe7:123_R7	GTCACACTTAATAAGCAGCGTTGAGGAGGATGCAAGGATGTTGGTGTGGTTTGACCAGGGCTGATACTTGACAGTTAGGG	mer_17426_chr16:8131489-8131529_mer_34495
16	F3_probe7:124_R7	GTCACACTTAATAAGCAGCGGCTCCAAGGCCCTGTTTGAGTGACCAACTTCACGGTCATCCTGATACTTGACAGTTAGGG	mer_17426_chr16:8131709-8131749_mer_34495
16	F3_probe7:125_R7	GTCACACTTAATAAGCAGCGTCAGAACTGGATTCAGGTTCAGCCTCTTGTGCCCCTGCACCTGATACTTGACAGTTAGGG	mer_17426_chr16:8131853-8131893_mer_34495
16	F3_probe7:126_R7	GTCACACTTAATAAGCAGCGGAGCTCCAGCTGTTCTTCTCCGGAAGGTACTCCTATCAACCTGATACTTGACAGTTAGGG	mer_17426_chr16:8131903-8131943_mer_34495
16	F3_probe7:127_R7	GTCACACTTAATAAGCAGCGGGGGGACCAAGAAGGAAATCTGGAATACTTTGCTATTTCACTGATACTTGACAGTTAGGG	mer_17426_chr16:8131953-8131993_mer_34495
16	F3_probe7:128_R7	GTCACACTTAATAAGCAGCGCTACCACCTGGGGATGCAAATGCTAACCCCAAACAGATGCCTGATACTTGACAGTTAGGG	mer_17426_chr16:8132049-8132089_mer_34495
16	F3_probe7:129_R7	GTCACACTTAATAAGCAGCGGGGCCATGAAATGTCACTGAAGGCATCGTCATTTGGATTTCTGATACTTGACAGTTAGGG	mer_17426_chr16:8132099-8132139_mer_34495
16	F3_probe7:130_R7	GTCACACTTAATAAGCAGCGGCAGACACATCTCTAATGTCCTCTGCCCGGCTATGGCTGCCTGATACTTGACAGTTAGGG	mer_17426_chr16:8132183-8132223_mer_34495
16	F3_probe7:131_R7	GTCACACTTAATAAGCAGCGCACTCCCAAGTAACCCTTCTTTAACTTCAGGATGTGCTTCCTGATACTTGACAGTTAGGG	mer_17426_chr16:8132261-8132301_mer_34495
16	F3_probe7:132_R7	GTCACACTTAATAAGCAGCGAGCGGGGATACATGCCCTCACTCTGGCAAAATCCTGCTCCCTGATACTTGACAGTTAGGG	mer_17426_chr16:8132385-8132425_mer_34495
16	F3_probe7:133_R7	GTCACACTTAATAAGCAGCGGGGAAAGCCACTTGCCTTACTGAGCTCCCAATTCCGTGGCCTGATACTTGACAGTTAGGG	mer_17426_chr16:8132516-8132556_mer_34495
16	F3_probe7:134_R7	GTCACACTTAATAAGCAGCGAGGAGTCTGACACGTCCTGCTCTCTTGCTCCCTCTCAGCGCTGATACTTGACAGTTAGGG	mer_17426_chr16:8132744-8132784_mer_34495
16	F3_probe7:135_R7	GTCACACTTAATAAGCAGCGGCTTCCTGAGGCCTCACCAGACTCTGAGCAGATTGGAGCCCTGATACTTGACAGTTAGGG	mer_17426_chr16:8132825-8132865_mer_34495
16	F3_probe7:136_R7	GTCACACTTAATAAGCAGCGCCCAGTGTCCAGTACTCCTTGATAGCAATGCCAAATGGACCTGATACTTGACAGTTAGGG	mer_17426_chr16:8132922-8132962_mer_34495
16	F3_probe7:137_R7	GTCACACTTAATAAGCAGCGATAGAACAGAAGATCATTCTTTATGGAAAGAACCTCAGACCTGATACTTGACAGTTAGGG	mer_17426_chr16:8132983-8133023_mer_34495
16	F3_probe7:138_R7	GTCACACTTAATAAGCAGCGCTCACTGACACAGAGCCAGTGCAGGTTTATAGAGCTTTGCCTGATACTTGACAGTTAGGG	mer_17426_chr16:8133074-8133114_mer_34495
16	F3_probe7:139_R7	GTCACACTTAATAAGCAGCGGGTATGCGCACAAGCTGTCGAATGTATCTAGTTACAAAAACTGATACTTGACAGTTAGGG	mer_17426_chr16:8133124-8133164_mer_34495
16	F3_probe7:140_R7	GTCACACTTAATAAGCAGCGTTTCAAGTGGGCTGGATGCAAATGCAAAATTTCTAGAGGGCTGATACTTGACAGTTAGGG	mer_17426_chr16:8133302-8133342_mer_34495
16	F3_probe7:141_R7	GTCACACTTAATAAGCAGCGTTGACTTCTTGTGTATAAGCAGGCCTGAAAGTAATGTCTCCTGATACTTGACAGTTAGGG	mer_17426_chr16:8133375-8133415_mer_34495
16	F3_probe7:142_R7	GTCACACTTAATAAGCAGCGTTGAAGCTAAAGACACTTTAATGGATATGATCTGTCTGCCCTGATACTTGACAGTTAGGG	mer_17426_chr16:8133475-8133515_mer_34495
16	F3_probe7:143_R7	GTCACACTTAATAAGCAGCGTTTCATTACCATGATAGGGAGCAGCTCAGAAGCGGAAGCCCTGATACTTGACAGTTAGGG	mer_17426_chr16:8133697-8133737_mer_34495
16	F3_probe7:144_R7	GTCACACTTAATAAGCAGCGGTCTTCAACACAGGGTTATGCTGCCTATACAGTTCAATACCTGATACTTGACAGTTAGGG	mer_17426_chr16:8133750-8133790_mer_34495
16	F3_probe7:145_R7	GTCACACTTAATAAGCAGCGAAGGCACTTGACTGGTCATTTTCAAGATGGTCATGATTTTCTGATACTTGACAGTTAGGG	mer_17426_chr16:8133822-8133862_mer_34495
16	F3_probe7:146_R7	GTCACACTTAATAAGCAGCGGGGAGAGTTTGGTGAGTGGAGAGGAAAGAACCTGTGGCAGCTGATACTTGACAGTTAGGG	mer_17426_chr16:8134022-8134062_mer_34495
16	F3_probe7:147_R7	GTCACACTTAATAAGCAGCGAGGTGACTTGGCTTCACCTTGGAAAGCAGTCCATTGTCATCTGATACTTGACAGTTAGGG	mer_17426_chr16:8134118-8134158_mer_34495
16	F3_probe7:148_R7	GTCACACTTAATAAGCAGCGCAGATAGACCATGAAAGGGTGCGATCGTGTCATCATCATGCTGATACTTGACAGTTAGGG	mer_17426_chr16:8134179-8134219_mer_34495
16	F3_probe7:149_R7	GTCACACTTAATAAGCAGCGTCTAGCTCTGCTATGCTGTTGTATCGACCCTAGCGACAAGCTGATACTTGACAGTTAGGG	mer_17426_chr16:8134254-8134294_mer_34495
16	F3_probe7:150_R7	GTCACACTTAATAAGCAGCGAAAGTGACTATGGAAAATAGTGGCTCAACTCAACTGAACCCTGATACTTGACAGTTAGGG	mer_17426_chr16:8134321-8134361_mer_34495
16	F3_probe7:151_R7	GTCACACTTAATAAGCAGCGAGGCGTGGTTTCCTGGAATAATTGGAGGCCCTGCAGCCCCCTGATACTTGACAGTTAGGG	mer_17426_chr16:8134415-8134455_mer_34495
16	F3_probe7:152_R7	GTCACACTTAATAAGCAGCGGTTTCTTTCCAGGCTTGGTCAGACAACTCAGACACTCCCCCTGATACTTGACAGTTAGGG	mer_17426_chr16:8134478-8134518_mer_34495
16	F3_probe7:153_R7	GTCACACTTAATAAGCAGCGGCCTCTCTGGGAAATTAAAGTCTGCAGCCCTTTGGTGACCCTGATACTTGACAGTTAGGG	mer_17426_chr16:8134528-8134568_mer_34495
16	F3_probe7:154_R7	GTCACACTTAATAAGCAGCGGCTTCTAAAAGGCAGATCTTATCTTATCACTTGGCTGCTCCTGATACTTGACAGTTAGGG	mer_17426_chr16:8134590-8134630_mer_34495
16	F3_probe7:155_R7	GTCACACTTAATAAGCAGCGCCATCAGGCTCAGGGTAAAGTCTAAACTTTTGGACAAAGCCTGATACTTGACAGTTAGGG	mer_17426_chr16:8134650-8134690_mer_34495
16	F3_probe7:156_R7	GTCACACTTAATAAGCAGCGCACTAACCCTGTACTACATGTTCCAGACATTCTGAAGGTCCTGATACTTGACAGTTAGGG	mer_17426_chr16:8134711-8134751_mer_34495
16	F3_probe7:157_R7	GTCACACTTAATAAGCAGCGCTGGCCAGATGGATGGATGGATGGGTAGATGGTTGGGTGGCTGATACTTGACAGTTAGGG	mer_17426_chr16:8134786-8134826_mer_34495
16	F3_probe7:158_R7	GTCACACTTAATAAGCAGCGCTTCCCTTAGTCTAAACCACTCTCTACCTGTGCATGTGTCCTGATACTTGACAGTTAGGG	mer_17426_chr16:8134922-8134962_mer_34495
16	F3_probe7:159_R7	GTCACACTTAATAAGCAGCGTACTCACCAGGTGTTGAGGTAGTTGTACCCTTCGGTGATGCTGATACTTGACAGTTAGGG	mer_17426_chr16:8134973-8135013_mer_34495
16	F3_probe7:160_R7	GTCACACTTAATAAGCAGCGGCCTCAAGGGCCTGGTAGTGGACATCATTTTCCCTGATTCCTGATACTTGACAGTTAGGG	mer_17426_chr16:8135064-8135104_mer_34495
16	F4_probe8:1_R8	ATTCTGTTTAACTGGTTCGCGGAAGAGGGAGAGGGTTTAGGAAGGTGGATCAAAGAGGGCGTAGTACCTTCTGATAGTGA	mer_32891_chr16:9365355-9365395_mer_45884
16	F4_probe8:2_R8	ATTCTGTTTAACTGGTTCGCGGAGGCATTTCCAGTTCGGGGAGCTGAAGTCATGCTCATCGTAGTACCTTCTGATAGTGA	mer_32891_chr16:9365481-9365521_mer_45884
16	F4_probe8:3_R8	ATTCTGTTTAACTGGTTCGCATATTAGCTTTACTCTCCTTTCTCCCTCCTTCCAAGACTCGTAGTACCTTCTGATAGTGA	mer_32891_chr16:9365532-9365572_mer_45884
16	F4_probe8:4_R8	ATTCTGTTTAACTGGTTCGCCAACAACTGATTTTTCTTGTTCAAAACGTTGGATGGGAAGGTAGTACCTTCTGATAGTGA	mer_32891_chr16:9365631-9365671_mer_45884
16	F4_probe8:5_R8	ATTCTGTTTAACTGGTTCGCATCACAGAAGCTCATAGCAGGAAGTTATCTTAACCCAACCGTAGTACCTTCTGATAGTGA	mer_32891_chr16:9365686-9365726_mer_45884
16	F4_probe8:6_R8	ATTCTGTTTAACTGGTTCGCACCATCCACCAGCTATTCATTTTGTTGAGAGGCGAGGGTGGTAGTACCTTCTGATAGTGA	mer_32891_chr16:9365764-9365804_mer_45884
16	F4_probe8:7_R8	ATTCTGTTTAACTGGTTCGCGTGTGTGTAGGCACACGTTTCTGAGCTGATTTTGTTTTATGTAGTACCTTCTGATAGTGA	mer_32891_chr16:9365821-9365861_mer_45884
16	F4_probe8:8_R8	ATTCTGTTTAACTGGTTCGCGTGTCTCTTATGTGCGAGCATTGTCACATTGTCACAGAGCGTAGTACCTTCTGATAGTGA	mer_32891_chr16:9365904-9365944_mer_45884
16	F4_probe8:9_R8	ATTCTGTTTAACTGGTTCGCGGGTGCTTCCTCTTAGAGAGCCCATAGTCTGGTGCAAGGGGTAGTACCTTCTGATAGTGA	mer_32891_chr16:9366062-9366102_mer_45884
16	F4_probe8:10_R8	ATTCTGTTTAACTGGTTCGCTATTTTAGGCTTTGTGGACATATGGCCTCTGTTGCGGTTGGTAGTACCTTCTGATAGTGA	mer_32891_chr16:9366138-9366178_mer_45884
16	F4_probe8:11_R8	ATTCTGTTTAACTGGTTCGCCTCTTGTAGTGCAAAAGCAGCTGTAGCTAATAAGTAAAAAGTAGTACCTTCTGATAGTGA	mer_32891_chr16:9366188-9366228_mer_45884
16	F4_probe8:12_R8	ATTCTGTTTAACTGGTTCGCCTCCCAGCTGTAGTTTCTGACCCCTTGTCTAATGGGGGGCGTAGTACCTTCTGATAGTGA	mer_32891_chr16:9366284-9366324_mer_45884
16	F4_probe8:13_R8	ATTCTGTTTAACTGGTTCGCGGCGGGCTTGGACAATGGAAAAGACTGCCTGGAGAAGGTGGTAGTACCTTCTGATAGTGA	mer_32891_chr16:9366386-9366426_mer_45884
16	F4_probe8:14_R8	ATTCTGTTTAACTGGTTCGCGGCAGGGTGAGGAGGCTGCGGTGGGGAGGACCCTCTAGGCGTAGTACCTTCTGATAGTGA	mer_32891_chr16:9366461-9366501_mer_45884
16	F4_probe8:15_R8	ATTCTGTTTAACTGGTTCGCACGACAGGTCTGGGGAATGCAATAGACTGGGCTGGCAAGGGTAGTACCTTCTGATAGTGA	mer_32891_chr16:9366543-9366583_mer_45884
16	F4_probe8:16_R8	ATTCTGTTTAACTGGTTCGCCAAGGACATGGCACGCCACTGACAGGTTTGCAGCATCATCGTAGTACCTTCTGATAGTGA	mer_32891_chr16:9366617-9366657_mer_45884
16	F4_probe8:17_R8	ATTCTGTTTAACTGGTTCGCACAGTGCCATCGCAGCAGGCCTCCGAGGTGGCATCTTGCCGTAGTACCTTCTGATAGTGA	mer_32891_chr16:9366685-9366725_mer_45884
16	F4_probe8:18_R8	ATTCTGTTTAACTGGTTCGCGCAGCTCTGGAATAGGTGGTTAGGTCTTCCTTCCTCACCCGTAGTACCTTCTGATAGTGA	mer_32891_chr16:9366758-9366798_mer_45884
16	F4_probe8:19_R8	ATTCTGTTTAACTGGTTCGCTGGCCTGGTCCGGGAGGCAGGTCACTCAGGATAGTTGCATGTAGTACCTTCTGATAGTGA	mer_32891_chr16:9366827-9366867_mer_45884
16	F4_probe8:20_R8	ATTCTGTTTAACTGGTTCGCGGAGGAGACAGAGGCAAAACAAAGATAGGCACAGATGTGGGTAGTACCTTCTGATAGTGA	mer_32891_chr16:9366883-9366923_mer_45884
16	F4_probe8:21_R8	ATTCTGTTTAACTGGTTCGCAAACATGATGCTTACTTAGGCCAAAGCTACATCCCTTATTGTAGTACCTTCTGATAGTGA	mer_32891_chr16:9366933-9366973_mer_45884
16	F4_probe8:22_R8	ATTCTGTTTAACTGGTTCGCAGCCCACAGCTACATACTTGCAGGCATTGTGGAGAGGATCGTAGTACCTTCTGATAGTGA	mer_32891_chr16:9367262-9367302_mer_45884
16	F4_probe8:23_R8	ATTCTGTTTAACTGGTTCGCCATGCTCCTCACCTCCCCTCCTCTTCCCCCTCTTCCTCTCGTAGTACCTTCTGATAGTGA	mer_32891_chr16:9367369-9367409_mer_45884
16	F4_probe8:24_R8	ATTCTGTTTAACTGGTTCGCGTGTCTTTTGTTGTTGGCATCCAGTGAGCAGTGGCCAGGGGTAGTACCTTCTGATAGTGA	mer_32891_chr16:9367456-9367496_mer_45884
16	F4_probe8:25_R8	ATTCTGTTTAACTGGTTCGCACCTGCTCTCGTACCATCTTCCCACCGTCTACGGCTCACCGTAGTACCTTCTGATAGTGA	mer_32891_chr16:9367583-9367623_mer_45884
16	F4_probe8:26_R8	ATTCTGTTTAACTGGTTCGCCTCTGTCTCTCTCTGCTCGGACACATGGGCCTCTACTTCCGTAGTACCTTCTGATAGTGA	mer_32891_chr16:9367695-9367735_mer_45884
16	F4_probe8:27_R8	ATTCTGTTTAACTGGTTCGCTGTGGAGCTCATGGGACTTCATTCATACCTGTCACGATCCGTAGTACCTTCTGATAGTGA	mer_32891_chr16:9367783-9367823_mer_45884
16	F4_probe8:28_R8	ATTCTGTTTAACTGGTTCGCAGTGTATATGTTAGGCCCCTTCCCCCATTCATTTCTGAGCGTAGTACCTTCTGATAGTGA	mer_32891_chr16:9367859-9367899_mer_45884
16	F4_probe8:29_R8	ATTCTGTTTAACTGGTTCGCAGGAACTGGGTCTTGTTCATCTCATACCCCTTTGCTCAAGGTAGTACCTTCTGATAGTGA	mer_32891_chr16:9367910-9367950_mer_45884
16	F4_probe8:30_R8	ATTCTGTTTAACTGGTTCGCCCCTCTTTTGAGATAAATACTCTGGGCTGGCATGCAAACCGTAGTACCTTCTGATAGTGA	mer_32891_chr16:9368009-9368049_mer_45884
16	F4_probe8:31_R8	ATTCTGTTTAACTGGTTCGCTCCTCATCTCCCCCATCTTCCAGGCAAATTTTATGCAGGCGTAGTACCTTCTGATAGTGA	mer_32891_chr16:9368068-9368108_mer_45884
16	F4_probe8:32_R8	ATTCTGTTTAACTGGTTCGCCTACCGATGCAGCTTGAACACATTCCCCCCTGCTCCTTCCGTAGTACCTTCTGATAGTGA	mer_32891_chr16:9368218-9368258_mer_45884
16	F4_probe8:33_R8	ATTCTGTTTAACTGGTTCGCGAGAATGGAGGCGAATGCTTCCCGTGTGTCAGCCAACGTCGTAGTACCTTCTGATAGTGA	mer_32891_chr16:9368299-9368339_mer_45884
16	F4_probe8:34_R8	ATTCTGTTTAACTGGTTCGCGTCCCACCTGGCGAGCAATTGAGGTCCTTTGAACCCACCCGTAGTACCTTCTGATAGTGA	mer_32891_chr16:9368383-9368423_mer_45884
16	F4_probe8:35_R8	ATTCTGTTTAACTGGTTCGCTAGTCTTCGTCATTGCTGTATCTCTAGTGCCTTGCATGGCGTAGTACCTTCTGATAGTGA	mer_32891_chr16:9368435-9368475_mer_45884
16	F4_probe8:36_R8	ATTCTGTTTAACTGGTTCGCACACATGAGCTGTGCTAAAGCTGCTTTGGTTTGCAAGACCGTAGTACCTTCTGATAGTGA	mer_32891_chr16:9368524-9368564_mer_45884
16	F4_probe8:37_R8	ATTCTGTTTAACTGGTTCGCGAGAATTGGAGAAGTAGTGGAGAGAACACAGACCTTCGGTGTAGTACCTTCTGATAGTGA	mer_32891_chr16:9368574-9368614_mer_45884
16	F4_probe8:38_R8	ATTCTGTTTAACTGGTTCGCGGGCAGGTGAGCCTCAGTTTCCCCTTTTTTCCGATGGTCCGTAGTACCTTCTGATAGTGA	mer_32891_chr16:9368665-9368705_mer_45884
16	F4_probe8:39_R8	ATTCTGTTTAACTGGTTCGCGCGTGAGCCACCGTGCCCAGCCCCGATGGTCCTAATTCTTGTAGTACCTTCTGATAGTGA	mer_32891_chr16:9368991-9369031_mer_45884
16	F4_probe8:40_R8	ATTCTGTTTAACTGGTTCGCACAATGACAGGACGTGCAGCTGGGGTGGATCATTCCAGGGGTAGTACCTTCTGATAGTGA	mer_32891_chr16:9369106-9369146_mer_45884
16	F4_probe8:41_R8	ATTCTGTTTAACTGGTTCGCGGGAGCCATTCAGGTAAGTACAGTCACTGCTGCAGTTAGGGTAGTACCTTCTGATAGTGA	mer_32891_chr16:9369161-9369201_mer_45884
16	F4_probe8:42_R8	ATTCTGTTTAACTGGTTCGCGGGTTCCAGTCATGTAGGCCTGAAATTCAATGCGCAGAGGGTAGTACCTTCTGATAGTGA	mer_32891_chr16:9369262-9369302_mer_45884
16	F4_probe8:43_R8	ATTCTGTTTAACTGGTTCGCGGCACAGGAGCCCTGGATGTCAGAGGCAGAGAGTTTAGAGGTAGTACCTTCTGATAGTGA	mer_32891_chr16:9369345-9369385_mer_45884
16	F4_probe8:44_R8	ATTCTGTTTAACTGGTTCGCCCACGACTCATCACACTCCACGTGCACAGGAGCCTGAGGCGTAGTACCTTCTGATAGTGA	mer_32891_chr16:9369405-9369445_mer_45884
16	F4_probe8:45_R8	ATTCTGTTTAACTGGTTCGCTTGACTTGCCCCAGGTCATCCAGTGAGTCAGGGATGCCTCGTAGTACCTTCTGATAGTGA	mer_32891_chr16:9369458-9369498_mer_45884
16	F4_probe8:46_R8	ATTCTGTTTAACTGGTTCGCGCCCTTGCTCCATTTCCCGCGCTGAGAGGCTAGTGGTTTGGTAGTACCTTCTGATAGTGA	mer_32891_chr16:9369527-9369567_mer_45884
16	F4_probe8:47_R8	ATTCTGTTTAACTGGTTCGCGAGTTGAGCCTAGGGAGACCCACACAGCACCTTTTCCCGCGTAGTACCTTCTGATAGTGA	mer_32891_chr16:9369605-9369645_mer_45884
16	F4_probe8:48_R8	ATTCTGTTTAACTGGTTCGCGTCCCTGATTCAGCTCTTTGAGGCCTGACAGCCCCTCATGGTAGTACCTTCTGATAGTGA	mer_32891_chr16:9369658-9369698_mer_45884
16	F4_probe8:49_R8	ATTCTGTTTAACTGGTTCGCAGCAGCTCTGGCCCTGGCTCCGATGTCCTTGTGCTGCAAGGTAGTACCTTCTGATAGTGA	mer_32891_chr16:9369759-9369799_mer_45884
16	F4_probe8:50_R8	ATTCTGTTTAACTGGTTCGCCAAACAGGAGCCTTTGATGGCAGAGCTGCTTCCCTGCAGGGTAGTACCTTCTGATAGTGA	mer_32891_chr16:9369809-9369849_mer_45884
16	F4_probe8:51_R8	ATTCTGTTTAACTGGTTCGCGCCTCAGGGCACTTGGCTTCTCTCTGCCATGTCGTCAGTCGTAGTACCTTCTGATAGTGA	mer_32891_chr16:9369876-9369916_mer_45884
16	F4_probe8:52_R8	ATTCTGTTTAACTGGTTCGCGGAAGCCAGGCTCTCCCGGTTCAAAGTCTGCCTCCACCACGTAGTACCTTCTGATAGTGA	mer_32891_chr16:9369996-9370036_mer_45884
16	F4_probe8:53_R8	ATTCTGTTTAACTGGTTCGCGTGAGCCCTGGTGAGTCATTCAGTCTCTCTGCATCTCAGTGTAGTACCTTCTGATAGTGA	mer_32891_chr16:9370046-9370086_mer_45884
16	F4_probe8:54_R8	ATTCTGTTTAACTGGTTCGCTGGGGCACTCCTCCTAAGGTTGCTGTGAGAATTAAGTAAGGTAGTACCTTCTGATAGTGA	mer_32891_chr16:9370102-9370142_mer_45884
16	F4_probe8:55_R8	ATTCTGTTTAACTGGTTCGCCCCAGCTCTGCTCCTCATTGTGTGACTCTGGGTGAGTTACGTAGTACCTTCTGATAGTGA	mer_32891_chr16:9370248-9370288_mer_45884
16	F4_probe8:56_R8	ATTCTGTTTAACTGGTTCGCTAGGACCAACTGGGCTTTGGGGGCATTTACACGGATACCCGTAGTACCTTCTGATAGTGA	mer_32891_chr16:9370373-9370413_mer_45884
16	F4_probe8:57_R8	ATTCTGTTTAACTGGTTCGCCCTCTCCAGGAGGGTCTCTGTCTTTGCCTGTGCAGCAGGGGTAGTACCTTCTGATAGTGA	mer_32891_chr16:9370508-9370548_mer_45884
16	F4_probe8:58_R8	ATTCTGTTTAACTGGTTCGCTAAGAAGTGCTGATCTTTCTGGTAAAGAAACATGAGTCTCGTAGTACCTTCTGATAGTGA	mer_32891_chr16:9370612-9370652_mer_45884
16	F4_probe8:59_R8	ATTCTGTTTAACTGGTTCGCAGCCACCTAACACAGCAGATCTTTAACTTTTAGCTGGAAGGTAGTACCTTCTGATAGTGA	mer_32891_chr16:9370705-9370745_mer_45884
16	F4_probe8:60_R8	ATTCTGTTTAACTGGTTCGCGCCCATTTCTCAGTTGTGAAAGAAAAGAATAAAAGACATGGTAGTACCTTCTGATAGTGA	mer_32891_chr16:9370765-9370805_mer_45884
16	F4_probe8:61_R8	ATTCTGTTTAACTGGTTCGCGATTGTAAACAGATGTTATATTTTCCTCCCCCAACATTGGGTAGTACCTTCTGATAGTGA	mer_32891_chr16:9370862-9370902_mer_45884
16	F4_probe8:62_R8	ATTCTGTTTAACTGGTTCGCTGTAGGGAGGGCCGGTGATCGCGCTGTGTGTTAGGGGCACGTAGTACCTTCTGATAGTGA	mer_32891_chr16:9370950-9370990_mer_45884
16	F4_probe8:63_R8	ATTCTGTTTAACTGGTTCGCATGGTACATAGAGGTGCCTCATAGGTGATGGCGATCACAAGTAGTACCTTCTGATAGTGA	mer_32891_chr16:9371000-9371040_mer_45884
16	F4_probe8:64_R8	ATTCTGTTTAACTGGTTCGCCCATGTTGGTCAGGCTCCTGTGCATGTGAAGTGTGATGAGGTAGTACCTTCTGATAGTGA	mer_32891_chr16:9371255-9371295_mer_45884
16	F4_probe8:65_R8	ATTCTGTTTAACTGGTTCGCCTCTCTGCCTCCAACAGTCGAACTCCTGACCTTGTGATCCGTAGTACCTTCTGATAGTGA	mer_32891_chr16:9371311-9371351_mer_45884
16	F4_probe8:66_R8	ATTCTGTTTAACTGGTTCGCGAGTTGATTGAGTGTAGACTGAAAGCATTAGAACATCAGCGTAGTACCTTCTGATAGTGA	mer_32891_chr16:9371401-9371441_mer_45884
16	F4_probe8:67_R8	ATTCTGTTTAACTGGTTCGCCCCTGATGGGCGTTCCCTCAGCCTCTGCTTGCATACCCCCGTAGTACCTTCTGATAGTGA	mer_32891_chr16:9371476-9371516_mer_45884
16	F4_probe8:68_R8	ATTCTGTTTAACTGGTTCGCGGTTGAGTGCACCCATTACGTGTCAGCATATTTCCCTGGGGTAGTACCTTCTGATAGTGA	mer_32891_chr16:9371569-9371609_mer_45884
16	F4_probe8:69_R8	ATTCTGTTTAACTGGTTCGCCACTAGTGGTCTTCAAGCCCTATGTGGACCCACAGAATTAGTAGTACCTTCTGATAGTGA	mer_32891_chr16:9371619-9371659_mer_45884
16	F4_probe8:70_R8	ATTCTGTTTAACTGGTTCGCGGGTACCTAGGTGGGCTACCCATCCTTTAATAACTCATTTGTAGTACCTTCTGATAGTGA	mer_32891_chr16:9371683-9371723_mer_45884
16	F4_probe8:71_R8	ATTCTGTTTAACTGGTTCGCGCTGGCCTCTGAGCTGGACCTTAGAGGAGTTCCAGGGTCCGTAGTACCTTCTGATAGTGA	mer_32891_chr16:9371756-9371796_mer_45884
16	F4_probe8:72_R8	ATTCTGTTTAACTGGTTCGCGCCCTGTGCAGTGTGGTCATGGAAGGCTTCCTGGCGTAGGGTAGTACCTTCTGATAGTGA	mer_32891_chr16:9371899-9371939_mer_45884
16	F4_probe8:73_R8	ATTCTGTTTAACTGGTTCGCGAGGGGGATGTGTGTGTGGTAGAAATGGAGAAGGGGAAGGGTAGTACCTTCTGATAGTGA	mer_32891_chr16:9371960-9372000_mer_45884
16	F4_probe8:74_R8	ATTCTGTTTAACTGGTTCGCGTGTGTCTGTTGACGGGGGGATTGGAGTGCGTGACGTACCGTAGTACCTTCTGATAGTGA	mer_32891_chr16:9372119-9372159_mer_45884
16	F4_probe8:75_R8	ATTCTGTTTAACTGGTTCGCCAGGAAGGTTGGAGGGCTCAGGAGAGCTTTTATGCCAAGGGTAGTACCTTCTGATAGTGA	mer_32891_chr16:9372171-9372211_mer_45884
16	F4_probe8:76_R8	ATTCTGTTTAACTGGTTCGCCCCTGAGATAGGGTCTCCTTCCTCTGGGCTAGATCCTTCCGTAGTACCTTCTGATAGTGA	mer_32891_chr16:9372273-9372313_mer_45884
16	F4_probe8:77_R8	ATTCTGTTTAACTGGTTCGCGAGAGCCAGTTCCAGGGTTCCCAGTGCTCTGGCAGTTTCCGTAGTACCTTCTGATAGTGA	mer_32891_chr16:9372361-9372401_mer_45884
16	F4_probe8:78_R8	ATTCTGTTTAACTGGTTCGCGTGTATCCTTTCCTCCTTCCCCCCTTTAATGATCCAGTGGGTAGTACCTTCTGATAGTGA	mer_32891_chr16:9372412-9372452_mer_45884
16	F4_probe8:79_R8	ATTCTGTTTAACTGGTTCGCCTCTGAGCCTTGGTCAGCCTCCTTAATCCTTATCAACCCCGTAGTACCTTCTGATAGTGA	mer_32891_chr16:9372513-9372553_mer_45884
16	F4_probe8:80_R8	ATTCTGTTTAACTGGTTCGCAATGAGGATAATAATAAATGTAGGCCGGGTGCAGTGGCTCGTAGTACCTTCTGATAGTGA	mer_32891_chr16:9372570-9372610_mer_45884
16	F4_probe8:81_R8	ATTCTGTTTAACTGGTTCGCGTGCCAGGCACTATTCTAAGCACTTTGTAGACATGAATTCGTAGTACCTTCTGATAGTGA	mer_32891_chr16:9372924-9372964_mer_45884
16	F4_probe8:82_R8	ATTCTGTTTAACTGGTTCGCGCCCAAAGGCTTCCAGTTGGTAAGGAGCAGGGCCAGGGAGGTAGTACCTTCTGATAGTGA	mer_32891_chr16:9373042-9373082_mer_45884
16	F4_probe8:83_R8	ATTCTGTTTAACTGGTTCGCGAGCTAAGACATACCGAGTCCTCAATGCACGGCCCGGCACGTAGTACCTTCTGATAGTGA	mer_32891_chr16:9373123-9373163_mer_45884
16	F4_probe8:84_R8	ATTCTGTTTAACTGGTTCGCGCAAGCTTCCTTTATCCAAGGGAGGCCATGGAAGCAACGCGTAGTACCTTCTGATAGTGA	mer_32891_chr16:9373261-9373301_mer_45884
16	F4_probe8:85_R8	ATTCTGTTTAACTGGTTCGCAGCCAGACGTGCCTCTTTCTTCCTCAGCTGATTGACTGGCGTAGTACCTTCTGATAGTGA	mer_32891_chr16:9373388-9373428_mer_45884
16	F4_probe8:86_R8	ATTCTGTTTAACTGGTTCGCCCATCATGTGGTGGCAGGAGGGCCATCTGATAAGCCACAGGTAGTACCTTCTGATAGTGA	mer_32891_chr16:9373498-9373538_mer_45884
16	F4_probe8:87_R8	ATTCTGTTTAACTGGTTCGCGTCCAGTTCTTTGGCTAAAAGTCCAGCAAAGCTTGGGGGTGTAGTACCTTCTGATAGTGA	mer_32891_chr16:9373548-9373588_mer_45884
16	F4_probe8:88_R8	ATTCTGTTTAACTGGTTCGCGCTCTGTCCAGTTTTGAATCTCTAAAGGCACATGTCACCCGTAGTACCTTCTGATAGTGA	mer_32891_chr16:9373600-9373640_mer_45884
16	F4_probe8:89_R8	ATTCTGTTTAACTGGTTCGCGGAGGGGAGGAAGCTGGTATGAGCTGGGGACTGCAGAGCGGTAGTACCTTCTGATAGTGA	mer_32891_chr16:9373767-9373807_mer_45884
16	F4_probe8:90_R8	ATTCTGTTTAACTGGTTCGCCCCTGGGCACTTCCTAGCTATGGACCTGGGGCAAGGGACCGTAGTACCTTCTGATAGTGA	mer_32891_chr16:9373848-9373888_mer_45884
16	F4_probe8:91_R8	ATTCTGTTTAACTGGTTCGCGCCCCTGCATCTGTAAAACCTGCATAAGCAATTCACAGGGGTAGTACCTTCTGATAGTGA	mer_32891_chr16:9373905-9373945_mer_45884
16	F4_probe8:92_R8	ATTCTGTTTAACTGGTTCGCAGGTGCCTGGCACATGGAAGGTACTCAAGAAAGTCAACCGGTAGTACCTTCTGATAGTGA	mer_32891_chr16:9373977-9374017_mer_45884
16	F4_probe8:93_R8	ATTCTGTTTAACTGGTTCGCAGCACATAGCTGTTCCCTGAGGGCTATTTACACCTATGCTGTAGTACCTTCTGATAGTGA	mer_32891_chr16:9374049-9374089_mer_45884
16	F4_probe8:94_R8	ATTCTGTTTAACTGGTTCGCGGAAGTAGGAGAATGTATTCCTTGAACTTAGACCCTGGGCGTAGTACCTTCTGATAGTGA	mer_32891_chr16:9374107-9374147_mer_45884
16	F4_probe8:95_R8	ATTCTGTTTAACTGGTTCGCATCCCTGATAAGCAATGGAAGAGTAGGTCTGGTCACAGCCGTAGTACCTTCTGATAGTGA	mer_32891_chr16:9374175-9374215_mer_45884
16	F4_probe8:96_R8	ATTCTGTTTAACTGGTTCGCGCTGGATGGTGGGTGGGAAGAGGGCTTAGCTTAGGGTCAGGTAGTACCTTCTGATAGTGA	mer_32891_chr16:9374299-9374339_mer_45884
16	F4_probe8:97_R8	ATTCTGTTTAACTGGTTCGCGTTGGGGACTTGCCTTCCTCTTTGAGCCCTGGTTTCAGGCGTAGTACCTTCTGATAGTGA	mer_32891_chr16:9374380-9374420_mer_45884
16	F4_probe8:98_R8	ATTCTGTTTAACTGGTTCGCCATGTAGCAATGAGAGGAGTGAGCTTTGGACTCAGCCTGGGTAGTACCTTCTGATAGTGA	mer_32891_chr16:9374454-9374494_mer_45884
16	F4_probe8:99_R8	ATTCTGTTTAACTGGTTCGCGCACTGGTTCTCAAACTGCAATTGGCACCCCACCTCCAGGGTAGTACCTTCTGATAGTGA	mer_32891_chr16:9374514-9374554_mer_45884
16	F4_probe8:100_R8	ATTCTGTTTAACTGGTTCGCCTTGCTGCTGGCATATGTAGTGGGTAGAGGCTGGGGATGCGTAGTACCTTCTGATAGTGA	mer_32891_chr16:9374595-9374635_mer_45884
16	F4_probe8:101_R8	ATTCTGTTTAACTGGTTCGCTGCATAGGACATCCCTTCACAGCAGAGAATAATCTGGCCCGTAGTACCTTCTGATAGTGA	mer_32891_chr16:9374652-9374692_mer_45884
16	F4_probe8:102_R8	ATTCTGTTTAACTGGTTCGCCAGTGCTGAAGTCAAGAAACCCTGCTCTATTGCTTACTAGGTAGTACCTTCTGATAGTGA	mer_32891_chr16:9374702-9374742_mer_45884
16	F4_probe8:103_R8	ATTCTGTTTAACTGGTTCGCCAGAGCTATTGTGACACATAGCACAGCTTCACGCACCTGGGTAGTACCTTCTGATAGTGA	mer_32891_chr16:9374836-9374876_mer_45884
16	F4_probe8:104_R8	ATTCTGTTTAACTGGTTCGCTGGGATTCAAAGTCAATGGCATATGGCTGGGCGTGATGGCGTAGTACCTTCTGATAGTGA	mer_32891_chr16:9374909-9374949_mer_45884
16	F4_probe8:105_R8	ATTCTGTTTAACTGGTTCGCCCTGAGGTCAGGAGTTTGAGTTTGGCCAACTGATGAAACCGTAGTACCTTCTGATAGTGA	mer_32891_chr16:9375026-9375066_mer_45884
16	F4_probe8:106_R8	ATTCTGTTTAACTGGTTCGCGCCTGAGCTTCCTGATGGAACCCTGTCCCTCACATGCCTCGTAGTACCTTCTGATAGTGA	mer_32891_chr16:9375390-9375430_mer_45884
16	F4_probe8:107_R8	ATTCTGTTTAACTGGTTCGCCCCTGGAGATGGAGATTGTGCATCTCAGGTCTGCTGGTGCGTAGTACCTTCTGATAGTGA	mer_32891_chr16:9375485-9375525_mer_45884
16	F4_probe8:108_R8	ATTCTGTTTAACTGGTTCGCGCAGCTGCCTGCCCCTAGGTTTTCCTCTCTGCTGGTTTTCGTAGTACCTTCTGATAGTGA	mer_32891_chr16:9375537-9375577_mer_45884
16	F4_probe8:109_R8	ATTCTGTTTAACTGGTTCGCGCAGCTCTTGTCATTGAGACTGACTTCCCTGGAGGTGAGGGTAGTACCTTCTGATAGTGA	mer_32891_chr16:9375598-9375638_mer_45884
16	F4_probe8:110_R8	ATTCTGTTTAACTGGTTCGCGCCCTGCGTTCTCTGGAAAATCCTGGGGAGGGGTTCTTCCGTAGTACCTTCTGATAGTGA	mer_32891_chr16:9375689-9375729_mer_45884
16	F4_probe8:111_R8	ATTCTGTTTAACTGGTTCGCTCCCCTGAGCTGCAGCTTGCCTTCCATGACCTGTGCTGGCGTAGTACCTTCTGATAGTGA	mer_32891_chr16:9375775-9375815_mer_45884
16	F4_probe8:112_R8	ATTCTGTTTAACTGGTTCGCGGCTTCTGCCCCTTCTCCAGCGCTGACCACCTCACAGGCCGTAGTACCTTCTGATAGTGA	mer_32891_chr16:9375880-9375920_mer_45884
16	F4_probe8:113_R8	ATTCTGTTTAACTGGTTCGCGCAGCCCCGTGGCGAGCAGCTTCAGGACGGTCTCCCATCGGTAGTACCTTCTGATAGTGA	mer_32891_chr16:9375949-9375989_mer_45884
16	F4_probe8:114_R8	ATTCTGTTTAACTGGTTCGCGGCTGAATCAACGGGGTGTGGCAGGGGAGAGGCTCTGGTGGTAGTACCTTCTGATAGTGA	mer_32891_chr16:9376011-9376051_mer_45884
16	F4_probe8:115_R8	ATTCTGTTTAACTGGTTCGCGTTCCATAACCAAAGTACAGTCAACTTCATTATTTGCAGGGTAGTACCTTCTGATAGTGA	mer_32891_chr16:9376069-9376109_mer_45884
16	F4_probe8:116_R8	ATTCTGTTTAACTGGTTCGCGTGAGCCACTGCACCTGGCCAATACTCGGCACACTTTCACGTAGTACCTTCTGATAGTGA	mer_32891_chr16:9376440-9376480_mer_45884
16	F4_probe8:117_R8	ATTCTGTTTAACTGGTTCGCCGTGTGACGTGCACCTTCCCATCTGAGGCTGAACAGGGCGGTAGTACCTTCTGATAGTGA	mer_32891_chr16:9376521-9376561_mer_45884
16	F4_probe8:118_R8	ATTCTGTTTAACTGGTTCGCAGGCCAAGTGTAGTGCTGAAGGCTGAGGCAGAAGGATTGCGTAGTACCTTCTGATAGTGA	mer_32891_chr16:9376673-9376713_mer_45884
16	F4_probe8:119_R8	ATTCTGTTTAACTGGTTCGCCACACACACACCACACACACACAGCCTCTATGATTAGTAAGTAGTACCTTCTGATAGTGA	mer_32891_chr16:9376970-9377010_mer_45884
16	F4_probe8:120_R8	ATTCTGTTTAACTGGTTCGCGTGGTTGGTTGGCTTCATGCAATCCGTTAAGGGCCTTAAGGTAGTACCTTCTGATAGTGA	mer_32891_chr16:9377060-9377100_mer_45884
16	F4_probe8:121_R8	ATTCTGTTTAACTGGTTCGCATCCCACCCGAATTTCCAGCCTGCCAGTTTGTCCTGCAGGGTAGTACCTTCTGATAGTGA	mer_32891_chr16:9377159-9377199_mer_45884
16	F4_probe8:122_R8	ATTCTGTTTAACTGGTTCGCTCTGTCTCTGTGTTTTTGTCTCTCTCTCTCTTCCACCTCCGTAGTACCTTCTGATAGTGA	mer_32891_chr16:9377252-9377292_mer_45884
16	F4_probe8:123_R8	ATTCTGTTTAACTGGTTCGCTGACTGATACAGATACCCAGGGCCGCATACACCATGCTTGGTAGTACCTTCTGATAGTGA	mer_32891_chr16:9377329-9377369_mer_45884
16	F4_probe8:124_R8	ATTCTGTTTAACTGGTTCGCCCAGATAGCTGGGACTATAGACATATGCCACACCTGGCTAGTAGTACCTTCTGATAGTGA	mer_32891_chr16:9377492-9377532_mer_45884
16	F4_probe8:125_R8	ATTCTGTTTAACTGGTTCGCGGCGTGAGTCACTGTGCTGGGCTCACCATGCTTCCTAACCGTAGTACCTTCTGATAGTGA	mer_32891_chr16:9377648-9377688_mer_45884
16	F4_probe8:126_R8	ATTCTGTTTAACTGGTTCGCGATCCATTGAGAAAGTGATGTAGGACTTGGGCCTTCGCTCGTAGTACCTTCTGATAGTGA	mer_32891_chr16:9377702-9377742_mer_45884
16	F4_probe8:127_R8	ATTCTGTTTAACTGGTTCGCTCCCTAAACTCTCTCCTCCCTGACTGCTCTCTCAAGCTGCGTAGTACCTTCTGATAGTGA	mer_32891_chr16:9377828-9377868_mer_45884
16	F4_probe8:128_R8	ATTCTGTTTAACTGGTTCGCCCTCCCCTGTTCCGTTTGCTGGTGAATGATGCCGTCACCCGTAGTACCTTCTGATAGTGA	mer_32891_chr16:9377952-9377992_mer_45884
16	F4_probe8:129_R8	ATTCTGTTTAACTGGTTCGCTTTGGGTCATCCTTGCATTTTTCCCTTCCCCTCTCCACCCGTAGTACCTTCTGATAGTGA	mer_32891_chr16:9378007-9378047_mer_45884
16	F4_probe8:130_R8	ATTCTGTTTAACTGGTTCGCGGCGTTGGTCTCCTGATTGGAATCCCTGCTTCCAGTCCTGGTAGTACCTTCTGATAGTGA	mer_32891_chr16:9378135-9378175_mer_45884
16	F4_probe8:131_R8	ATTCTGTTTAACTGGTTCGCTCTGTTGCTCATTCAGAAGCCAGAGTTGAAGTTTAAAGTGGTAGTACCTTCTGATAGTGA	mer_32891_chr16:9378186-9378226_mer_45884
16	F4_probe8:132_R8	ATTCTGTTTAACTGGTTCGCCAGTGTTTCCACCTTGGTCTTGGGTATTGCCAGAGCCAGCGTAGTACCTTCTGATAGTGA	mer_32891_chr16:9378279-9378319_mer_45884
16	F4_probe8:133_R8	ATTCTGTTTAACTGGTTCGCGTTTGGCTCCACTTCTGTGAATCCATTGTTCATTGATTCCGTAGTACCTTCTGATAGTGA	mer_32891_chr16:9378332-9378372_mer_45884
16	F4_probe8:134_R8	ATTCTGTTTAACTGGTTCGCGCACCTTTATGTGCTGGGCGCTGTGTTAAGTGCTGGGAATGTAGTACCTTCTGATAGTGA	mer_32891_chr16:9378387-9378427_mer_45884
16	F4_probe8:135_R8	ATTCTGTTTAACTGGTTCGCGCCATGCTAAGATAATTCCTCTCTCCTCTCCTCTCCTCCCGTAGTACCTTCTGATAGTGA	mer_32891_chr16:9378485-9378525_mer_45884
16	F4_probe8:136_R8	ATTCTGTTTAACTGGTTCGCTCCCTTCCCTTCCTGTCTCTCTCTTCCTTCCGTCCCTTCCGTAGTACCTTCTGATAGTGA	mer_32891_chr16:9378536-9378576_mer_45884
16	F4_probe8:137_R8	ATTCTGTTTAACTGGTTCGCAGTGCTGGAATTACAGACCTGAGCCATGTACCTTTTAGAAGTAGTACCTTCTGATAGTGA	mer_32891_chr16:9379160-9379200_mer_45884
16	F4_probe8:138_R8	ATTCTGTTTAACTGGTTCGCCTGTGCCTGGCACACAGTTGGTGCTCAGAGATGGTGGTGGGTAGTACCTTCTGATAGTGA	mer_32891_chr16:9379306-9379346_mer_45884
16	F4_probe8:139_R8	ATTCTGTTTAACTGGTTCGCCATTCAGAATTTGGTGTTTCAAGGTCCACCTTTAGATACGGTAGTACCTTCTGATAGTGA	mer_32891_chr16:9379373-9379413_mer_45884
16	F4_probe8:140_R8	ATTCTGTTTAACTGGTTCGCTCCCCCTTTCTCAGGAAGCTTTGAGTCTTAGAATGTTGCCGTAGTACCTTCTGATAGTGA	mer_32891_chr16:9380291-9380331_mer_45884
16	F4_probe8:141_R8	ATTCTGTTTAACTGGTTCGCCCAGATATATGGTGCCCAAGGACAGAAGAAGAAATTAGCCGTAGTACCTTCTGATAGTGA	mer_32891_chr16:9380389-9380429_mer_45884
16	F4_probe8:142_R8	ATTCTGTTTAACTGGTTCGCCCAAAGCCACTTACACGCATAAATCTAAAGGAAAAAACGAGTAGTACCTTCTGATAGTGA	mer_32891_chr16:9380439-9380479_mer_45884
16	F4_probe8:143_R8	ATTCTGTTTAACTGGTTCGCAATGCAAAGTAGCCCGGGTTTATGTTATGCTTGGGGAAAGGTAGTACCTTCTGATAGTGA	mer_32891_chr16:9380522-9380562_mer_45884
16	F4_probe8:144_R8	ATTCTGTTTAACTGGTTCGCGCATGTGGCTTGGAAAATGTCCTCTCTTCTCCTGTTACTGGTAGTACCTTCTGATAGTGA	mer_32891_chr16:9380600-9380640_mer_45884
16	F4_probe8:145_R8	ATTCTGTTTAACTGGTTCGCTGCCTGGTACCGAACCAAGCACTTACACACAGAATCAACTGTAGTACCTTCTGATAGTGA	mer_32891_chr16:9380652-9380692_mer_45884
16	F4_probe8:146_R8	ATTCTGTTTAACTGGTTCGCGCCAGTGGCCCCAAGTTCCTACAGTTAGGAAGTGGCAGAGGTAGTACCTTCTGATAGTGA	mer_32891_chr16:9380772-9380812_mer_45884
16	F4_probe8:147_R8	ATTCTGTTTAACTGGTTCGCCCCTTGTCTCCCTGGTGTCAAAGCTACAGTTCTGGGTCCCGTAGTACCTTCTGATAGTGA	mer_32891_chr16:9380824-9380864_mer_45884
16	F4_probe8:148_R8	ATTCTGTTTAACTGGTTCGCGCCTGGACTTCACACTTAGTCCCAGCAGTCAGCCCAAGGCGTAGTACCTTCTGATAGTGA	mer_32891_chr16:9380902-9380942_mer_45884
16	F4_probe8:149_R8	ATTCTGTTTAACTGGTTCGCGACTCCACCTTGGCGGGATGTGCAGGTGAAGTGCTCCAGCGTAGTACCTTCTGATAGTGA	mer_32891_chr16:9381033-9381073_mer_45884
16	F4_probe8:150_R8	ATTCTGTTTAACTGGTTCGCGGGTCAATGAGGGTTACGTGTGTGCCTGCATGCCACAGGGGTAGTACCTTCTGATAGTGA	mer_32891_chr16:9381142-9381182_mer_45884
16	F4_probe8:151_R8	ATTCTGTTTAACTGGTTCGCGTGAAGCCCATGTACTTCTGTGTAAGAGGGTGTGCCTGTCGTAGTACCTTCTGATAGTGA	mer_32891_chr16:9381199-9381239_mer_45884
16	F4_probe8:152_R8	ATTCTGTTTAACTGGTTCGCGCCTGTAGGGATAAAAGGGATAAAGGGAAGAGGAAGGAGGGTAGTACCTTCTGATAGTGA	mer_32891_chr16:9381291-9381331_mer_45884
16	F4_probe8:153_R8	ATTCTGTTTAACTGGTTCGCTTCTTCGTGCTTCTTGTGTTGCTATAACAGAATACCACGGGTAGTACCTTCTGATAGTGA	mer_32891_chr16:9381687-9381727_mer_45884
16	F4_probe8:154_R8	ATTCTGTTTAACTGGTTCGCGTGCGTACACATACAGGTGTGACCGCATGCACGTGCTTCCGTAGTACCTTCTGATAGTGA	mer_32891_chr16:9381749-9381789_mer_45884
16	F4_probe8:155_R8	ATTCTGTTTAACTGGTTCGCGGTGGGTCTCTGTGTGTGTACTCACCTATATTCCTGTGTGGTAGTACCTTCTGATAGTGA	mer_32891_chr16:9381804-9381844_mer_45884
16	F4_probe8:156_R8	ATTCTGTTTAACTGGTTCGCGTGTGTGTGTGTGTGTGTAGAACCACTTGCAACAATGAGGGTAGTACCTTCTGATAGTGA	mer_32891_chr16:9381878-9381918_mer_45884
16	F4_probe8:157_R8	ATTCTGTTTAACTGGTTCGCGCCAGTCTGATTTCCTGCCAAGCTGTTTAGCAGGTTTCAGGTAGTACCTTCTGATAGTGA	mer_32891_chr16:9381931-9381971_mer_45884
16	F4_probe8:158_R8	ATTCTGTTTAACTGGTTCGCCTCACTTTGGCAACTCTAACTCTGCTGATTCTCACATCTCGTAGTACCTTCTGATAGTGA	mer_32891_chr16:9382056-9382096_mer_45884
16	F4_probe8:159_R8	ATTCTGTTTAACTGGTTCGCCCCACTGGGCTGTGGTCGTGTTTCATTGGCCTCGACACTGGTAGTACCTTCTGATAGTGA	mer_32891_chr16:9382169-9382209_mer_45884
16	F4_probe8:160_R8	ATTCTGTTTAACTGGTTCGCCTTCAGGAGCAATGTCCAGACCTGTCCTCTTAGCTCTCTTGTAGTACCTTCTGATAGTGA	mer_32891_chr16:9382219-9382259_mer_45884
16	F1_probe9:1_R9	CGTAGTAAGATATGTAGTCCGGCACCATGCCAGGCTCCCAATCCACAGAAGGAGGGATAGGAGTGGAACATACAACTACC	mer_421_chr16:10617085-10617125_mer_67786
16	F1_probe9:2_R9	CGTAGTAAGATATGTAGTCCATTGGCTGCAAACCATACCATCTTGTGGTGATGGCGGTGGGAGTGGAACATACAACTACC	mer_421_chr16:10617138-10617178_mer_67786
16	F1_probe9:3_R9	CGTAGTAAGATATGTAGTCCGCCACTGTGCCCGGCCCTGACAGCAGTGGTTTTCTTACCAGAGTGGAACATACAACTACC	mer_421_chr16:10617471-10617511_mer_67786
16	F1_probe9:4_R9	CGTAGTAAGATATGTAGTCCGGCAACTAGGGGGGATTTGGCACATGCTTTCAAGCCTGGGGAGTGGAACATACAACTACC	mer_421_chr16:10617534-10617574_mer_67786
16	F1_probe9:5_R9	CGTAGTAAGATATGTAGTCCTCAGCCAGAGTCACTATTGCTTGCAACTAAGAACCTTGACGAGTGGAACATACAACTACC	mer_421_chr16:10617616-10617656_mer_67786
16	F1_probe9:6_R9	CGTAGTAAGATATGTAGTCCCACGTGGAATTAGCTGAATGGCAGTGTCAGGTCAGAGGGCGAGTGGAACATACAACTACC	mer_421_chr16:10617706-10617746_mer_67786
16	F1_probe9:7_R9	CGTAGTAAGATATGTAGTCCGCTGGGAAGCTGTTACTCTTGTCACGCTATGGCAAAACATGAGTGGAACATACAACTACC	mer_421_chr16:10617767-10617807_mer_67786
16	F1_probe9:8_R9	CGTAGTAAGATATGTAGTCCGGAACTACCCAACTCTACTCTGGAAAGCGTCCATGAACACGAGTGGAACATACAACTACC	mer_421_chr16:10617882-10617922_mer_67786
16	F1_probe9:9_R9	CGTAGTAAGATATGTAGTCCAGGCCATAGTTGAAGCCTGGTTCAAACTGCCGCCTATTTTGAGTGGAACATACAACTACC	mer_421_chr16:10618000-10618040_mer_67786
16	F1_probe9:10_R9	CGTAGTAAGATATGTAGTCCTATCAGGATGTTGGCAAGTTCAACTTCTTAGAGCCTTCAGGAGTGGAACATACAACTACC	mer_421_chr16:10618093-10618133_mer_67786
16	F1_probe9:11_R9	CGTAGTAAGATATGTAGTCCGCAGCTTTGCTAAGATTCCTTCTGCCTGAAGCCTGCAATCGAGTGGAACATACAACTACC	mer_421_chr16:10618198-10618238_mer_67786
16	F1_probe9:12_R9	CGTAGTAAGATATGTAGTCCGCCGATAGTACATATTTCAGGCGTTGCAGGCCACGTGAGGGAGTGGAACATACAACTACC	mer_421_chr16:10618329-10618369_mer_67786
16	F1_probe9:13_R9	CGTAGTAAGATATGTAGTCCGGCATGAGCCACCACGCCCAGTCCAAATAAAGTCTGTTGTGAGTGGAACATACAACTACC	mer_421_chr16:10618643-10618683_mer_67786
16	F1_probe9:14_R9	CGTAGTAAGATATGTAGTCCGCTAAGCCCTGCTATAAATGAAGGATCAATAGTGTGGCGGGAGTGGAACATACAACTACC	mer_421_chr16:10619381-10619421_mer_67786
16	F1_probe9:15_R9	CGTAGTAAGATATGTAGTCCGAAGGGCTTTGCAGGTATTGCCTCAAGGCTGCAGTAAAGCGAGTGGAACATACAACTACC	mer_421_chr16:10619532-10619572_mer_67786
16	F1_probe9:16_R9	CGTAGTAAGATATGTAGTCCGGGCCAGGAATTCTGAGGCTCAAATTATTAGGCCCATCACGAGTGGAACATACAACTACC	mer_421_chr16:10619583-10619623_mer_67786
16	F1_probe9:17_R9	CGTAGTAAGATATGTAGTCCAGGCAGAACTACCTAGATAAGCCACTACTGGATTCCTGACGAGTGGAACATACAACTACC	mer_421_chr16:10619634-10619674_mer_67786
16	F1_probe9:18_R9	CGTAGTAAGATATGTAGTCCGGGTCGAGACAAGATCTTGCATGGCCAAAGGAACCCCATCGAGTGGAACATACAACTACC	mer_421_chr16:10619733-10619773_mer_67786
16	F1_probe9:19_R9	CGTAGTAAGATATGTAGTCCCACTAGGCCTCACACCCAGAGGAAGAAAGAAAGTTCCCGGGAGTGGAACATACAACTACC	mer_421_chr16:10619824-10619864_mer_67786
16	F1_probe9:20_R9	CGTAGTAAGATATGTAGTCCGCAACGGATTGAGCAGCCACCAATCTCCCTCCCGCCAGGGGAGTGGAACATACAACTACC	mer_421_chr16:10620281-10620321_mer_67786
16	F1_probe9:21_R9	CGTAGTAAGATATGTAGTCCACCTGTGGCCGCTGGACATTGGTTCTCTGCCTGTCCCTTTGAGTGGAACATACAACTACC	mer_421_chr16:10620354-10620394_mer_67786
16	F1_probe9:22_R9	CGTAGTAAGATATGTAGTCCCACCCATCGCCCTGGAGTGGGAGCTGGAAGTGGAAGCCGGGAGTGGAACATACAACTACC	mer_421_chr16:10620538-10620578_mer_67786
16	F1_probe9:23_R9	CGTAGTAAGATATGTAGTCCCCCTCTTGGGAAGGGGTTAGTTCGTTTCACGAATGTACAAGAGTGGAACATACAACTACC	mer_421_chr16:10620597-10620637_mer_67786
16	F1_probe9:24_R9	CGTAGTAAGATATGTAGTCCGGCATCAGCCACTGCACCGCGACCCGCATGTTTGCATAATGAGTGGAACATACAACTACC	mer_421_chr16:10620904-10620944_mer_67786
16	F1_probe9:25_R9	CGTAGTAAGATATGTAGTCCCCTGACTCCAGCCAAGTACTGGGGCAATGATGAGTGAGTGGAGTGGAACATACAACTACC	mer_421_chr16:10620955-10620995_mer_67786
16	F1_probe9:26_R9	CGTAGTAAGATATGTAGTCCGACAGACCCATCAGAATCTAGCCCTGGAAACTTGAAACTGGAGTGGAACATACAACTACC	mer_421_chr16:10621005-10621045_mer_67786
16	F1_probe9:27_R9	CGTAGTAAGATATGTAGTCCAGGGACTGAGTTCATTAAGGCGGCTCCCACTCCAGGGCGAGAGTGGAACATACAACTACC	mer_421_chr16:10621070-10621110_mer_67786
16	F1_probe9:28_R9	CGTAGTAAGATATGTAGTCCGTGATCTCAGTTGTGTCCAGCTGGGGCTCCTTATGGCCTGGAGTGGAACATACAACTACC	mer_421_chr16:10621123-10621163_mer_67786
16	F1_probe9:29_R9	CGTAGTAAGATATGTAGTCCGGAGACAAAGGCACAGGATGTCACCATAACACCTAGCACAGAGTGGAACATACAACTACC	mer_421_chr16:10621217-10621257_mer_67786
16	F1_probe9:30_R9	CGTAGTAAGATATGTAGTCCGAAATATGAAATTGAGTGTTCTGGGGTGATCACCATCCCCGAGTGGAACATACAACTACC	mer_421_chr16:10621328-10621368_mer_67786
16	F1_probe9:31_R9	CGTAGTAAGATATGTAGTCCGGCAGACAGTAGCCTCTGAAGATTTTAGTTTGTAAACCCTGAGTGGAACATACAACTACC	mer_421_chr16:10621414-10621454_mer_67786
16	F1_probe9:32_R9	CGTAGTAAGATATGTAGTCCGCTAAAGGGATCTGTCTGTCTCTCTCTCTCTCCTTCTCTGGAGTGGAACATACAACTACC	mer_421_chr16:10621529-10621569_mer_67786
16	F1_probe9:33_R9	CGTAGTAAGATATGTAGTCCATGTGGTAGAAGATAGTCTCATTCCATCATGACCTCATCCGAGTGGAACATACAACTACC	mer_421_chr16:10621596-10621636_mer_67786
16	F1_probe9:34_R9	CGTAGTAAGATATGTAGTCCCATTTGTGGGGATCCCTGAGAAGTGAAAATATGGGGCTGCGAGTGGAACATACAACTACC	mer_421_chr16:10621729-10621769_mer_67786
16	F1_probe9:35_R9	CGTAGTAAGATATGTAGTCCGCCCAGGAGTTCAAAACCAGCATAAGCAACAGACCCCCCGGAGTGGAACATACAACTACC	mer_421_chr16:10621861-10621901_mer_67786
16	F1_probe9:36_R9	CGTAGTAAGATATGTAGTCCGAACGGATACATACATTTTAGGAGCGTTCTTCTCCATGACGAGTGGAACATACAACTACC	mer_421_chr16:10621935-10621975_mer_67786
16	F1_probe9:37_R9	CGTAGTAAGATATGTAGTCCGGGGGCCTTGGATGCATGGAAATGTGTGCGACTACCCAGGGAGTGGAACATACAACTACC	mer_421_chr16:10622192-10622232_mer_67786
16	F1_probe9:38_R9	CGTAGTAAGATATGTAGTCCGCAAAGCTGGCCCCATTAAAGAAGCAGAGGGAGATTGTCCGAGTGGAACATACAACTACC	mer_421_chr16:10622242-10622282_mer_67786
16	F1_probe9:39_R9	CGTAGTAAGATATGTAGTCCGATGAGAAATCAGCTGACCCCCTGCCCCTCAAAATGGCAGGAGTGGAACATACAACTACC	mer_421_chr16:10622339-10622379_mer_67786
16	F1_probe9:40_R9	CGTAGTAAGATATGTAGTCCCACCGTTGGGAACATTAGAGTCTTGCTCTGGGCAATCTGGGAGTGGAACATACAACTACC	mer_421_chr16:10622399-10622439_mer_67786
16	F1_probe9:41_R9	CGTAGTAAGATATGTAGTCCTGAACCTCTAGGCCTTGCCCTAACATTTCCCCAACACCACGAGTGGAACATACAACTACC	mer_421_chr16:10622561-10622601_mer_67786
16	F1_probe9:42_R9	CGTAGTAAGATATGTAGTCCCCTTTAAACTATTAGCGAGTTTAGTAACATCCCGCGAGGCGAGTGGAACATACAACTACC	mer_421_chr16:10622632-10622672_mer_67786
16	F1_probe9:43_R9	CGTAGTAAGATATGTAGTCCCACAGAGCGTCCTAGAGCGCCAGCCTGTTCATGAGGGGTGGAGTGGAACATACAACTACC	mer_421_chr16:10622767-10622807_mer_67786
16	F1_probe9:44_R9	CGTAGTAAGATATGTAGTCCAGCAGAGTGTGTGGGAGTGAATAGGTCTCCGATGTTCCTGGAGTGGAACATACAACTACC	mer_421_chr16:10622829-10622869_mer_67786
16	F1_probe9:45_R9	CGTAGTAAGATATGTAGTCCACACATTCACACAGACCAACAAGTCAAGCATTCTCCAAACGAGTGGAACATACAACTACC	mer_421_chr16:10622888-10622928_mer_67786
16	F1_probe9:46_R9	CGTAGTAAGATATGTAGTCCTGAGTTAGTCTGTCTCCATCACATAGCCCCTCAATGAAAGGAGTGGAACATACAACTACC	mer_421_chr16:10622973-10623013_mer_67786
16	F1_probe9:47_R9	CGTAGTAAGATATGTAGTCCTGCGCAAACTACAGTTCCTTCAAATACAGTTGATGCTATCGAGTGGAACATACAACTACC	mer_421_chr16:10623044-10623084_mer_67786
16	F1_probe9:48_R9	CGTAGTAAGATATGTAGTCCAGCACCAAGTGAGGGCTGATTCTATCTACAGGTAAGAAGCGAGTGGAACATACAACTACC	mer_421_chr16:10623157-10623197_mer_67786
16	F1_probe9:49_R9	CGTAGTAAGATATGTAGTCCCTTCCCAAATGCATGTCATACAGCAGGGAAGAGGCATCTCGAGTGGAACATACAACTACC	mer_421_chr16:10623235-10623275_mer_67786
16	F1_probe9:50_R9	CGTAGTAAGATATGTAGTCCGGCACAGGTGGATGTGGGCACTGAATGTTGTACAGCAGTGGAGTGGAACATACAACTACC	mer_421_chr16:10623297-10623337_mer_67786
16	F1_probe9:51_R9	CGTAGTAAGATATGTAGTCCTCAGACCGCATTCAACACAGATACTCATGTAGCCCCGACGGAGTGGAACATACAACTACC	mer_421_chr16:10623368-10623408_mer_67786
16	F1_probe9:52_R9	CGTAGTAAGATATGTAGTCCGGGAATTGATGTATTGCTTGAGGGGGTCGATCTCTGGTTCGAGTGGAACATACAACTACC	mer_421_chr16:10623419-10623459_mer_67786
16	F1_probe9:53_R9	CGTAGTAAGATATGTAGTCCCGTGACTACCAGAAAATTATAGAAGGCCAGACGCAGTGGCGAGTGGAACATACAACTACC	mer_421_chr16:10623482-10623522_mer_67786
16	F1_probe9:54_R9	CGTAGTAAGATATGTAGTCCTCCTCCATGAGCTTGGGTAGCATCCTGTTAACCCTAGGGGGAGTGGAACATACAACTACC	mer_421_chr16:10623877-10623917_mer_67786
16	F1_probe9:55_R9	CGTAGTAAGATATGTAGTCCCCTGTCTCTGGCCCCAGGTCACCCTGTACTGCATTGGTGGGAGTGGAACATACAACTACC	mer_421_chr16:10623986-10624026_mer_67786
16	F1_probe9:56_R9	CGTAGTAAGATATGTAGTCCTGCTCACCCCTGTATTTTCAGAGCCTCACACAGTGCCTGGGAGTGGAACATACAACTACC	mer_421_chr16:10624096-10624136_mer_67786
16	F1_probe9:57_R9	CGTAGTAAGATATGTAGTCCAAGAGCCAATCCTGCATTGAAGAGATATCCATGGTGGCCCGAGTGGAACATACAACTACC	mer_421_chr16:10624194-10624234_mer_67786
16	F1_probe9:58_R9	CGTAGTAAGATATGTAGTCCGCTCCACTGGAACTGAGCTGATGGCAAACCACCACTCCACGAGTGGAACATACAACTACC	mer_421_chr16:10624263-10624303_mer_67786
16	F1_probe9:59_R9	CGTAGTAAGATATGTAGTCCAGCACGAGGTCCCACACCCCATCCCAGGACAGCCCCCAGCGAGTGGAACATACAACTACC	mer_421_chr16:10624336-10624376_mer_67786
16	F1_probe9:60_R9	CGTAGTAAGATATGTAGTCCGCTTATCTCCTGGGATGGTTCCTGGGTGGTCTGCATTGCCGAGTGGAACATACAACTACC	mer_421_chr16:10624420-10624460_mer_67786
16	F1_probe9:61_R9	CGTAGTAAGATATGTAGTCCGATCCTGAAGGACAAGGCCCCAAAAGCCCTATTTCTCAGCGAGTGGAACATACAACTACC	mer_421_chr16:10624477-10624517_mer_67786
16	F1_probe9:62_R9	CGTAGTAAGATATGTAGTCCCACCCAGACCCTCTGAATCAGCCTGTCCCAAGCAGCACGGGAGTGGAACATACAACTACC	mer_421_chr16:10624545-10624585_mer_67786
16	F1_probe9:63_R9	CGTAGTAAGATATGTAGTCCGGGACCCTCTCACCGCATTTACTGTCGGGACCATGGGCCCGAGTGGAACATACAACTACC	mer_421_chr16:10624617-10624657_mer_67786
16	F1_probe9:64_R9	CGTAGTAAGATATGTAGTCCCAGGTACTGCCCAATAACTGTCATCTGCACGAACTGAATGGAGTGGAACATACAACTACC	mer_421_chr16:10624690-10624730_mer_67786
16	F1_probe9:65_R9	CGTAGTAAGATATGTAGTCCGGCACGCGTAAAGCAGCCTCCCTACCATGCCACAGGCCTCGAGTGGAACATACAACTACC	mer_421_chr16:10624786-10624826_mer_67786
16	F1_probe9:66_R9	CGTAGTAAGATATGTAGTCCTGTGAGCCACCGCACCCAGCTGATTTTGAATTCTTAGTGGGAGTGGAACATACAACTACC	mer_421_chr16:10625108-10625148_mer_67786
16	F1_probe9:67_R9	CGTAGTAAGATATGTAGTCCTCCTCCACTAGGCCATGAGCCCTAGGAGGAGATTGTCTCTGAGTGGAACATACAACTACC	mer_421_chr16:10625515-10625555_mer_67786
16	F1_probe9:68_R9	CGTAGTAAGATATGTAGTCCCCCTGTGCCTGGCACATGCATGCAAGTTATGATTTATGTTGAGTGGAACATACAACTACC	mer_421_chr16:10625565-10625605_mer_67786
16	F1_probe9:69_R9	CGTAGTAAGATATGTAGTCCGGGTCCTCTGAGGCTCTAGAAATAGGGGTGAGAGGCCAGCGAGTGGAACATACAACTACC	mer_421_chr16:10625655-10625695_mer_67786
16	F1_probe9:70_R9	CGTAGTAAGATATGTAGTCCGAAGGGAGAGGCCTTCTGGGATAAGATGGGAAGGAGGCTGGAGTGGAACATACAACTACC	mer_421_chr16:10625721-10625761_mer_67786
16	F1_probe9:71_R9	CGTAGTAAGATATGTAGTCCGGGGCCCTAGATGTAGACAGCTGTGGCGATGGAGGCCAAGGAGTGGAACATACAACTACC	mer_421_chr16:10625815-10625855_mer_67786
16	F1_probe9:72_R9	CGTAGTAAGATATGTAGTCCCGAGGCAGCTCTGCTGACCTGGCCCAGGCACCGTGGTCCCGAGTGGAACATACAACTACC	mer_421_chr16:10625920-10625960_mer_67786
16	F1_probe9:73_R9	CGTAGTAAGATATGTAGTCCCAGGGAGCGCGTTAGAAATGCAGATTCCCTGGCCCCATCCGAGTGGAACATACAACTACC	mer_421_chr16:10625987-10626027_mer_67786
16	F1_probe9:74_R9	CGTAGTAAGATATGTAGTCCGGCACGCAGGTTAAGGATGACCATTCCTAAGGCAAGCAGGGAGTGGAACATACAACTACC	mer_421_chr16:10626104-10626144_mer_67786
16	F1_probe9:75_R9	CGTAGTAAGATATGTAGTCCTGAGGTGAGACTTTTTCTGACCCACCCCGATACCGGAGGGGAGTGGAACATACAACTACC	mer_421_chr16:10626161-10626201_mer_67786
16	F1_probe9:76_R9	CGTAGTAAGATATGTAGTCCTGCCAGGGACTACACCTGCTTCTCACTTGGAACTTGGGTGGAGTGGAACATACAACTACC	mer_421_chr16:10626233-10626273_mer_67786
16	F1_probe9:77_R9	CGTAGTAAGATATGTAGTCCCCACCCACCACTAGCAGAGAGATTCGGGAGGGGCTTGGGCGAGTGGAACATACAACTACC	mer_421_chr16:10626324-10626364_mer_67786
16	F1_probe9:78_R9	CGTAGTAAGATATGTAGTCCGGAAGCACGTCCCCAGAGACCCGGCTTTCCCAGCCTCTCCGAGTGGAACATACAACTACC	mer_421_chr16:10626379-10626419_mer_67786
16	F1_probe9:79_R9	CGTAGTAAGATATGTAGTCCCAGCCCCATGGTTAAGAAATGTCCTGCCGAGTGCTTTTGGGAGTGGAACATACAACTACC	mer_421_chr16:10626432-10626472_mer_67786
16	F1_probe9:80_R9	CGTAGTAAGATATGTAGTCCGTTGAGACTTTTGAGTGGGCAGCAGTTCTGAATACCAGCCGAGTGGAACATACAACTACC	mer_421_chr16:10626505-10626545_mer_67786
16	F1_probe9:81_R9	CGTAGTAAGATATGTAGTCCTCTCTGATCTCAAGAATGCAAAAACTCTTCTCTCTTTTGGGAGTGGAACATACAACTACC	mer_421_chr16:10626557-10626597_mer_67786
16	F1_probe9:82_R9	CGTAGTAAGATATGTAGTCCCTGCAGCAGAAGCAACCCAGCTCCGGAACTCTATTTGCGCGAGTGGAACATACAACTACC	mer_421_chr16:10626732-10626772_mer_67786
16	F1_probe9:83_R9	CGTAGTAAGATATGTAGTCCCAGGTACATCATGCCGCTGATGAAGGTGCAGGCGAAGGCCGAGTGGAACATACAACTACC	mer_421_chr16:10626783-10626823_mer_67786
16	F1_probe9:84_R9	CGTAGTAAGATATGTAGTCCGGATGTAGGAGTAGCCGTAGCTGCCTTCTCTGGTCACGGGGAGTGGAACATACAACTACC	mer_421_chr16:10626833-10626873_mer_67786
16	F1_probe9:85_R9	CGTAGTAAGATATGTAGTCCCGTGAATGTCTTCACGCCTGTCTGTATAAATGGAGGCCGCGAGTGGAACATACAACTACC	mer_421_chr16:10626893-10626933_mer_67786
16	F1_probe9:86_R9	CGTAGTAAGATATGTAGTCCTCAATAAATCATGGACCACAGTGCACCCTGGGTAGCCCAGGAGTGGAACATACAACTACC	mer_421_chr16:10626973-10627013_mer_67786
16	F1_probe9:87_R9	CGTAGTAAGATATGTAGTCCCCCAGTTTTGTTTGGGCAGCCACATCACCAACCCAGAGGGGAGTGGAACATACAACTACC	mer_421_chr16:10627317-10627357_mer_67786
16	F1_probe9:88_R9	CGTAGTAAGATATGTAGTCCGGGCCATGGTCACACAAGTCTGCCACAGTAGCATGACACCGAGTGGAACATACAACTACC	mer_421_chr16:10627436-10627476_mer_67786
16	F1_probe9:89_R9	CGTAGTAAGATATGTAGTCCGGCCAGATTTGACCTATGGGCCATAGTTTGCCAACCTTCTGAGTGGAACATACAACTACC	mer_421_chr16:10627549-10627589_mer_67786
16	F1_probe9:90_R9	CGTAGTAAGATATGTAGTCCAAATATGACTCCCTGGGCCGGACACGGTGACTCATGCCTGGAGTGGAACATACAACTACC	mer_421_chr16:10627674-10627714_mer_67786
16	F1_probe9:91_R9	CGTAGTAAGATATGTAGTCCTATGACTGCCTGAAAAGAGAGCGATGAGGGAGGAGAAAGCGAGTGGAACATACAACTACC	mer_421_chr16:10627988-10628028_mer_67786
16	F1_probe9:92_R9	CGTAGTAAGATATGTAGTCCTCTGGAGTTGCAGCAAACTTTTTGGAGCCACGAAGAGGTCGAGTGGAACATACAACTACC	mer_421_chr16:10628092-10628132_mer_67786
16	F1_probe9:93_R9	CGTAGTAAGATATGTAGTCCGAAGGATGGAATGAGCGGAAGTGCTTGACGCAGACGCTGCGAGTGGAACATACAACTACC	mer_421_chr16:10628159-10628199_mer_67786
16	F1_probe9:94_R9	CGTAGTAAGATATGTAGTCCGTACTTGTGGTCCTTGGCTGGGTGCGTTGGATCATGCCTGGAGTGGAACATACAACTACC	mer_421_chr16:10628326-10628366_mer_67786
16	F1_probe9:95_R9	CGTAGTAAGATATGTAGTCCGGGGGACCTATCTCTCTCCTGGCCAGGCAGTTTTGGTGGGGAGTGGAACATACAACTACC	mer_421_chr16:10628706-10628746_mer_67786
16	F1_probe9:96_R9	CGTAGTAAGATATGTAGTCCGCCAGGGGCCAAGCGCGTAGACAATCTCCGCCAATCAGACGAGTGGAACATACAACTACC	mer_421_chr16:10628777-10628817_mer_67786
16	F1_probe9:97_R9	CGTAGTAAGATATGTAGTCCCAGCACCTCCCTGGAGCCGCTGCCTATCAGTTGCTGGTGCGAGTGGAACATACAACTACC	mer_421_chr16:10628875-10628915_mer_67786
16	F1_probe9:98_R9	CGTAGTAAGATATGTAGTCCCCTTTGATTCTTGCAGGCTACCCCCAGAATCCCATCTCTCGAGTGGAACATACAACTACC	mer_421_chr16:10628952-10628992_mer_67786
16	F1_probe9:99_R9	CGTAGTAAGATATGTAGTCCGCAGTTTGAAGCAGAACAGGGAGGGCCAGGTCTTTGGACCGAGTGGAACATACAACTACC	mer_421_chr16:10629057-10629097_mer_67786
16	F1_probe9:100_R9	CGTAGTAAGATATGTAGTCCCAGGAGTTGGGGAGAATGGGATGCTATGCAAGGAAAATGGGAGTGGAACATACAACTACC	mer_421_chr16:10629109-10629149_mer_67786
16	F1_probe9:101_R9	CGTAGTAAGATATGTAGTCCACTTCAGAAGCTGGGTGCGGTGGCTCATGCTCGGAATCCCGAGTGGAACATACAACTACC	mer_421_chr16:10629302-10629342_mer_67786
16	F1_probe9:102_R9	CGTAGTAAGATATGTAGTCCAGGCTGACGCTGGCAGATTGCGAGACCAGCCTGCACAACAGAGTGGAACATACAACTACC	mer_421_chr16:10629353-10629393_mer_67786
16	F1_probe9:103_R9	CGTAGTAAGATATGTAGTCCCAGCCCGGGCAACAGAGTAACCACCCAAGTCCCCCCACCCGAGTGGAACATACAACTACC	mer_421_chr16:10629536-10629576_mer_67786
16	F1_probe9:104_R9	CGTAGTAAGATATGTAGTCCTGGGGTCGGTGAGGGTGGGGGGTCCACGCCTCTAACTGGCGAGTGGAACATACAACTACC	mer_421_chr16:10629608-10629648_mer_67786
16	F1_probe9:105_R9	CGTAGTAAGATATGTAGTCCGGAGGGGGATCAGACACCTCCTGACTACCTCGCCCAGGGTGAGTGGAACATACAACTACC	mer_421_chr16:10629666-10629706_mer_67786
16	F1_probe9:106_R9	CGTAGTAAGATATGTAGTCCCTGGCTTGTTGCTCTCCAACGCTTGGCTCAGGGACAGGAGGAGTGGAACATACAACTACC	mer_421_chr16:10629746-10629786_mer_67786
16	F1_probe9:107_R9	CGTAGTAAGATATGTAGTCCGGCTGGGGCCTTGGGAGTCTGCACTTTAGAAAGGTCCCCGGAGTGGAACATACAACTACC	mer_421_chr16:10629833-10629873_mer_67786
16	F1_probe9:108_R9	CGTAGTAAGATATGTAGTCCGGTGGACTTGGGGGGTTCTCAAGATCAAGTGACCCTCCGGGAGTGGAACATACAACTACC	mer_421_chr16:10629883-10629923_mer_67786
16	F1_probe9:109_R9	CGTAGTAAGATATGTAGTCCCCCAAGGGGAGGGGACGCTGAGTGTGACCAACCACCCCACGAGTGGAACATACAACTACC	mer_421_chr16:10630001-10630041_mer_67786
16	F1_probe9:110_R9	CGTAGTAAGATATGTAGTCCACTGGGGTTTCCTAGGATGCGGGACTTTCAGTGTTTTTATGAGTGGAACATACAACTACC	mer_421_chr16:10630051-10630091_mer_67786
16	F1_probe9:111_R9	CGTAGTAAGATATGTAGTCCCCCTCGGGCTGGAGTACAGTGGTGCTATGGTTTGGCTGTGGAGTGGAACATACAACTACC	mer_421_chr16:10630156-10630196_mer_67786
16	F1_probe9:112_R9	CGTAGTAAGATATGTAGTCCCAAGTGGTACAGCACCCCACAGCTCACTGCAGCCTTTACCGAGTGGAACATACAACTACC	mer_421_chr16:10630528-10630568_mer_67786
16	F1_probe9:113_R9	CGTAGTAAGATATGTAGTCCCCTGCATGGGCCTCCCAAAGTGCTCCTGCACCTGACCGGGGAGTGGAACATACAACTACC	mer_421_chr16:10630722-10630762_mer_67786
16	F1_probe9:114_R9	CGTAGTAAGATATGTAGTCCGGTCCCAGGCAAACTAGAACAAGTTGTCACTGCACTGCACGAGTGGAACATACAACTACC	mer_421_chr16:10630786-10630826_mer_67786
16	F1_probe9:115_R9	CGTAGTAAGATATGTAGTCCGGCAGGTTTGGACTTGACCCTGGCCCGGGAGGTGGAGGGCGAGTGGAACATACAACTACC	mer_421_chr16:10630859-10630899_mer_67786
16	F1_probe9:116_R9	CGTAGTAAGATATGTAGTCCGGCTCCCACACCCAGATTTCTTGCCTTCATCAAGCCACTCGAGTGGAACATACAACTACC	mer_421_chr16:10630946-10630986_mer_67786
16	F1_probe9:117_R9	CGTAGTAAGATATGTAGTCCGATCATGGTGTGGCTTCTGACTTCTGATCTGACTTAAGCCGAGTGGAACATACAACTACC	mer_421_chr16:10631073-10631113_mer_67786
16	F1_probe9:118_R9	CGTAGTAAGATATGTAGTCCTGAGCCCCTGCAGCCAGCACAGGCCTGGTGCAACGTGGGCGAGTGGAACATACAACTACC	mer_421_chr16:10631203-10631243_mer_67786
16	F1_probe9:119_R9	CGTAGTAAGATATGTAGTCCGGCGTGGCCCTGCCTGCCCTGCTGGTTCACTTCCCACTGCGAGTGGAACATACAACTACC	mer_421_chr16:10631339-10631379_mer_67786
16	F1_probe9:120_R9	CGTAGTAAGATATGTAGTCCCACTGGGCAGCTCTCCGTCCCTCCTGTCACAGGGCTTCCGGAGTGGAACATACAACTACC	mer_421_chr16:10631389-10631429_mer_67786
16	F1_probe9:121_R9	CGTAGTAAGATATGTAGTCCCTGTCGACAGCGACTCCTACTCACCCTCCAGATCCTCTGGGAGTGGAACATACAACTACC	mer_421_chr16:10631487-10631527_mer_67786
16	F1_probe9:122_R9	CGTAGTAAGATATGTAGTCCCACGCAAACACACACCGGCACACAGCACCGCGCGGCTGCCGAGTGGAACATACAACTACC	mer_421_chr16:10631636-10631676_mer_67786
16	F1_probe9:123_R9	CGTAGTAAGATATGTAGTCCTCTCCCTCCTCCTGGCTTCCCTCCTGGCGGCTGGGAAGGGGAGTGGAACATACAACTACC	mer_421_chr16:10631694-10631734_mer_67786
16	F1_probe9:124_R9	CGTAGTAAGATATGTAGTCCCCTCTCTCCCTGCTTCAGGCGGAAGAGCTGGAGCACGAAGGAGTGGAACATACAACTACC	mer_421_chr16:10631819-10631859_mer_67786
16	F1_probe9:125_R9	CGTAGTAAGATATGTAGTCCAAGGGCAGGGGCGCAGGACTGAGGACCTTGGCCAGCCGGCGAGTGGAACATACAACTACC	mer_421_chr16:10631941-10631981_mer_67786
16	F1_probe9:126_R9	CGTAGTAAGATATGTAGTCCCAGCGACCGCAGCAGCTCCAGAGTAGGTGTGACAGGAGGCGAGTGGAACATACAACTACC	mer_421_chr16:10631994-10632034_mer_67786
16	F1_probe9:127_R9	CGTAGTAAGATATGTAGTCCGGGCAGCCAAGGCGTCTTCCAGACCCCCTGCCCCTCACCTGAGTGGAACATACAACTACC	mer_421_chr16:10632079-10632119_mer_67786
16	F1_probe9:128_R9	CGTAGTAAGATATGTAGTCCCCTCGACCCCTTATCTGGAAGACGAGGCAAGAACCACCTGGAGTGGAACATACAACTACC	mer_421_chr16:10632143-10632183_mer_67786
16	F1_probe9:129_R9	CGTAGTAAGATATGTAGTCCGGTCACAGACCCCACATGCTTGGCTCATGGACAGGGGAATGAGTGGAACATACAACTACC	mer_421_chr16:10632204-10632244_mer_67786
16	F1_probe9:130_R9	CGTAGTAAGATATGTAGTCCGGACTCAGGGCTCATGGGACTGTGACCTTGTGAGGTGCTCGAGTGGAACATACAACTACC	mer_421_chr16:10632342-10632382_mer_67786
16	F1_probe9:131_R9	CGTAGTAAGATATGTAGTCCCACTAGCCTGTAGGTATCGGAGGCTGATCTTCACGGTCACGAGTGGAACATACAACTACC	mer_421_chr16:10632393-10632433_mer_67786
16	F1_probe9:132_R9	CGTAGTAAGATATGTAGTCCGGAGAAGGGAGGCCTAGGGTGGAGGGTGTCACATGGGGGCGAGTGGAACATACAACTACC	mer_421_chr16:10632529-10632569_mer_67786
16	F1_probe9:133_R9	CGTAGTAAGATATGTAGTCCAGGGAAGGCATCCTGCACATGGGTTACCTTCGTGGGCCTCGAGTGGAACATACAACTACC	mer_421_chr16:10632610-10632650_mer_67786
16	F1_probe9:134_R9	CGTAGTAAGATATGTAGTCCAAGGGGGTTTGGAGGGTGCAGGCAAGGTGGGAGTCCTGTGGAGTGGAACATACAACTACC	mer_421_chr16:10632956-10632996_mer_67786
16	F1_probe9:135_R9	CGTAGTAAGATATGTAGTCCCCACCAGGATGAGGCCAAAAGATAACGTGAGGGGACAGCGGAGTGGAACATACAACTACC	mer_421_chr16:10633019-10633059_mer_67786
16	F1_probe9:136_R9	CGTAGTAAGATATGTAGTCCCCTTCAATTTTGCAGTTTTGCCTGAAAACTCACTGGAGTGGAGTGGAACATACAACTACC	mer_421_chr16:10633122-10633162_mer_67786
16	F1_probe9:137_R9	CGTAGTAAGATATGTAGTCCCAGACCGGCTCCCCCACTATGACACACACCACATGACCCCGAGTGGAACATACAACTACC	mer_421_chr16:10633288-10633328_mer_67786
16	F1_probe9:138_R9	CGTAGTAAGATATGTAGTCCCGGGGCAGAAAGCGGTAGCAACTGTGTGGAAGGGGGCCCGGAGTGGAACATACAACTACC	mer_421_chr16:10633394-10633434_mer_67786
16	F1_probe9:139_R9	CGTAGTAAGATATGTAGTCCGGAGAGTTGGCAATGTTCTCTGTCTTCTTTTGGATGGTGGGAGTGGAACATACAACTACC	mer_421_chr16:10633445-10633485_mer_67786
16	F1_probe9:140_R9	CGTAGTAAGATATGTAGTCCACCCACCAAACTGAGCCCTTAAGAAGCCTGCGTTTCCTTGGAGTGGAACATACAACTACC	mer_421_chr16:10633513-10633553_mer_67786
16	F1_probe9:141_R9	CGTAGTAAGATATGTAGTCCATCAGAACGTCGGGCATTGAGAGCGGGCACGAGGGCTTCGGAGTGGAACATACAACTACC	mer_421_chr16:10633626-10633666_mer_67786
16	F1_probe9:142_R9	CGTAGTAAGATATGTAGTCCGGAGCCCAAGTGGTGACCCTCTGGCTTACAGCAGTACTTCGAGTGGAACATACAACTACC	mer_421_chr16:10633692-10633732_mer_67786
16	F1_probe9:143_R9	CGTAGTAAGATATGTAGTCCCTCCCCCTGGAGATTCTGCTACCATTGTCCTGGAGTGGGCGAGTGGAACATACAACTACC	mer_421_chr16:10633796-10633836_mer_67786
16	F1_probe9:144_R9	CGTAGTAAGATATGTAGTCCGACCCATGATGGGGCAAATGGGGAAAACATGGCTTTGGGGGAGTGGAACATACAACTACC	mer_421_chr16:10633865-10633905_mer_67786
16	F1_probe9:145_R9	CGTAGTAAGATATGTAGTCCGCCCCTGAGATGGGTGTATGTGGAACCCAGTGAGGACGGGGAGTGGAACATACAACTACC	mer_421_chr16:10633979-10634019_mer_67786
16	F1_probe9:146_R9	CGTAGTAAGATATGTAGTCCGTTTAAATTCCTCTAAGGGCTGGGCATGGTGACTCACGCCGAGTGGAACATACAACTACC	mer_421_chr16:10634064-10634104_mer_67786
16	F1_probe9:147_R9	CGTAGTAAGATATGTAGTCCAGGACCTCAAGGAGGAGTTCTCCACCAGCTGCTTTTGTGCGAGTGGAACATACAACTACC	mer_421_chr16:10634408-10634448_mer_67786
16	F1_probe9:148_R9	CGTAGTAAGATATGTAGTCCACAGGCTTAGAGGCTTCAGGAGGGAAGTGTGTCTGCCCAGGAGTGGAACATACAACTACC	mer_421_chr16:10634515-10634555_mer_67786
16	F1_probe9:149_R9	CGTAGTAAGATATGTAGTCCCATCATTGGGCTTTCCATCTAGTATTTTCAGAAAGCTTCCGAGTGGAACATACAACTACC	mer_421_chr16:10634565-10634605_mer_67786
16	F1_probe9:150_R9	CGTAGTAAGATATGTAGTCCTGGGAGGCCACAGTGGGTGAAGTGGGAGAATCGCTTGAGCGAGTGGAACATACAACTACC	mer_421_chr16:10634693-10634733_mer_67786
16	F1_probe9:151_R9	CGTAGTAAGATATGTAGTCCCTCCAGCCAGAGTGACAAAGCGAGACCCTGATTCAAACGGGAGTGGAACATACAACTACC	mer_421_chr16:10634911-10634951_mer_67786
16	F1_probe9:152_R9	CGTAGTAAGATATGTAGTCCAACACAGCAAGACCCTGTCTCCACTAAATACAGTAGATTTGAGTGGAACATACAACTACC	mer_421_chr16:10635073-10635113_mer_67786
16	F1_probe9:153_R9	CGTAGTAAGATATGTAGTCCAAAAGTTGGCAAACTTTTTCAGTAGAGGGACAGACAGTGAGAGTGGAACATACAACTACC	mer_421_chr16:10635160-10635200_mer_67786
16	F1_probe9:154_R9	CGTAGTAAGATATGTAGTCCTGTTCTTTTTGTTTTGTTTTTAGGGGTGTGTGTGTGTGTGGAGTGGAACATACAACTACC	mer_421_chr16:10635239-10635279_mer_67786
16	F1_probe9:155_R9	CGTAGTAAGATATGTAGTCCCAGGCCTTGGACTGAATTTGGCCAGCGGTTCGCCAACCCCGAGTGGAACATACAACTACC	mer_421_chr16:10635333-10635373_mer_67786
16	F1_probe9:156_R9	CGTAGTAAGATATGTAGTCCGAGCACAGCAAGCCCTCCCAGCTGGCCTTGCACACTGGCGGAGTGGAACATACAACTACC	mer_421_chr16:10635431-10635471_mer_67786
16	F1_probe9:157_R9	CGTAGTAAGATATGTAGTCCGCAGAGCTCAGGGAAGGAGGGCTGTTCCCAGGGCCAGAGGGAGTGGAACATACAACTACC	mer_421_chr16:10635484-10635524_mer_67786
16	F1_probe9:158_R9	CGTAGTAAGATATGTAGTCCCACCTAGACTGGAATCCTGCCGCCATCATTCGCTCCTGGCGAGTGGAACATACAACTACC	mer_421_chr16:10635607-10635647_mer_67786
16	F1_probe9:159_R9	CGTAGTAAGATATGTAGTCCGGGGCCTATGGTCCCTGCCTGATGGGGCTATGAGATCACCGAGTGGAACATACAACTACC	mer_421_chr16:10635702-10635742_mer_67786
16	F1_probe9:160_R9	CGTAGTAAGATATGTAGTCCTAGACCCATGCCTCACAGTAAACTTTAAGTAAATGGTGCCGAGTGGAACATACAACTACC	mer_421_chr16:10635755-10635795_mer_67786
16	F2_probe10:1_R10	TGATATGCCGATTCCAAGCGGGGAACACAGAGCAGGGTTGCGGGCTGGGCTTTTCCAGGCTTAGTCTGTGTAAATACCTC	mer_4416_chr16:11752840-11752880_mer_70226
16	F2_probe10:2_R10	TGATATGCCGATTCCAAGCGCCAGGCCTTGGGAGCAGCTTGTGCAAAGGCTGGCAGCCCGTTAGTCTGTGTAAATACCTC	mer_4416_chr16:11752928-11752968_mer_70226
16	F2_probe10:3_R10	TGATATGCCGATTCCAAGCGGGGCACGAGGGCAGTTGGAAATGCTGTGGGGGCCTCAGCGTTAGTCTGTGTAAATACCTC	mer_4416_chr16:11753034-11753074_mer_70226
16	F2_probe10:4_R10	TGATATGCCGATTCCAAGCGCCTGGTCCTACCCAGAATCCCAGCCAGGACAGGCCAGGGCTTAGTCTGTGTAAATACCTC	mer_4416_chr16:11753117-11753157_mer_70226
16	F2_probe10:5_R10	TGATATGCCGATTCCAAGCGGCTCACCAGGCTCCAACCCTTCCCTCAGGGGCCGGAGCGGTTAGTCTGTGTAAATACCTC	mer_4416_chr16:11753169-11753209_mer_70226
16	F2_probe10:6_R10	TGATATGCCGATTCCAAGCGCCTCCCACGCTCCTCCCCACCAGAGGTGCTCAGTCTGCCCTTAGTCTGTGTAAATACCTC	mer_4416_chr16:11753316-11753356_mer_70226
16	F2_probe10:7_R10	TGATATGCCGATTCCAAGCGGGCTCAGCGGAGTCAAGCTCAGAGCCAGGTGCGGCAGAGCTTAGTCTGTGTAAATACCTC	mer_4416_chr16:11753391-11753431_mer_70226
16	F2_probe10:8_R10	TGATATGCCGATTCCAAGCGGTTCCCTGGAGAGCTCGTCCCAGGCGGGGCAGTCTGGTTCTTAGTCTGTGTAAATACCTC	mer_4416_chr16:11753475-11753515_mer_70226
16	F2_probe10:9_R10	TGATATGCCGATTCCAAGCGGGCCTGGCAGGCTCGTCAGGGCTCAGGAAGACCACAAAAGTTAGTCTGTGTAAATACCTC	mer_4416_chr16:11753546-11753586_mer_70226
16	F2_probe10:10_R10	TGATATGCCGATTCCAAGCGGTGGCACAGTCTCAGCTCATTGCAGCCCAACCTCCCAGGCTTAGTCTGTGTAAATACCTC	mer_4416_chr16:11753680-11753720_mer_70226
16	F2_probe10:11_R10	TGATATGCCGATTCCAAGCGGCGTGAGCCACACACCTGACCTATGTCAGTATTTTAGTATTTAGTCTGTGTAAATACCTC	mer_4416_chr16:11753906-11753946_mer_70226
16	F2_probe10:12_R10	TGATATGCCGATTCCAAGCGTTAACCGTCAACAAGAGCTCACCTACCATTTGGAAGTGCCTTAGTCTGTGTAAATACCTC	mer_4416_chr16:11753966-11754006_mer_70226
16	F2_probe10:13_R10	TGATATGCCGATTCCAAGCGGCATGAGCCACCACACCTGGCCCTCAAGCTAGTCATTTTTTTAGTCTGTGTAAATACCTC	mer_4416_chr16:11754309-11754349_mer_70226
16	F2_probe10:14_R10	TGATATGCCGATTCCAAGCGGGAAATGGCCCCCACATCACAGGGTTGTGGCGAGGATCAGTTAGTCTGTGTAAATACCTC	mer_4416_chr16:11754397-11754437_mer_70226
16	F2_probe10:15_R10	TGATATGCCGATTCCAAGCGAACTCCGGCTTCTGTTATTCTAGCTCAGCAGTACCGTGTCTTAGTCTGTGTAAATACCTC	mer_4416_chr16:11754448-11754488_mer_70226
16	F2_probe10:16_R10	TGATATGCCGATTCCAAGCGATCAGAAATCTACGTGTGCCGATGGGGAGTAAGCTTCAAGTTAGTCTGTGTAAATACCTC	mer_4416_chr16:11754515-11754555_mer_70226
16	F2_probe10:17_R10	TGATATGCCGATTCCAAGCGCGGAAGGAATAGAACAGCATGTATGGAACATGGCCATCTGTTAGTCTGTGTAAATACCTC	mer_4416_chr16:11754575-11754615_mer_70226
16	F2_probe10:18_R10	TGATATGCCGATTCCAAGCGTGGATCGTGCACCCCCTACCCCCACCCCCATGCCTTCCTCTTAGTCTGTGTAAATACCTC	mer_4416_chr16:11754700-11754740_mer_70226
16	F2_probe10:19_R10	TGATATGCCGATTCCAAGCGTTCTCCCTCGAATGTATGCAGCATACGATGCATTTTCTTCTTAGTCTGTGTAAATACCTC	mer_4416_chr16:11754750-11754790_mer_70226
16	F2_probe10:20_R10	TGATATGCCGATTCCAAGCGTGAGCCACCGCACCTGGCCTACATTTTCCTCTTTCTTTATTTAGTCTGTGTAAATACCTC	mer_4416_chr16:11755069-11755109_mer_70226
16	F2_probe10:21_R10	TGATATGCCGATTCCAAGCGGTGCAGCCCGACCCAGCAACCCCAGCCGCAGGTGGTGACCTTAGTCTGTGTAAATACCTC	mer_4416_chr16:11755195-11755235_mer_70226
16	F2_probe10:22_R10	TGATATGCCGATTCCAAGCGCGTGGCTGGTCTGAATTGAGAAGGACATAACAGCAAAATGTTAGTCTGTGTAAATACCTC	mer_4416_chr16:11755247-11755287_mer_70226
16	F2_probe10:23_R10	TGATATGCCGATTCCAAGCGAGGCGTCAGCCACCATGCCCAGCCTGTACCCGTAGCTATGTTAGTCTGTGTAAATACCTC	mer_4416_chr16:11755584-11755624_mer_70226
16	F2_probe10:24_R10	TGATATGCCGATTCCAAGCGATGTAACCTTATGTGAAATTAGGGGGCCAGGCGTGGTGGCTTAGTCTGTGTAAATACCTC	mer_4416_chr16:11755741-11755781_mer_70226
16	F2_probe10:25_R10	TGATATGCCGATTCCAAGCGCCTGAGTCCAGGAGGAGTTAAGACAAGCCTGGGCAACACATTAGTCTGTGTAAATACCTC	mer_4416_chr16:11755828-11755868_mer_70226
16	F2_probe10:26_R10	TGATATGCCGATTCCAAGCGGGCTACAGTGAGCTATGATGGTGCCATGGCGAGAGAGAGATTAGTCTGTGTAAATACCTC	mer_4416_chr16:11755984-11756024_mer_70226
16	F2_probe10:27_R10	TGATATGCCGATTCCAAGCGCCCTGCCCAGGGCCAGCTCATTGTCCATCTACCTCCACACTTAGTCTGTGTAAATACCTC	mer_4416_chr16:11756364-11756404_mer_70226
16	F2_probe10:28_R10	TGATATGCCGATTCCAAGCGGGCGCCTGGCACCTTCTCAGAGAGGCCCTCCCTACTTCCGTTAGTCTGTGTAAATACCTC	mer_4416_chr16:11756445-11756485_mer_70226
16	F2_probe10:29_R10	TGATATGCCGATTCCAAGCGCCCCCCATCTCTTACCTTACTATTTCCCTTTCTCCATAACTTAGTCTGTGTAAATACCTC	mer_4416_chr16:11756497-11756537_mer_70226
16	F2_probe10:30_R10	TGATATGCCGATTCCAAGCGGGGTTTTGCCTGCCTGGCTCACAGCTGTCTCCCCAGCCCCTTAGTCTGTGTAAATACCTC	mer_4416_chr16:11756602-11756642_mer_70226
16	F2_probe10:31_R10	TGATATGCCGATTCCAAGCGTGCTCAGTTAAAACTGACAGAAAAGGCTGGGTGTGGTGGCTTAGTCTGTGTAAATACCTC	mer_4416_chr16:11756668-11756708_mer_70226
16	F2_probe10:32_R10	TGATATGCCGATTCCAAGCGGGGAGGACTGCTTGAGCCTAGGAGTCGAGACCAGTATGGGTTAGTCTGTGTAAATACCTC	mer_4416_chr16:11756745-11756785_mer_70226
16	F2_probe10:33_R10	TGATATGCCGATTCCAAGCGGGGCAGGGAGCACCATGGGCAGGGCATGCTGTTCCCCCTCTTAGTCTGTGTAAATACCTC	mer_4416_chr16:11757139-11757179_mer_70226
16	F2_probe10:34_R10	TGATATGCCGATTCCAAGCGGGCCAGAACCAGCCCAGGCCCCGCTCAGACATGACAACCCTTAGTCTGTGTAAATACCTC	mer_4416_chr16:11757227-11757267_mer_70226
16	F2_probe10:35_R10	TGATATGCCGATTCCAAGCGGGCCCCATGTCCTGACTGAGGCTCTGCTGTGCCCACCAGGTTAGTCTGTGTAAATACCTC	mer_4416_chr16:11757305-11757345_mer_70226
16	F2_probe10:36_R10	TGATATGCCGATTCCAAGCGGCAGTGGGGTCAGGGTGCAGTGGTTCACACCTGTAGTCTCTTAGTCTGTGTAAATACCTC	mer_4416_chr16:11757395-11757435_mer_70226
16	F2_probe10:37_R10	TGATATGCCGATTCCAAGCGTTATCTGGACCTGGTGGCGGGGATCTCTATTCTCTGCTACTTAGTCTGTGTAAATACCTC	mer_4416_chr16:11757536-11757576_mer_70226
16	F2_probe10:38_R10	TGATATGCCGATTCCAAGCGAGGAGGCTGAGGTGGGAGAATCCGGGGAGGTCAAGGCTGCTTAGTCTGTGTAAATACCTC	mer_4416_chr16:11758431-11758471_mer_70226
16	F2_probe10:39_R10	TGATATGCCGATTCCAAGCGCCATACACAGAAACACAATACCCACATCATACACAGAAGGTTAGTCTGTGTAAATACCTC	mer_4416_chr16:11758576-11758616_mer_70226
16	F2_probe10:40_R10	TGATATGCCGATTCCAAGCGCTGCCCGGGATTCTGAGCCTGAGGTCTGTGCTCTCTCCTGTTAGTCTGTGTAAATACCTC	mer_4416_chr16:11758677-11758717_mer_70226
16	F2_probe10:41_R10	TGATATGCCGATTCCAAGCGGGCCACACTAGCAGCAAAGGAGGCCTTGCCCCTAGAATGGTTAGTCTGTGTAAATACCTC	mer_4416_chr16:11758755-11758795_mer_70226
16	F2_probe10:42_R10	TGATATGCCGATTCCAAGCGGCCCTCTCTGCCTTCCACCTAACCTCACCCTGCAGACCTCTTAGTCTGTGTAAATACCTC	mer_4416_chr16:11758826-11758866_mer_70226
16	F2_probe10:43_R10	TGATATGCCGATTCCAAGCGCACATCTCACCCTTCAGGAAAAATCCCCTCTGGCCACGCATTAGTCTGTGTAAATACCTC	mer_4416_chr16:11758876-11758916_mer_70226
16	F2_probe10:44_R10	TGATATGCCGATTCCAAGCGAGAGATGCCCCAGGAGCAGAGGCCCGCCCACCCGAGCAGGTTAGTCTGTGTAAATACCTC	mer_4416_chr16:11758950-11758990_mer_70226
16	F2_probe10:45_R10	TGATATGCCGATTCCAAGCGGGCTGAGGCCTCTCCACCCCGCCGAGCAACCCCCTTCCTTTTAGTCTGTGTAAATACCTC	mer_4416_chr16:11759017-11759057_mer_70226
16	F2_probe10:46_R10	TGATATGCCGATTCCAAGCGGGGGTGAGCTCATCCCAAGCCCTCAATTATCCTCCTGGCTTTAGTCTGTGTAAATACCTC	mer_4416_chr16:11759147-11759187_mer_70226
16	F2_probe10:47_R10	TGATATGCCGATTCCAAGCGCGGAGGGAGGTAGAGGAAATGGGCTTGGGGGAGGGGCGCGTTAGTCTGTGTAAATACCTC	mer_4416_chr16:11759258-11759298_mer_70226
16	F2_probe10:48_R10	TGATATGCCGATTCCAAGCGCCTCCTCTTTGTTGGGGAGAGAAAGGTGGGGCTGCAGCAATTAGTCTGTGTAAATACCTC	mer_4416_chr16:11759308-11759348_mer_70226
16	F2_probe10:49_R10	TGATATGCCGATTCCAAGCGCCAGTGCAGGCTTGGAGCCCACTACCTTGTGACTTTCAGCTTAGTCTGTGTAAATACCTC	mer_4416_chr16:11759399-11759439_mer_70226
16	F2_probe10:50_R10	TGATATGCCGATTCCAAGCGGCCCTTGCTGCTCAAAGTCTGTCCCTGAATCATCAGCACCTTAGTCTGTGTAAATACCTC	mer_4416_chr16:11759449-11759489_mer_70226
16	F2_probe10:51_R10	TGATATGCCGATTCCAAGCGATGCAGGATTTGGGGCTCAGACCTAGTGGGTCAGAAGCTGTTAGTCTGTGTAAATACCTC	mer_4416_chr16:11759508-11759548_mer_70226
16	F2_probe10:52_R10	TGATATGCCGATTCCAAGCGGTGAGCCACCGCACCCGGCCTCATCTCCATTTCTCAGACGTTAGTCTGTGTAAATACCTC	mer_4416_chr16:11759833-11759873_mer_70226
16	F2_probe10:53_R10	TGATATGCCGATTCCAAGCGCCACCCAGCAGGAAAGCCTGGAATCTGGCAATCTGACTCCTTAGTCTGTGTAAATACCTC	mer_4416_chr16:11759914-11759954_mer_70226
16	F2_probe10:54_R10	TGATATGCCGATTCCAAGCGCCAGTCCTGGCTCTGGGGTTCTTAGCCTGCCCCTCCCAGGTTAGTCTGTGTAAATACCTC	mer_4416_chr16:11760044-11760084_mer_70226
16	F2_probe10:55_R10	TGATATGCCGATTCCAAGCGGCCAACTTGAGGCGGGGACCACAAAGGCTGCTGGAACTGGTTAGTCTGTGTAAATACCTC	mer_4416_chr16:11760107-11760147_mer_70226
16	F2_probe10:56_R10	TGATATGCCGATTCCAAGCGGGCTGATGGGGCAGGATTTGGGCAGATGTGGGGGCGGAGCTTAGTCTGTGTAAATACCTC	mer_4416_chr16:11760193-11760233_mer_70226
16	F2_probe10:57_R10	TGATATGCCGATTCCAAGCGGGCCTGTGGGGCAGCTGGCTGAAGCTGGGCTCTCCTCTGCTTAGTCTGTGTAAATACCTC	mer_4416_chr16:11760254-11760294_mer_70226
16	F2_probe10:58_R10	TGATATGCCGATTCCAAGCGGCCTGGCTTCCTGACTAGGCTGCCGCTGAACCCGCCCTGGTTAGTCTGTGTAAATACCTC	mer_4416_chr16:11760338-11760378_mer_70226
16	F2_probe10:59_R10	TGATATGCCGATTCCAAGCGCAGCACCCACTGTGTGGCAGGCACTGTTCTGTAGACACAGTTAGTCTGTGTAAATACCTC	mer_4416_chr16:11760421-11760461_mer_70226
16	F2_probe10:60_R10	TGATATGCCGATTCCAAGCGACACCTAGTCCTGGGAGAGAAGACCAAAAGTTCATCACACTTAGTCTGTGTAAATACCTC	mer_4416_chr16:11760474-11760514_mer_70226
16	F2_probe10:61_R10	TGATATGCCGATTCCAAGCGCAATTTCACAATGGGTAGGCTGGGCATGGTGGCTCAAGCCTTAGTCTGTGTAAATACCTC	mer_4416_chr16:11760529-11760569_mer_70226
16	F2_probe10:62_R10	TGATATGCCGATTCCAAGCGGGCTGAGTGGGACGATGGCTTGAGCCCAGGAAGGAGTTGGTTAGTCTGTGTAAATACCTC	mer_4416_chr16:11760866-11760906_mer_70226
16	F2_probe10:63_R10	TGATATGCCGATTCCAAGCGCCAAGGGAGCTACTCTTGGCTGGGCGATCAGGGAGGGCCCTTAGTCTGTGTAAATACCTC	mer_4416_chr16:11760995-11761035_mer_70226
16	F2_probe10:64_R10	TGATATGCCGATTCCAAGCGGGCCTGGCGGTGGGAAAGGCTTGGTGCACTGGGCGCAGGGTTAGTCTGTGTAAATACCTC	mer_4416_chr16:11761114-11761154_mer_70226
16	F2_probe10:65_R10	TGATATGCCGATTCCAAGCGGGAGGGAGTGAGGGCCTGGCCACCTCAGCCTCGTGAGCCCTTAGTCTGTGTAAATACCTC	mer_4416_chr16:11761177-11761217_mer_70226
16	F2_probe10:66_R10	TGATATGCCGATTCCAAGCGAAGGCCCCCGTTCCCAGGAGGAGGTCCCAGCTCGCCCTGCTTAGTCTGTGTAAATACCTC	mer_4416_chr16:11761277-11761317_mer_70226
16	F2_probe10:67_R10	TGATATGCCGATTCCAAGCGCTCAAGTCCCCTGGGCCACAGAAGCCTTGAGGGACCCACCTTAGTCTGTGTAAATACCTC	mer_4416_chr16:11761330-11761370_mer_70226
16	F2_probe10:68_R10	TGATATGCCGATTCCAAGCGCCCAGGGCTGGGGTGTCCTCTCGCCGATGGCCTTCTTGGGTTAGTCTGTGTAAATACCTC	mer_4416_chr16:11761388-11761428_mer_70226
16	F2_probe10:69_R10	TGATATGCCGATTCCAAGCGGGCCTGGCCTCAAAACCCTCTCTCCATCAGGAGCAGGCTGTTAGTCTGTGTAAATACCTC	mer_4416_chr16:11761483-11761523_mer_70226
16	F2_probe10:70_R10	TGATATGCCGATTCCAAGCGCAGGTTCCTCATCTGTAAAATGGGAAGATTCTTTCTTCCGTTAGTCTGTGTAAATACCTC	mer_4416_chr16:11761547-11761587_mer_70226
16	F2_probe10:71_R10	TGATATGCCGATTCCAAGCGGTGTTGGGCTGTTTATACAGGGCAGGCATTTGGTGGGGGCTTAGTCTGTGTAAATACCTC	mer_4416_chr16:11761605-11761645_mer_70226
16	F2_probe10:72_R10	TGATATGCCGATTCCAAGCGTCGTCAGGGCCGGGACCTTGTCTGGCTCGTGGCTGCTCCCTTAGTCTGTGTAAATACCTC	mer_4416_chr16:11761741-11761781_mer_70226
16	F2_probe10:73_R10	TGATATGCCGATTCCAAGCGGGCAGGCACGTGGTCAGTGTTCCGCCATCGACTGACTGGGTTAGTCTGTGTAAATACCTC	mer_4416_chr16:11761795-11761835_mer_70226
16	F2_probe10:74_R10	TGATATGCCGATTCCAAGCGCATTCACCTCAGCGGTCGCGCCTCTCCCCTGCCCCTGCCCTTAGTCTGTGTAAATACCTC	mer_4416_chr16:11761899-11761939_mer_70226
16	F2_probe10:75_R10	TGATATGCCGATTCCAAGCGCCGTGCAGCGTGCCTCAGTTTCCTCCGCTGTAAGCAGGCGTTAGTCTGTGTAAATACCTC	mer_4416_chr16:11761985-11762025_mer_70226
16	F2_probe10:76_R10	TGATATGCCGATTCCAAGCGTGCCGGGGTCAGGATGAGGCTGGCAGAGGAAGGGCGCCTGTTAGTCTGTGTAAATACCTC	mer_4416_chr16:11762039-11762079_mer_70226
16	F2_probe10:77_R10	TGATATGCCGATTCCAAGCGCCGCCCGTCCTCAGCTACGCTCCCGCCTTCCCCCGGCATTTTAGTCTGTGTAAATACCTC	mer_4416_chr16:11762698-11762738_mer_70226
16	F2_probe10:78_R10	TGATATGCCGATTCCAAGCGCTCCGGGGATAGGGGTCCAGGTGACGTCCGGCGCCCGTCTTTAGTCTGTGTAAATACCTC	mer_4416_chr16:11762775-11762815_mer_70226
16	F2_probe10:79_R10	TGATATGCCGATTCCAAGCGCGGCGTGGGCATGCCTAGCTCCCCTGGTCCCCGTCCCACATTAGTCTGTGTAAATACCTC	mer_4416_chr16:11762880-11762920_mer_70226
16	F2_probe10:80_R10	TGATATGCCGATTCCAAGCGGCTACCTCCCCAGCTGCCGTCCCCTCTCCAGCTGTCGCCCTTAGTCTGTGTAAATACCTC	mer_4416_chr16:11762945-11762985_mer_70226
16	F2_probe10:81_R10	TGATATGCCGATTCCAAGCGGCCCCCTCCTCCCTGGAGCCTCGCTTTGCTCCTCCGTGGATTAGTCTGTGTAAATACCTC	mer_4416_chr16:11762995-11763035_mer_70226
16	F2_probe10:82_R10	TGATATGCCGATTCCAAGCGGCTCAGCACTCGGGAGCCGCCGGGGCGCTGTCACCCCTAATTAGTCTGTGTAAATACCTC	mer_4416_chr16:11763121-11763161_mer_70226
16	F2_probe10:83_R10	TGATATGCCGATTCCAAGCGGCCCCTCAGGCACGCGGGAGAGGAGGTAGGGAGAATGTGGTTAGTCTGTGTAAATACCTC	mer_4416_chr16:11763231-11763271_mer_70226
16	F2_probe10:84_R10	TGATATGCCGATTCCAAGCGCAGGGTCGAAATGCGGGATTTTGGATGCAGGTTGCCTGGGTTAGTCTGTGTAAATACCTC	mer_4416_chr16:11763282-11763322_mer_70226
16	F2_probe10:85_R10	TGATATGCCGATTCCAAGCGGCGCGTCTACTTTTGAGCTGTGTGACCTTGGGCAATGGACTTAGTCTGTGTAAATACCTC	mer_4416_chr16:11763333-11763373_mer_70226
16	F2_probe10:86_R10	TGATATGCCGATTCCAAGCGGCCCTGTTGTCTTGAGGCAGAAAGGAGACATCTGCGTGAGTTAGTCTGTGTAAATACCTC	mer_4416_chr16:11763433-11763473_mer_70226
16	F2_probe10:87_R10	TGATATGCCGATTCCAAGCGCAGTGTCTGGCACATATAATTGCCACCAACTTTCTCCGGCTTAGTCTGTGTAAATACCTC	mer_4416_chr16:11763483-11763523_mer_70226
16	F2_probe10:88_R10	TGATATGCCGATTCCAAGCGCAGGCCAACCCTGGGGCAGCCTGTGAAAATGACCAGCGGGTTAGTCTGTGTAAATACCTC	mer_4416_chr16:11763550-11763590_mer_70226
16	F2_probe10:89_R10	TGATATGCCGATTCCAAGCGCGGGCTCCCGCTTCCTCTTTTGCCACTGGGGAACCTAGGGTTAGTCTGTGTAAATACCTC	mer_4416_chr16:11763676-11763716_mer_70226
16	F2_probe10:90_R10	TGATATGCCGATTCCAAGCGCCTCTTCTGAGGATGGGGGTGTCATGGGTGGGGGTGGAGGTTAGTCTGTGTAAATACCTC	mer_4416_chr16:11763733-11763773_mer_70226
16	F2_probe10:91_R10	TGATATGCCGATTCCAAGCGTCCGGCCGTTCTTGGTCCTGGCTTCTGGAGGGCTGGGGCCTTAGTCTGTGTAAATACCTC	mer_4416_chr16:11763832-11763872_mer_70226
16	F2_probe10:92_R10	TGATATGCCGATTCCAAGCGCCCACTGGCTGCTGGAGGCCCAGGGCAGAACGGACGTCCCTTAGTCTGTGTAAATACCTC	mer_4416_chr16:11763893-11763933_mer_70226
16	F2_probe10:93_R10	TGATATGCCGATTCCAAGCGGGCTGTGTCCAGCAGTGCCCTCTTCTCCCTACAACCCTGTTTAGTCTGTGTAAATACCTC	mer_4416_chr16:11763943-11763983_mer_70226
16	F2_probe10:94_R10	TGATATGCCGATTCCAAGCGCCCGGGGTTCGCTGAAGAGTTTGTTGGCACCCTTGGCAGGTTAGTCTGTGTAAATACCTC	mer_4416_chr16:11764027-11764067_mer_70226
16	F2_probe10:95_R10	TGATATGCCGATTCCAAGCGGCCCTCCTGGCGTCTGTCAAGGAGCCTCAGGAGGTGGCGGTTAGTCTGTGTAAATACCTC	mer_4416_chr16:11764133-11764173_mer_70226
16	F2_probe10:96_R10	TGATATGCCGATTCCAAGCGGCCAGGCTCTGTGCCCTTCTGGCCCTGGGGGTGGGCTTGGTTAGTCTGTGTAAATACCTC	mer_4416_chr16:11764290-11764330_mer_70226
16	F2_probe10:97_R10	TGATATGCCGATTCCAAGCGCCCTTTGTCCCTGCTGTAGCACACAGGAAGGTGTGGCTGGTTAGTCTGTGTAAATACCTC	mer_4416_chr16:11764353-11764393_mer_70226
16	F2_probe10:98_R10	TGATATGCCGATTCCAAGCGCCCCACGACCTGGTAGATGAGGTCAGGGACTCGTATCCGCTTAGTCTGTGTAAATACCTC	mer_4416_chr16:11764457-11764497_mer_70226
16	F2_probe10:99_R10	TGATATGCCGATTCCAAGCGGGGGACTCCAGCCTGCTCTACTGCGGTCTGTGGGCCCCCCTTAGTCTGTGTAAATACCTC	mer_4416_chr16:11764589-11764629_mer_70226
16	F2_probe10:100_R10	TGATATGCCGATTCCAAGCGGGCCTCTGGAGTGGGATCAGGCTCAGACAAGCCGGGGTCCTTAGTCTGTGTAAATACCTC	mer_4416_chr16:11764649-11764689_mer_70226
16	F2_probe10:101_R10	TGATATGCCGATTCCAAGCGCAGGAGGATACCCGTCCCCTCTCTGGTAGCTGGGGCAGGGTTAGTCTGTGTAAATACCTC	mer_4416_chr16:11764706-11764746_mer_70226
16	F2_probe10:102_R10	TGATATGCCGATTCCAAGCGGGGTTCACCCCCGGCTCTGCCCCCATGCTCCTTGGGTCCCTTAGTCTGTGTAAATACCTC	mer_4416_chr16:11764776-11764816_mer_70226
16	F2_probe10:103_R10	TGATATGCCGATTCCAAGCGGCTTGGGCTGCTGGGGAGGAGTGGCCAAGGGCGGTGCAGGTTAGTCTGTGTAAATACCTC	mer_4416_chr16:11764876-11764916_mer_70226
16	F2_probe10:104_R10	TGATATGCCGATTCCAAGCGGTGTGGGCTCTGCCGGGAGACAGAGTGTGTCCTGTGCTGCTTAGTCTGTGTAAATACCTC	mer_4416_chr16:11764973-11765013_mer_70226
16	F2_probe10:105_R10	TGATATGCCGATTCCAAGCGGGATGCTGGGGCAGGGGGTTCTGGAGAGCCTGGGCCTTGGTTAGTCTGTGTAAATACCTC	mer_4416_chr16:11765039-11765079_mer_70226
16	F2_probe10:106_R10	TGATATGCCGATTCCAAGCGGTGGGTGGGTGGGATCCGAGAGTCAGGACCCCCTTGGCAGTTAGTCTGTGTAAATACCTC	mer_4416_chr16:11765093-11765133_mer_70226
16	F2_probe10:107_R10	TGATATGCCGATTCCAAGCGGGGCTTCAAATGCCAGGCAGAGGGGACACTCCAGCCTGCCTTAGTCTGTGTAAATACCTC	mer_4416_chr16:11765197-11765237_mer_70226
16	F2_probe10:108_R10	TGATATGCCGATTCCAAGCGGGAAGACCCCTTGGCTCTGCTGGGCTCCCCTCTGGGCTCCTTAGTCTGTGTAAATACCTC	mer_4416_chr16:11765287-11765327_mer_70226
16	F2_probe10:109_R10	TGATATGCCGATTCCAAGCGGCTTCACCTCCCTGCGTGCGCCTCAGTTTCCTCACCTGCCTTAGTCTGTGTAAATACCTC	mer_4416_chr16:11765348-11765388_mer_70226
16	F2_probe10:110_R10	TGATATGCCGATTCCAAGCGCAAAGGTGGCTGCAGCCTTTCTGGATCAGATGCTGGTGGGTTAGTCTGTGTAAATACCTC	mer_4416_chr16:11765409-11765449_mer_70226
16	F2_probe10:111_R10	TGATATGCCGATTCCAAGCGGCCTGGGCATCTCCCCAACCCAAGCTGTGGCCCGTCCCTGTTAGTCTGTGTAAATACCTC	mer_4416_chr16:11765507-11765547_mer_70226
16	F2_probe10:112_R10	TGATATGCCGATTCCAAGCGCCTGTGGGCTTTACTGGATCAGGGCGAGGGGTTACCCAGCTTAGTCTGTGTAAATACCTC	mer_4416_chr16:11765557-11765597_mer_70226
16	F2_probe10:113_R10	TGATATGCCGATTCCAAGCGAGCCAGGCACAGGGGCTTGTGGGGACCTGCTGCCCTCCGCTTAGTCTGTGTAAATACCTC	mer_4416_chr16:11765655-11765695_mer_70226
16	F2_probe10:114_R10	TGATATGCCGATTCCAAGCGTCCCGGGGCTCTGCTTGGCCACCCCCTTCCCTCCCTGCCTTTAGTCTGTGTAAATACCTC	mer_4416_chr16:11765705-11765745_mer_70226
16	F2_probe10:115_R10	TGATATGCCGATTCCAAGCGCCATGGGCTCAGGCCTGCCCTAATCCACTGGCACTCGCCGTTAGTCTGTGTAAATACCTC	mer_4416_chr16:11765773-11765813_mer_70226
16	F2_probe10:116_R10	TGATATGCCGATTCCAAGCGGGCCTGCAGCCTTCTCCCATGCAGTCTGCCGGCTTTTTTGTTAGTCTGTGTAAATACCTC	mer_4416_chr16:11765829-11765869_mer_70226
16	F2_probe10:117_R10	TGATATGCCGATTCCAAGCGCAGAACATGGGGACCTGTGCTCAGGGTTCTGGGAGTGCCCTTAGTCTGTGTAAATACCTC	mer_4416_chr16:11765881-11765921_mer_70226
16	F2_probe10:118_R10	TGATATGCCGATTCCAAGCGCCGTGCAGGGCAGGGGTACAGCTGTGGGCGGGACAGACGGTTAGTCTGTGTAAATACCTC	mer_4416_chr16:11766040-11766080_mer_70226
16	F2_probe10:119_R10	TGATATGCCGATTCCAAGCGGTCCAGTGCGGGGAGTGAGACAGCAGCCAGGGGACAGCCCTTAGTCTGTGTAAATACCTC	mer_4416_chr16:11766103-11766143_mer_70226
16	F2_probe10:120_R10	TGATATGCCGATTCCAAGCGGGGCAAGGCTGTAGTGGTGGGGTGTGGGAGGAGGGGCGCCTTAGTCTGTGTAAATACCTC	mer_4416_chr16:11766187-11766227_mer_70226
16	F2_probe10:121_R10	TGATATGCCGATTCCAAGCGGTCCCGAATAGGAAGGTGCCAGCCGTGGGGCGGTCAGGGCTTAGTCTGTGTAAATACCTC	mer_4416_chr16:11766279-11766319_mer_70226
16	F2_probe10:122_R10	TGATATGCCGATTCCAAGCGCAGCGGAGGGTGTGGGGACGCCTGGGGAGGCAGGGAGCTTTTAGTCTGTGTAAATACCTC	mer_4416_chr16:11766340-11766380_mer_70226
16	F2_probe10:123_R10	TGATATGCCGATTCCAAGCGTGGTGCTGGGGAGGATTCTGAGTGGGGAGAACGCCATCACTTAGTCTGTGTAAATACCTC	mer_4416_chr16:11766390-11766430_mer_70226
16	F2_probe10:124_R10	TGATATGCCGATTCCAAGCGACTGTGGCTCAGTCACTGGGCTCTGTGCTCGCGGCGGGGCTTAGTCTGTGTAAATACCTC	mer_4416_chr16:11766522-11766562_mer_70226
16	F2_probe10:125_R10	TGATATGCCGATTCCAAGCGGGCCTGGGTTCAGGGCAGCAGACGGGGTTTTGGGGTCACCTTAGTCTGTGTAAATACCTC	mer_4416_chr16:11766595-11766635_mer_70226
16	F2_probe10:126_R10	TGATATGCCGATTCCAAGCGCTCAGGTGCCTCCTGGCCTGCCCACCTGGCTTTGCCCCGCTTAGTCTGTGTAAATACCTC	mer_4416_chr16:11766727-11766767_mer_70226
16	F2_probe10:127_R10	TGATATGCCGATTCCAAGCGCTACTTCCTGTCCCTGAACCACCCCCACCCCCAAACACACTTAGTCTGTGTAAATACCTC	mer_4416_chr16:11766800-11766840_mer_70226
16	F2_probe10:128_R10	TGATATGCCGATTCCAAGCGGTCCAGAAACCCCAGGGGAGGGCAGGCACCCCAGCAGGCCTTAGTCTGTGTAAATACCTC	mer_4416_chr16:11766878-11766918_mer_70226
16	F2_probe10:129_R10	TGATATGCCGATTCCAAGCGGGTGCAGGGGAGAGGGAGGTGGGAGGTGGGAGGCACAGGGTTAGTCTGTGTAAATACCTC	mer_4416_chr16:11766930-11766970_mer_70226
16	F2_probe10:130_R10	TGATATGCCGATTCCAAGCGGCCATGGTGGGAAGGCTGTCTGTGGGGTCAGAGGGGTCCCTTAGTCTGTGTAAATACCTC	mer_4416_chr16:11767036-11767076_mer_70226
16	F2_probe10:131_R10	TGATATGCCGATTCCAAGCGGGGGTTGTGGAACCGGATGGTGGCAGGGGAGAGGCCAGGGTTAGTCTGTGTAAATACCTC	mer_4416_chr16:11767111-11767151_mer_70226
16	F2_probe10:132_R10	TGATATGCCGATTCCAAGCGGCCACCGTGGAGCTCATGGCCCGCTGGAGGGAGAGGTGGGTTAGTCTGTGTAAATACCTC	mer_4416_chr16:11767180-11767220_mer_70226
16	F2_probe10:133_R10	TGATATGCCGATTCCAAGCGTGCATGCCAAGGCCACTGCTCCGGAGGGAAGGAGCCCGGCTTAGTCTGTGTAAATACCTC	mer_4416_chr16:11767255-11767295_mer_70226
16	F2_probe10:134_R10	TGATATGCCGATTCCAAGCGCCGGGCCATCTGCGTGGTGGGGGCTGCCCTGTGCACGATATTAGTCTGTGTAAATACCTC	mer_4416_chr16:11767356-11767396_mer_70226
16	F2_probe10:135_R10	TGATATGCCGATTCCAAGCGGGTCTCCCTACTTGATGCCAGGAGTGCCACCTGCCCCCAGTTAGTCTGTGTAAATACCTC	mer_4416_chr16:11767414-11767454_mer_70226
16	F2_probe10:136_R10	TGATATGCCGATTCCAAGCGCAGAAGTGGCTCCAGACATGGCCAGATGTCCCCAGGGTGGTTAGTCTGTGTAAATACCTC	mer_4416_chr16:11767464-11767504_mer_70226
16	F2_probe10:137_R10	TGATATGCCGATTCCAAGCGGCCCCCAGTTGAGAACCACTGAACAAGGGTAAGCCGCCAGTTAGTCTGTGTAAATACCTC	mer_4416_chr16:11767514-11767554_mer_70226
16	F2_probe10:138_R10	TGATATGCCGATTCCAAGCGCTGCCTGGGCCAGGGCCTGGTAGGAGGGTTCGTTGCGGGGTTAGTCTGTGTAAATACCTC	mer_4416_chr16:11767574-11767614_mer_70226
16	F2_probe10:139_R10	TGATATGCCGATTCCAAGCGCTTGGAAGGCGTCCTGGCTGCAGTGGCCCCTGAGGGTGGGTTAGTCTGTGTAAATACCTC	mer_4416_chr16:11767683-11767723_mer_70226
16	F2_probe10:140_R10	TGATATGCCGATTCCAAGCGAGCGCCTGCGGCAGCCTGTCTCCTGGAGTCAGGGGGAAGGTTAGTCTGTGTAAATACCTC	mer_4416_chr16:11767736-11767776_mer_70226
16	F2_probe10:141_R10	TGATATGCCGATTCCAAGCGGGCACCTCCTCTGCCCAGGGCCCTCTGCAGAAGCTGCCGGTTAGTCTGTGTAAATACCTC	mer_4416_chr16:11767793-11767833_mer_70226
16	F2_probe10:142_R10	TGATATGCCGATTCCAAGCGCGCTGGGGGCGTTGACTTAGCTGCCTTTGTCCTTCAGGCATTAGTCTGTGTAAATACCTC	mer_4416_chr16:11767860-11767900_mer_70226
16	F2_probe10:143_R10	TGATATGCCGATTCCAAGCGCTCCTTAAGGGTGCTGTTCCTCAAGGACGCAGCAGGTTCGTTAGTCTGTGTAAATACCTC	mer_4416_chr16:11767943-11767983_mer_70226
16	F2_probe10:144_R10	TGATATGCCGATTCCAAGCGAGGGAAAACCTCCTTCCAGTGCTGTCTGCCTGTGCTGATGTTAGTCTGTGTAAATACCTC	mer_4416_chr16:11767994-11768034_mer_70226
16	F2_probe10:145_R10	TGATATGCCGATTCCAAGCGGCCGACCGCACGCCCAGTCCTGTGTAGAACGCGTCTCGGGTTAGTCTGTGTAAATACCTC	mer_4416_chr16:11768081-11768121_mer_70226
16	F2_probe10:146_R10	TGATATGCCGATTCCAAGCGTGGGACTCCAGAGAACCTGCCAGCCTCAGCACTGCGGGGCTTAGTCTGTGTAAATACCTC	mer_4416_chr16:11768211-11768251_mer_70226
16	F2_probe10:147_R10	TGATATGCCGATTCCAAGCGAGCCCTGGCCTCAGCATGCTCTCACTGGCTGTGCCTTGGGTTAGTCTGTGTAAATACCTC	mer_4416_chr16:11768262-11768302_mer_70226
16	F2_probe10:148_R10	TGATATGCCGATTCCAAGCGACTCCGTGGCTCGGCCAGGTGGAGGTGGTGGTCCCAGCCCTTAGTCTGTGTAAATACCTC	mer_4416_chr16:11768410-11768450_mer_70226
16	F2_probe10:149_R10	TGATATGCCGATTCCAAGCGGGGGCCTCATCCCCGCTCCCACCCAAATCAGCTGGTGCCCTTAGTCTGTGTAAATACCTC	mer_4416_chr16:11768508-11768548_mer_70226
16	F2_probe10:150_R10	TGATATGCCGATTCCAAGCGCCCTCTCTGCCTTCAGAGCCTTAGCCCTCACCGTGCCCCCTTAGTCTGTGTAAATACCTC	mer_4416_chr16:11768573-11768613_mer_70226
16	F2_probe10:151_R10	TGATATGCCGATTCCAAGCGTCCCCATCAGCACCGCCTCCCTGCCTCCCACCTGCCCACCTTAGTCTGTGTAAATACCTC	mer_4416_chr16:11768628-11768668_mer_70226
16	F2_probe10:152_R10	TGATATGCCGATTCCAAGCGCTTGGCACCTGGTTGCTGTGTTCCTGACAATGGCACCCTGTTAGTCTGTGTAAATACCTC	mer_4416_chr16:11768679-11768719_mer_70226
16	F2_probe10:153_R10	TGATATGCCGATTCCAAGCGAGGGAGCCTCTGTCTCACCCTCCCTGCCTCCCCGAAGCTTTTAGTCTGTGTAAATACCTC	mer_4416_chr16:11768796-11768836_mer_70226
16	F2_probe10:154_R10	TGATATGCCGATTCCAAGCGGGTGTGCCGCGTTCCAGGGGTCTTCCCAGGCCCGATGCAGTTAGTCTGTGTAAATACCTC	mer_4416_chr16:11768944-11768984_mer_70226
16	F2_probe10:155_R10	TGATATGCCGATTCCAAGCGCAGGTGTCCCCAAAGGACCTGCCTGTTCTGTATATGATGTTTAGTCTGTGTAAATACCTC	mer_4416_chr16:11769023-11769063_mer_70226
16	F2_probe10:156_R10	TGATATGCCGATTCCAAGCGGCTCCTGTCGCCCAGGCTGGAGGGCTAGAGCGCAGTGGTGTTAGTCTGTGTAAATACCTC	mer_4416_chr16:11769146-11769186_mer_70226
16	F2_probe10:157_R10	TGATATGCCGATTCCAAGCGGCCATTAGGAGGCCCCAGTTGCCCTCAGTCCCTGAGTGGTTTAGTCTGTGTAAATACCTC	mer_4416_chr16:11769452-11769492_mer_70226
16	F2_probe10:158_R10	TGATATGCCGATTCCAAGCGGGCTCTGCCGCCAGCGAGGGTGACTCACCTGCCTGGTACATTAGTCTGTGTAAATACCTC	mer_4416_chr16:11769607-11769647_mer_70226
16	F2_probe10:159_R10	TGATATGCCGATTCCAAGCGGCTGGGTGAGCGTGGGTGAGCAGACGCCTTCGAACGCCGGTTAGTCTGTGTAAATACCTC	mer_4416_chr16:11769681-11769721_mer_70226
16	F2_probe10:160_R10	TGATATGCCGATTCCAAGCGGGCCACCCCCAAAGTGCTGCCAGCCGAGGAAGCCCCCAGCTTAGTCTGTGTAAATACCTC	mer_4416_chr16:11769869-11769909_mer_70226
16	F4_probe12:1_R12	ATTCTGTTTAACTGGTTCGCCATGAGTATATAAATTTTAGTTTTTGCCAGGCGTGGTGGCGGTGTACTTAGAGGATTGTC	mer_32891_chr16:14135478-14135518_mer_82620
16	F4_probe12:2_R12	ATTCTGTTTAACTGGTTCGCGCGCCACCGCACCTGGCCACTGGGTTTGTTTTCTTGTTTTGGTGTACTTAGAGGATTGTC	mer_32891_chr16:14136263-14136303_mer_82620
16	F4_probe12:3_R12	ATTCTGTTTAACTGGTTCGCGGATTGGACATCTGTAGGCAATCTCACTTGAACCATGGGGGGTGTACTTAGAGGATTGTC	mer_32891_chr16:14136353-14136393_mer_82620
16	F4_probe12:4_R12	ATTCTGTTTAACTGGTTCGCATCAGTTGTCCCAAATCACAGGGCTCATCAGTGAATGAGCGGTGTACTTAGAGGATTGTC	mer_32891_chr16:14136416-14136456_mer_82620
16	F4_probe12:5_R12	ATTCTGTTTAACTGGTTCGCGTGGTTCATAAAGCATGTCCTTCCCCATAAGTTCCCTGGCGGTGTACTTAGAGGATTGTC	mer_32891_chr16:14136480-14136520_mer_82620
16	F4_probe12:6_R12	ATTCTGTTTAACTGGTTCGCGGACCCGTAGGCCAAGCAGCGTTTACCTCCACCTAGAAGGGGTGTACTTAGAGGATTGTC	mer_32891_chr16:14136642-14136682_mer_82620
16	F4_probe12:7_R12	ATTCTGTTTAACTGGTTCGCGTGTGCCCAGAAGATTAGCTCCATTGTGTGGGCCTGGATGGGTGTACTTAGAGGATTGTC	mer_32891_chr16:14136717-14136757_mer_82620
16	F4_probe12:8_R12	ATTCTGTTTAACTGGTTCGCGTTTGCTCCGGTGAGTCTCCAAGCTCTTGAGGCCTCCTGGGGTGTACTTAGAGGATTGTC	mer_32891_chr16:14136802-14136842_mer_82620
16	F4_probe12:9_R12	ATTCTGTTTAACTGGTTCGCAGGAACGGGTCCTCTGGGAGACTTCTGGAGACTGTGGGGCGGTGTACTTAGAGGATTGTC	mer_32891_chr16:14136899-14136939_mer_82620
16	F4_probe12:10_R12	ATTCTGTTTAACTGGTTCGCGGGATATGCAATGGGTGTTGCACTGTTCTTCCTTCTTGACGGTGTACTTAGAGGATTGTC	mer_32891_chr16:14136987-14137027_mer_82620
16	F4_probe12:11_R12	ATTCTGTTTAACTGGTTCGCTGTCTGCTCACCTCTGCGTACTTCCATATGTGTTGCTGGGGGTGTACTTAGAGGATTGTC	mer_32891_chr16:14137065-14137105_mer_82620
16	F4_probe12:12_R12	ATTCTGTTTAACTGGTTCGCGACTTTGGGTTTTGTTTTCCCCATTCTTTCTGCCAGAAGCGGTGTACTTAGAGGATTGTC	mer_32891_chr16:14137115-14137155_mer_82620
16	F4_probe12:13_R12	ATTCTGTTTAACTGGTTCGCGCCACGAGGCATTTCTCCTCGGGTGGTCTCGGTGCTGTGGGGTGTACTTAGAGGATTGTC	mer_32891_chr16:14137260-14137300_mer_82620
16	F4_probe12:14_R12	ATTCTGTTTAACTGGTTCGCCCTACCCACGCACCAAGCCAACCAGACCGCCTCAACACCCGGTGTACTTAGAGGATTGTC	mer_32891_chr16:14137367-14137407_mer_82620
16	F4_probe12:15_R12	ATTCTGTTTAACTGGTTCGCGCTATTCCCAAACCTCAAGAATCTAGGCCAGGCAGTCTGGGGTGTACTTAGAGGATTGTC	mer_32891_chr16:14137417-14137457_mer_82620
16	F4_probe12:16_R12	ATTCTGTTTAACTGGTTCGCCCTGTACAATGGCATGATGAGGTGGCCCTAGCTCCTGAGGGGTGTACTTAGAGGATTGTC	mer_32891_chr16:14137525-14137565_mer_82620
16	F4_probe12:17_R12	ATTCTGTTTAACTGGTTCGCAGCTAAAGCACTTAGCCCAGCACCAGGTACCTGAAAGCACGGTGTACTTAGAGGATTGTC	mer_32891_chr16:14137590-14137630_mer_82620
16	F4_probe12:18_R12	ATTCTGTTTAACTGGTTCGCGCTAGGCACACGGGGAGAGGAAATGAGACGTAATCTTGCCGGTGTACTTAGAGGATTGTC	mer_32891_chr16:14137683-14137723_mer_82620
16	F4_probe12:19_R12	ATTCTGTTTAACTGGTTCGCCCAGACTGGGAGTATCACGGAAGTCTTCCTGGAGGAGGTGGGTGTACTTAGAGGATTGTC	mer_32891_chr16:14137810-14137850_mer_82620
16	F4_probe12:20_R12	ATTCTGTTTAACTGGTTCGCCTGCCATTTAGGTGATCCCACCAAAACACGCTGGAGCCTCGGTGTACTTAGAGGATTGTC	mer_32891_chr16:14137899-14137939_mer_82620
16	F4_probe12:21_R12	ATTCTGTTTAACTGGTTCGCGGTGTCTAAGACTCCCGTAGTCCCTAGTAAAGGCCTTGTCGGTGTACTTAGAGGATTGTC	mer_32891_chr16:14137953-14137993_mer_82620
16	F4_probe12:22_R12	ATTCTGTTTAACTGGTTCGCACCAACTGGTGACAAGATGATCCTCACCTAGGTTCTCCACGGTGTACTTAGAGGATTGTC	mer_32891_chr16:14138047-14138087_mer_82620
16	F4_probe12:23_R12	ATTCTGTTTAACTGGTTCGCGGCCTGTCTCTTTCCTGTCACCAAGCTGCCATTCAGGTCCGGTGTACTTAGAGGATTGTC	mer_32891_chr16:14138101-14138141_mer_82620
16	F4_probe12:24_R12	ATTCTGTTTAACTGGTTCGCGCGTCCATGGGAAGACAGTGGGGTGGAAGGCAGGGAGAGCGGTGTACTTAGAGGATTGTC	mer_32891_chr16:14138169-14138209_mer_82620
16	F4_probe12:25_R12	ATTCTGTTTAACTGGTTCGCGGCGCCGATCTTCATTTTACCCTCATAATCCTGGGAGGTGGGTGTACTTAGAGGATTGTC	mer_32891_chr16:14138254-14138294_mer_82620
16	F4_probe12:26_R12	ATTCTGTTTAACTGGTTCGCTGAGGCTCAGAGAAGGTAGGTGGTTTTCACAGTGACTTCCGGTGTACTTAGAGGATTGTC	mer_32891_chr16:14138328-14138368_mer_82620
16	F4_probe12:27_R12	ATTCTGTTTAACTGGTTCGCCCAGGACTAAACAGTAGCACACGCTCCCTTCACAGCTCAGGGTGTACTTAGAGGATTGTC	mer_32891_chr16:14138414-14138454_mer_82620
16	F4_probe12:28_R12	ATTCTGTTTAACTGGTTCGCGGTTGCTTCTGGATGTTCCATAACTGCACCAATCTTCCTCGGTGTACTTAGAGGATTGTC	mer_32891_chr16:14138468-14138508_mer_82620
16	F4_probe12:29_R12	ATTCTGTTTAACTGGTTCGCCCCATAAGGTCATCATTGATCTAGAGGAACTAGAACCTGCGGTGTACTTAGAGGATTGTC	mer_32891_chr16:14138518-14138558_mer_82620
16	F4_probe12:30_R12	ATTCTGTTTAACTGGTTCGCTTTCCTTCCCCTCCTCTGTCTCATCAAGGTGGCATTCGGGGGTGTACTTAGAGGATTGTC	mer_32891_chr16:14138611-14138651_mer_82620
16	F4_probe12:31_R12	ATTCTGTTTAACTGGTTCGCGGTCCCTTGCCCCAACACTGTCCCAGCAGGCCACAGTTGCGGTGTACTTAGAGGATTGTC	mer_32891_chr16:14138720-14138760_mer_82620
16	F4_probe12:32_R12	ATTCTGTTTAACTGGTTCGCCCACTCAAGGCATCTTCCCACTGACCAGCCCTACCTTGGCGGTGTACTTAGAGGATTGTC	mer_32891_chr16:14138807-14138847_mer_82620
16	F4_probe12:33_R12	ATTCTGTTTAACTGGTTCGCTCATCTGGGGTCTGGTTGCCATGAACCTTTTGCCCCTGTCGGTGTACTTAGAGGATTGTC	mer_32891_chr16:14138865-14138905_mer_82620
16	F4_probe12:34_R12	ATTCTGTTTAACTGGTTCGCCTCTCAGTTTGAGAGCTACTGCACCCTTCCTACAGCAAGTGGTGTACTTAGAGGATTGTC	mer_32891_chr16:14138926-14138966_mer_82620
16	F4_probe12:35_R12	ATTCTGTTTAACTGGTTCGCCCATCAGCACCTTCTATAGATCCCTCCGTAGGCTACCTGGGGTGTACTTAGAGGATTGTC	mer_32891_chr16:14138989-14139029_mer_82620
16	F4_probe12:36_R12	ATTCTGTTTAACTGGTTCGCCTTCTGGATGCAAAATTTGAGCCCTCCCTCTGCCTAACTCGGTGTACTTAGAGGATTGTC	mer_32891_chr16:14139042-14139082_mer_82620
16	F4_probe12:37_R12	ATTCTGTTTAACTGGTTCGCGCCCTAACACTCGCCTCCTAGGAGTTGTGCCTAGATCCCGGGTGTACTTAGAGGATTGTC	mer_32891_chr16:14139169-14139209_mer_82620
16	F4_probe12:38_R12	ATTCTGTTTAACTGGTTCGCTTCTACACTCTCCACTCCACTGGGCTGCAAGACGTTAGCCGGTGTACTTAGAGGATTGTC	mer_32891_chr16:14139246-14139286_mer_82620
16	F4_probe12:39_R12	ATTCTGTTTAACTGGTTCGCAGAGAGAGGTGACTCAGAGAGTGAAGCCAGCAGACAGATTGGTGTACTTAGAGGATTGTC	mer_32891_chr16:14139296-14139336_mer_82620
16	F4_probe12:40_R12	ATTCTGTTTAACTGGTTCGCCGAAAACCTTACCTGTTACACCACCTGCCAAGTTCTTGGGGGTGTACTTAGAGGATTGTC	mer_32891_chr16:14139360-14139400_mer_82620
16	F4_probe12:41_R12	ATTCTGTTTAACTGGTTCGCGAATGTTTATATGTGCTGTCTGTACAAATGGGGAAAGACCGGTGTACTTAGAGGATTGTC	mer_32891_chr16:14139414-14139454_mer_82620
16	F4_probe12:42_R12	ATTCTGTTTAACTGGTTCGCGAAGCAATTCATGTACTCTCCAAACCTCAGTCTGCTCCACGGTGTACTTAGAGGATTGTC	mer_32891_chr16:14139522-14139562_mer_82620
16	F4_probe12:43_R12	ATTCTGTTTAACTGGTTCGCATAGTCAAATTGCGGTGCCTGTGCCCTCTGGTGCCACCTGGGTGTACTTAGAGGATTGTC	mer_32891_chr16:14139659-14139699_mer_82620
16	F4_probe12:44_R12	ATTCTGTTTAACTGGTTCGCTGAGTGGTATTGGCTGTAGTTGGTAAAGTGGTCTCAGCAGGGTGTACTTAGAGGATTGTC	mer_32891_chr16:14139757-14139797_mer_82620
16	F4_probe12:45_R12	ATTCTGTTTAACTGGTTCGCGAACTAAGTCATGCGGGATCTGAAATTTGGGGCTGGCGTCGGTGTACTTAGAGGATTGTC	mer_32891_chr16:14139856-14139896_mer_82620
16	F4_probe12:46_R12	ATTCTGTTTAACTGGTTCGCCTGTGGGGTCCCTTGGAATCACCCAGTGTGACCATTTCAGGGTGTACTTAGAGGATTGTC	mer_32891_chr16:14139928-14139968_mer_82620
16	F4_probe12:47_R12	ATTCTGTTTAACTGGTTCGCATGAACCTCTTTGATCCCAGTGGGTTGTAGCCCATCCCCCGGTGTACTTAGAGGATTGTC	mer_32891_chr16:14140217-14140257_mer_82620
16	F4_probe12:48_R12	ATTCTGTTTAACTGGTTCGCCCAGTTGCAATGCACGGTTCTGTTCTTCTTCCCACGGTGCGGTGTACTTAGAGGATTGTC	mer_32891_chr16:14140323-14140363_mer_82620
16	F4_probe12:49_R12	ATTCTGTTTAACTGGTTCGCCCCTTTTGTGTGTCAGCATCTCTCCCCTGCTCCACCGCCCGGTGTACTTAGAGGATTGTC	mer_32891_chr16:14140446-14140486_mer_82620
16	F4_probe12:50_R12	ATTCTGTTTAACTGGTTCGCCCTCCAGCTCACTGTAAATGGTGACTTTCTTCCAACTGCCGGTGTACTTAGAGGATTGTC	mer_32891_chr16:14140499-14140539_mer_82620
16	F4_probe12:51_R12	ATTCTGTTTAACTGGTTCGCGCCAGAGAACACGGCTGCAGAAGCACACAGAGAAGGAATCGGTGTACTTAGAGGATTGTC	mer_32891_chr16:14140616-14140656_mer_82620
16	F4_probe12:52_R12	ATTCTGTTTAACTGGTTCGCCTTTATGCAGTGATTATATACCAGGCACTGCTCTAAGTGCGGTGTACTTAGAGGATTGTC	mer_32891_chr16:14140706-14140746_mer_82620
16	F4_probe12:53_R12	ATTCTGTTTAACTGGTTCGCCTGTCAAGGTGTTGTGATGATCCCTATTTACATGTAAGGGGGTGTACTTAGAGGATTGTC	mer_32891_chr16:14140784-14140824_mer_82620
16	F4_probe12:54_R12	ATTCTGTTTAACTGGTTCGCGGCCCTGTGCCTAGCGGCTGGAGATGTGGTTGTGAATAAGGGTGTACTTAGAGGATTGTC	mer_32891_chr16:14140872-14140912_mer_82620
16	F4_probe12:55_R12	ATTCTGTTTAACTGGTTCGCTCCTGCCTCATAGTGCACAGAGAATACTAAAGGGATATGGGGTGTACTTAGAGGATTGTC	mer_32891_chr16:14140924-14140964_mer_82620
16	F4_probe12:56_R12	ATTCTGTTTAACTGGTTCGCGTATCAGGCAACCTCACTATAGTGGCTTAAACCCCAGGGCGGTGTACTTAGAGGATTGTC	mer_32891_chr16:14141035-14141075_mer_82620
16	F4_probe12:57_R12	ATTCTGTTTAACTGGTTCGCAGCATGCTGGTGCTGGTTCTATGGCTCAAGGATCTTCATGGGTGTACTTAGAGGATTGTC	mer_32891_chr16:14141105-14141145_mer_82620
16	F4_probe12:58_R12	ATTCTGTTTAACTGGTTCGCGCTGGACAGCTCCAGTCATCACCCTTGTAATTCAGCAGAAGGTGTACTTAGAGGATTGTC	mer_32891_chr16:14141176-14141216_mer_82620
16	F4_probe12:59_R12	ATTCTGTTTAACTGGTTCGCGGGCCAGATGTGGGTCAGATGGCGACCTCTGCCTGGGTGGGGTGTACTTAGAGGATTGTC	mer_32891_chr16:14141281-14141321_mer_82620
16	F4_probe12:60_R12	ATTCTGTTTAACTGGTTCGCCGGGTGGGGACACAGCCAAAACTTATTACTCTGCTCCCAGGGTGTACTTAGAGGATTGTC	mer_32891_chr16:14141672-14141712_mer_82620
16	F4_probe12:61_R12	ATTCTGTTTAACTGGTTCGCGGCACTGATGGTGAAGGTCAGTCAGCCAACCTACAATGTCGGTGTACTTAGAGGATTGTC	mer_32891_chr16:14142097-14142137_mer_82620
16	F4_probe12:62_R12	ATTCTGTTTAACTGGTTCGCGAGACCTCGTGACCCAGAGCCAGCTCTGCAAAGACTTGGGGGTGTACTTAGAGGATTGTC	mer_32891_chr16:14142229-14142269_mer_82620
16	F4_probe12:63_R12	ATTCTGTTTAACTGGTTCGCGTGTGGTGAGGCCTTGGGAGAGAGAGAGGTCCAGGGTGGCGGTGTACTTAGAGGATTGTC	mer_32891_chr16:14142324-14142364_mer_82620
16	F4_probe12:64_R12	ATTCTGTTTAACTGGTTCGCGACCACAGAGGAAGACACAGGGGCCAGAGTGTGCAGGGCCGGTGTACTTAGAGGATTGTC	mer_32891_chr16:14142400-14142440_mer_82620
16	F4_probe12:65_R12	ATTCTGTTTAACTGGTTCGCCTAAGTGTGGTGGGAAGTTACTGGAAGCTTTTAATCAGGGGGTGTACTTAGAGGATTGTC	mer_32891_chr16:14142472-14142512_mer_82620
16	F4_probe12:66_R12	ATTCTGTTTAACTGGTTCGCTGGGGCAGAAGAGCAGTTGTGAAAGTCACAAGGTTGAGACGGTGTACTTAGAGGATTGTC	mer_32891_chr16:14142550-14142590_mer_82620
16	F4_probe12:67_R12	ATTCTGTTTAACTGGTTCGCCCCAGCTCCCACCTTTTCTGCCTCTTGTACATCCACCACCGGTGTACTTAGAGGATTGTC	mer_32891_chr16:14142617-14142657_mer_82620
16	F4_probe12:68_R12	ATTCTGTTTAACTGGTTCGCGAGGGCTGGACTGCGTCCTGCTCATCTGTCTCCCTGGGACGGTGTACTTAGAGGATTGTC	mer_32891_chr16:14142683-14142723_mer_82620
16	F4_probe12:69_R12	ATTCTGTTTAACTGGTTCGCCTGGACAGAGGCTCTACTCCAAGGTTCCCAAGCTCCTGTCGGTGTACTTAGAGGATTGTC	mer_32891_chr16:14142775-14142815_mer_82620
16	F4_probe12:70_R12	ATTCTGTTTAACTGGTTCGCTCAGTGGCTCTTAGCTGGTTGAGTTTGCCTCCCAGGGGACGGTGTACTTAGAGGATTGTC	mer_32891_chr16:14142848-14142888_mer_82620
16	F4_probe12:71_R12	ATTCTGTTTAACTGGTTCGCGAGAGCAGGGGATACTACTGGCGTCTAGTGGGTAGAGGCCGGTGTACTTAGAGGATTGTC	mer_32891_chr16:14142936-14142976_mer_82620
16	F4_probe12:72_R12	ATTCTGTTTAACTGGTTCGCGGACAGTCCCCACCACACAGAATTATCTGGCCCCAAGTGCGGTGTACTTAGAGGATTGTC	mer_32891_chr16:14143007-14143047_mer_82620
16	F4_probe12:73_R12	ATTCTGTTTAACTGGTTCGCGAGAAAACTTGGACTAAATCTACATGCCAGTTCTATGACGGGTGTACTTAGAGGATTGTC	mer_32891_chr16:14143063-14143103_mer_82620
16	F4_probe12:74_R12	ATTCTGTTTAACTGGTTCGCCATGTATCACTCCCCTAAATAAGAAGCCAGTGTCACTTGCGGTGTACTTAGAGGATTGTC	mer_32891_chr16:14143160-14143200_mer_82620
16	F4_probe12:75_R12	ATTCTGTTTAACTGGTTCGCATTCTAGCTGGATATTGTTACTAGTCTGAGGCTCTGAGCCGGTGTACTTAGAGGATTGTC	mer_32891_chr16:14143253-14143293_mer_82620
16	F4_probe12:76_R12	ATTCTGTTTAACTGGTTCGCTTGCTAAAAAGAGTTAGGTCAAGGTCATGAAAGACTGAGGGGTGTACTTAGAGGATTGTC	mer_32891_chr16:14143310-14143350_mer_82620
16	F4_probe12:77_R12	ATTCTGTTTAACTGGTTCGCTGCAATATGATTGCGGATTGGATCCTGGATCAGAAAAAACGGTGTACTTAGAGGATTGTC	mer_32891_chr16:14143394-14143434_mer_82620
16	F4_probe12:78_R12	ATTCTGTTTAACTGGTTCGCGACTTCATTGAGACAATTGGCAGACTTTGAATATGGATTGGGTGTACTTAGAGGATTGTC	mer_32891_chr16:14143449-14143489_mer_82620
16	F4_probe12:79_R12	ATTCTGTTTAACTGGTTCGCTGGTAACTACAGTGCGGTTATGGAAGAGAATGTCCTGTTCGGTGTACTTAGAGGATTGTC	mer_32891_chr16:14143533-14143573_mer_82620
16	F4_probe12:80_R12	ATTCTGTTTAACTGGTTCGCGTGAGCCACCACGCCTGGCCAGGAATTAAAGATCATGATAGGTGTACTTAGAGGATTGTC	mer_32891_chr16:14143870-14143910_mer_82620
16	F4_probe12:81_R12	ATTCTGTTTAACTGGTTCGCATGCATATACCCAGAAAGACAGACAGACAGACACACACACGGTGTACTTAGAGGATTGTC	mer_32891_chr16:14143992-14144032_mer_82620
16	F4_probe12:82_R12	ATTCTGTTTAACTGGTTCGCGTGGCAAAAATGTAAACAGAGGTAGAATCTAGATAAAGTGGGTGTACTTAGAGGATTGTC	mer_32891_chr16:14144048-14144088_mer_82620
16	F4_probe12:83_R12	ATTCTGTTTAACTGGTTCGCAAAACGCTCCTAAATTTACCTCTAACATGACCAAAGTCTCGGTGTACTTAGAGGATTGTC	mer_32891_chr16:14144180-14144220_mer_82620
16	F4_probe12:84_R12	ATTCTGTTTAACTGGTTCGCAGGAGTTTGAGTCCAGCTTAAACAGCATAGCAAGAACTCCGGTGTACTTAGAGGATTGTC	mer_32891_chr16:14144400-14144440_mer_82620
16	F4_probe12:85_R12	ATTCTGTTTAACTGGTTCGCGATTCAGTGTTTTCAGGCAAGGGTCAGTCCAGCCAGAGGCGGTGTACTTAGAGGATTGTC	mer_32891_chr16:14144504-14144544_mer_82620
16	F4_probe12:86_R12	ATTCTGTTTAACTGGTTCGCCAGCGTACTCCAGGTGCAGAATGGGGGCGGGTCTCCCTGCGGTGTACTTAGAGGATTGTC	mer_32891_chr16:14144637-14144677_mer_82620
16	F4_probe12:87_R12	ATTCTGTTTAACTGGTTCGCGTCTTGACTCGCCACCTCCACCCACATTCCAGACCCAGGGGGTGTACTTAGAGGATTGTC	mer_32891_chr16:14144699-14144739_mer_82620
16	F4_probe12:88_R12	ATTCTGTTTAACTGGTTCGCCTCACTGTCACCTAGGGCTCTACTTCCTCCTGTCTCGGCCGGTGTACTTAGAGGATTGTC	mer_32891_chr16:14144790-14144830_mer_82620
16	F4_probe12:89_R12	ATTCTGTTTAACTGGTTCGCCAGGAATTCAATCCTGTGCTGTGATTTCCAACACACACACGGTGTACTTAGAGGATTGTC	mer_32891_chr16:14144883-14144923_mer_82620
16	F4_probe12:90_R12	ATTCTGTTTAACTGGTTCGCACACACCTGGACACACACAAACTCACAAACAGAGGCACACGGTGTACTTAGAGGATTGTC	mer_32891_chr16:14144943-14144983_mer_82620
16	F4_probe12:91_R12	ATTCTGTTTAACTGGTTCGCACACACTGAAGCAGACAGACACAACAGTACACACAGACTCGGTGTACTTAGAGGATTGTC	mer_32891_chr16:14144993-14145033_mer_82620
16	F4_probe12:92_R12	ATTCTGTTTAACTGGTTCGCACAGACACGTACCCATAGACATACAGACACACACGGACACGGTGTACTTAGAGGATTGTC	mer_32891_chr16:14145095-14145135_mer_82620
16	F4_probe12:93_R12	ATTCTGTTTAACTGGTTCGCACACACACCATAGACGTACAGACACATACACACATAGACAGGTGTACTTAGAGGATTGTC	mer_32891_chr16:14145145-14145185_mer_82620
16	F4_probe12:94_R12	ATTCTGTTTAACTGGTTCGCGCACTCATACACACCCATGGACATACCAACACAGAAGCACGGTGTACTTAGAGGATTGTC	mer_32891_chr16:14145276-14145316_mer_82620
16	F4_probe12:95_R12	ATTCTGTTTAACTGGTTCGCTACACCCATGGACTTAAAGACACACACAGACAGTACACTCGGTGTACTTAGAGGATTGTC	mer_32891_chr16:14145381-14145421_mer_82620
16	F4_probe12:96_R12	ATTCTGTTTAACTGGTTCGCCACACACACACGCATATGCACTCATACAGAACACACATTCGGTGTACTTAGAGGATTGTC	mer_32891_chr16:14145432-14145472_mer_82620
16	F4_probe12:97_R12	ATTCTGTTTAACTGGTTCGCGTGGCAGACTTCACAAGGTTCAGGGGCTCTGGAAGGAGTGGGTGTACTTAGAGGATTGTC	mer_32891_chr16:14145578-14145618_mer_82620
16	F4_probe12:98_R12	ATTCTGTTTAACTGGTTCGCGGGTATCTTTCTTCAGAATCCCCCAAACATCCTTCCTTTCGGTGTACTTAGAGGATTGTC	mer_32891_chr16:14145641-14145681_mer_82620
16	F4_probe12:99_R12	ATTCTGTTTAACTGGTTCGCGCCTTCCCTCTCGTGAATGTGCTCTGCTGAGACCCAGACCGGTGTACTTAGAGGATTGTC	mer_32891_chr16:14145795-14145835_mer_82620
16	F4_probe12:100_R12	ATTCTGTTTAACTGGTTCGCCCCCATCCATGTGAAGCGCGCCACCCACCCTTACACAAGCGGTGTACTTAGAGGATTGTC	mer_32891_chr16:14145903-14145943_mer_82620
16	F4_probe12:101_R12	ATTCTGTTTAACTGGTTCGCGGGAGGAGGAGTCATGGTGGCAGTGGTGGTATAGACAAGGGGTGTACTTAGAGGATTGTC	mer_32891_chr16:14146068-14146108_mer_82620
16	F4_probe12:102_R12	ATTCTGTTTAACTGGTTCGCGGCATTTTGATGTGTAGAATGTGTAATGATCACATCGGGGGGTGTACTTAGAGGATTGTC	mer_32891_chr16:14146183-14146223_mer_82620
16	F4_probe12:103_R12	ATTCTGTTTAACTGGTTCGCCCATTACCTTGAACACTTATCATTTATCTGTGCTGGGAACGGTGTACTTAGAGGATTGTC	mer_32891_chr16:14146235-14146275_mer_82620
16	F4_probe12:104_R12	ATTCTGTTTAACTGGTTCGCAGCTATTTTGAAATATACAGGCCGGGCACAGTGGCTCACGGGTGTACTTAGAGGATTGTC	mer_32891_chr16:14146294-14146334_mer_82620
16	F4_probe12:105_R12	ATTCTGTTTAACTGGTTCGCTTGTTGTTAACCACAGTTATCCTGCTGTACTATCAAACACGGTGTACTTAGAGGATTGTC	mer_32891_chr16:14146636-14146676_mer_82620
16	F4_probe12:106_R12	ATTCTGTTTAACTGGTTCGCGTACCCATTAGCCAACCTGTCCTCATCCCCACTCCAACACGGTGTACTTAGAGGATTGTC	mer_32891_chr16:14146709-14146749_mer_82620
16	F4_probe12:107_R12	ATTCTGTTTAACTGGTTCGCCTACCCTCTGCCTCCATGACAGCACTTTTTTAGCTTCCACGGTGTACTTAGAGGATTGTC	mer_32891_chr16:14146766-14146806_mer_82620
16	F4_probe12:108_R12	ATTCTGTTTAACTGGTTCGCCCACTGTGCCCAGCCCTCTGTGTGTGTGTATGTGTGTGTGGGTGTACTTAGAGGATTGTC	mer_32891_chr16:14147068-14147108_mer_82620
16	F4_probe12:109_R12	ATTCTGTTTAACTGGTTCGCACATTGATGTAGCCGAGGCAACATAGTGAGACCTTGACTCGGTGTACTTAGAGGATTGTC	mer_32891_chr16:14147239-14147279_mer_82620
16	F4_probe12:110_R12	ATTCTGTTTAACTGGTTCGCTCAATACACACACAAGCAAACATGGGGATGCAGATATTTCGGTGTACTTAGAGGATTGTC	mer_32891_chr16:14147751-14147791_mer_82620
16	F4_probe12:111_R12	ATTCTGTTTAACTGGTTCGCAATACCCACTAGTGAGATTGTGAGGTCGTGTGCTAGTTCGGGTGTACTTAGAGGATTGTC	mer_32891_chr16:14147822-14147862_mer_82620
16	F4_probe12:112_R12	ATTCTGTTTAACTGGTTCGCCCTGACTCAGGGCTTTGCGCGTGCTGTTCCCTCTGCTGGGGGTGTACTTAGAGGATTGTC	mer_32891_chr16:14147975-14148015_mer_82620
16	F4_probe12:113_R12	ATTCTGTTTAACTGGTTCGCGAGCCACCATGACCGGCCCTTTTCATTCTTTAGCTCTCAGGGTGTACTTAGAGGATTGTC	mer_32891_chr16:14148356-14148396_mer_82620
16	F4_probe12:114_R12	ATTCTGTTTAACTGGTTCGCGGAATTCCTTTCCTGGCCTCCTTATTGATTTCCTTCATGGGGTGTACTTAGAGGATTGTC	mer_32891_chr16:14148415-14148455_mer_82620
16	F4_probe12:115_R12	ATTCTGTTTAACTGGTTCGCAGCTAGTAAGCTCTCTGAGGACAGGAACCATGTCTGTAGGGGTGTACTTAGAGGATTGTC	mer_32891_chr16:14148523-14148563_mer_82620
16	F4_probe12:116_R12	ATTCTGTTTAACTGGTTCGCCGAAGCTCCCCCTTAAAGTTCTCCCCCAAGGAATGGAAGCGGTGTACTTAGAGGATTGTC	mer_32891_chr16:14148619-14148659_mer_82620
16	F4_probe12:117_R12	ATTCTGTTTAACTGGTTCGCCCAGTTTTAGAACAGAGGGTTTCCAGATTCACATTGCTGCGGTGTACTTAGAGGATTGTC	mer_32891_chr16:14148682-14148722_mer_82620
16	F4_probe12:118_R12	ATTCTGTTTAACTGGTTCGCTCAGCAGTAAACAGGTAAACTGAGCACCTCATTAAAAAGCGGTGTACTTAGAGGATTGTC	mer_32891_chr16:14148734-14148774_mer_82620
16	F4_probe12:119_R12	ATTCTGTTTAACTGGTTCGCGCAACAGCACATTCCCAAAGACCCTCCACCCAGCTTCTCCGGTGTACTTAGAGGATTGTC	mer_32891_chr16:14148826-14148866_mer_82620
16	F4_probe12:120_R12	ATTCTGTTTAACTGGTTCGCACTGAGAAGTTAACATGGAGGCCAGGTGTGGTGGCTCATGGGTGTACTTAGAGGATTGTC	mer_32891_chr16:14148908-14148948_mer_82620
16	F4_probe12:121_R12	ATTCTGTTTAACTGGTTCGCCCGTCTCAAAAGAAGAAGAAGAAGAAGTAGTTAACGTGGGGGTGTACTTAGAGGATTGTC	mer_32891_chr16:14149202-14149242_mer_82620
16	F4_probe12:122_R12	ATTCTGTTTAACTGGTTCGCCCAGGTTTTCCCTCTAATGACCTGTTTCTGTCCAGGAACCGGTGTACTTAGAGGATTGTC	mer_32891_chr16:14149284-14149324_mer_82620
16	F4_probe12:123_R12	ATTCTGTTTAACTGGTTCGCTTAGCCATCAGTTCTCCTTAGTCTCTTCCAGCCTCTGACAGGTGTACTTAGAGGATTGTC	mer_32891_chr16:14149334-14149374_mer_82620
16	F4_probe12:124_R12	ATTCTGTTTAACTGGTTCGCGGACATTTTGTAGATGTCCCTCCATTTGGGTTTGTCTGATGGTGTACTTAGAGGATTGTC	mer_32891_chr16:14149431-14149471_mer_82620
16	F4_probe12:125_R12	ATTCTGTTTAACTGGTTCGCAGACGGAGGTTATGGGTTTGGGAGAAGAATAATAGAGGTGGGTGTACTTAGAGGATTGTC	mer_32891_chr16:14149485-14149525_mer_82620
16	F4_probe12:126_R12	ATTCTGTTTAACTGGTTCGCACCACTTGATTAATGTGGTGTCTGCTGGGTTTCCTCACTAGGTGTACTTAGAGGATTGTC	mer_32891_chr16:14149600-14149640_mer_82620
16	F4_probe12:127_R12	ATTCTGTTTAACTGGTTCGCCTCTCGGGGGAGATACTTCACGACTATCTTGTTTCTCCTCGGTGTACTTAGAGGATTGTC	mer_32891_chr16:14149675-14149715_mer_82620
16	F4_probe12:128_R12	ATTCTGTTTAACTGGTTCGCGCATCCATGGATCTTACCTGCAGAAATTTCTACTGTGGTGGGTGTACTTAGAGGATTGTC	mer_32891_chr16:14149743-14149783_mer_82620
16	F4_probe12:129_R12	ATTCTGTTTAACTGGTTCGCAGCCATGAGCCACCATGCCCGGCCTATTAATTGTAATTCTGGTGTACTTAGAGGATTGTC	mer_32891_chr16:14150112-14150152_mer_82620
16	F4_probe12:130_R12	ATTCTGTTTAACTGGTTCGCCTCTGGCCATGAGGAGCTCTACATCCTTCCAATAAACCCCGGTGTACTTAGAGGATTGTC	mer_32891_chr16:14150311-14150351_mer_82620
16	F4_probe12:131_R12	ATTCTGTTTAACTGGTTCGCCCGCTCCAGTTCTGGAAGTAACCACCTCTCCAAGGAGCCCGGTGTACTTAGAGGATTGTC	mer_32891_chr16:14150419-14150459_mer_82620
16	F4_probe12:132_R12	ATTCTGTTTAACTGGTTCGCGTGGTAGGTGTGCTCACTGCTAGTGGAGAATCCTTGCTGCGGTGTACTTAGAGGATTGTC	mer_32891_chr16:14150505-14150545_mer_82620
16	F4_probe12:133_R12	ATTCTGTTTAACTGGTTCGCCAGTGTTCAGAGCTTGAGAATATATTATGTATACCAATCCGGTGTACTTAGAGGATTGTC	mer_32891_chr16:14150555-14150595_mer_82620
16	F4_probe12:134_R12	ATTCTGTTTAACTGGTTCGCCTATCTATCCATCCATCTGTCCACCTATACCTATCTCTACGGTGTACTTAGAGGATTGTC	mer_32891_chr16:14150641-14150681_mer_82620
16	F4_probe12:135_R12	ATTCTGTTTAACTGGTTCGCCATCATCACAGCACTCAGTCTAACATCCCTCTTTCCCCTGGGTGTACTTAGAGGATTGTC	mer_32891_chr16:14150726-14150766_mer_82620
16	F4_probe12:136_R12	ATTCTGTTTAACTGGTTCGCTGCTCCCTTCTCACCCTTCCTCTCATCTTTTCTCCTGTGGGGTGTACTTAGAGGATTGTC	mer_32891_chr16:14150827-14150867_mer_82620
16	F4_probe12:137_R12	ATTCTGTTTAACTGGTTCGCGACAGAGGCTACAGGAAAGAGAGCTGAGCTGACATCACGGGGTGTACTTAGAGGATTGTC	mer_32891_chr16:14150911-14150951_mer_82620
16	F4_probe12:138_R12	ATTCTGTTTAACTGGTTCGCATCGGCAGTGGGGGTGCAAGAGGGTCGGCCTGGGCTCTGGGGTGTACTTAGAGGATTGTC	mer_32891_chr16:14150994-14151034_mer_82620
16	F4_probe12:139_R12	ATTCTGTTTAACTGGTTCGCCTGTTCCAGCCAAAAAATGAGTCAGTTGAGATGGGAATGCGGTGTACTTAGAGGATTGTC	mer_32891_chr16:14151046-14151086_mer_82620
16	F4_probe12:140_R12	ATTCTGTTTAACTGGTTCGCCCAGCCTTCTGGAAAATACTGTCACCCGATGGCCCTCTTAGGTGTACTTAGAGGATTGTC	mer_32891_chr16:14151158-14151198_mer_82620
16	F4_probe12:141_R12	ATTCTGTTTAACTGGTTCGCGTTCCTGGGGGCACCTTACCTCTTGTCTTTTAACCATCTCGGTGTACTTAGAGGATTGTC	mer_32891_chr16:14151215-14151255_mer_82620
16	F4_probe12:142_R12	ATTCTGTTTAACTGGTTCGCGTCCCCTTCATCTTCCAACACACATGTTGTTCCCTTTCCTGGTGTACTTAGAGGATTGTC	mer_32891_chr16:14151265-14151305_mer_82620
16	F4_probe12:143_R12	ATTCTGTTTAACTGGTTCGCCACCTCCAAGCAGATCCTAGTGGAAACCTTTCATGGCTGGGGTGTACTTAGAGGATTGTC	mer_32891_chr16:14151357-14151397_mer_82620
16	F4_probe12:144_R12	ATTCTGTTTAACTGGTTCGCCCTTAAGTTCCCTGTTCTTGTAATACTTTGGGTGTGGAGGGGTGTACTTAGAGGATTGTC	mer_32891_chr16:14151472-14151512_mer_82620
16	F4_probe12:145_R12	ATTCTGTTTAACTGGTTCGCCAGAGTTGTTCACTATGAAACCCCGAGGAATGCTTCGCTGGGTGTACTTAGAGGATTGTC	mer_32891_chr16:14151545-14151585_mer_82620
16	F4_probe12:146_R12	ATTCTGTTTAACTGGTTCGCTCAAAACTAAAGAGTCCAACTCTGAGCTCCTCCTGGGAGGGGTGTACTTAGAGGATTGTC	mer_32891_chr16:14151682-14151722_mer_82620
16	F4_probe12:147_R12	ATTCTGTTTAACTGGTTCGCGTTTGGGATCCTGCCATTCCCAGAGCCAGGGGTGGGGGCCGGTGTACTTAGAGGATTGTC	mer_32891_chr16:14151792-14151832_mer_82620
16	F4_probe12:148_R12	ATTCTGTTTAACTGGTTCGCCCCCGGAGCAGGGAGATGTCAAGTCAGTGGGAGGGAGAGCGGTGTACTTAGAGGATTGTC	mer_32891_chr16:14151875-14151915_mer_82620
16	F4_probe12:149_R12	ATTCTGTTTAACTGGTTCGCGGGCTTGGCAGGCACCAACTTCCTGGGGAGCCAACTGGGCGGTGTACTTAGAGGATTGTC	mer_32891_chr16:14151966-14152006_mer_82620
16	F4_probe12:150_R12	ATTCTGTTTAACTGGTTCGCAGTGCAAAATCACCACTGGGGCACTGAACCATCATAAGACGGTGTACTTAGAGGATTGTC	mer_32891_chr16:14152026-14152066_mer_82620
16	F4_probe12:151_R12	ATTCTGTTTAACTGGTTCGCAGTCACTTAGGGTTGGCGGGAAGGGAGGGAGGATGTGGTGGGTGTACTTAGAGGATTGTC	mer_32891_chr16:14152129-14152169_mer_82620
16	F4_probe12:152_R12	ATTCTGTTTAACTGGTTCGCAGAATAACTACAAGTAGCTACAAGGGCATGCTCCATAGCTGGTGTACTTAGAGGATTGTC	mer_32891_chr16:14152179-14152219_mer_82620
16	F4_probe12:153_R12	ATTCTGTTTAACTGGTTCGCGGCAGCTGGAATTTAGTCCAATTCTTCCTCATGAGCCGGGGGTGTACTTAGAGGATTGTC	mer_32891_chr16:14152259-14152299_mer_82620
16	F4_probe12:154_R12	ATTCTGTTTAACTGGTTCGCCTCACAACGACTGTGTGAGGTAGGTACTGTCTCAGATGTGGGTGTACTTAGAGGATTGTC	mer_32891_chr16:14152341-14152381_mer_82620
16	F4_probe12:155_R12	ATTCTGTTTAACTGGTTCGCGGTGCTTGTAGCTGCAAAACTACAAAGTGGCAAAGACTGGGGTGTACTTAGAGGATTGTC	mer_32891_chr16:14152422-14152462_mer_82620
16	F4_probe12:156_R12	ATTCTGTTTAACTGGTTCGCGCTTTCTTAAGTATTCTTCTGTGTGGTCTTACTGGAAGGGGGTGTACTTAGAGGATTGTC	mer_32891_chr16:14152479-14152519_mer_82620
16	F4_probe12:157_R12	ATTCTGTTTAACTGGTTCGCGGCATGAGCCACCGCCCCCGGCCCAAAGTAATACATATTTGGTGTACTTAGAGGATTGTC	mer_32891_chr16:14152854-14152894_mer_82620
16	F4_probe12:158_R12	ATTCTGTTTAACTGGTTCGCTACAGACAATGCTCAAATCAGTGTAATGATCAAATCAGGGGGTGTACTTAGAGGATTGTC	mer_32891_chr16:14152996-14153036_mer_82620
16	F4_probe12:159_R12	ATTCTGTTTAACTGGTTCGCGTCACCATACAGTACTACAGAAGCCTAGAACTTACTGCTCGGTGTACTTAGAGGATTGTC	mer_32891_chr16:14153144-14153184_mer_82620
16	F4_probe12:160_R12	ATTCTGTTTAACTGGTTCGCTCAACCTCTCCCTGCCCCCTCTCCCCGCTACCTGGAAGGGGGTGTACTTAGAGGATTGTC	mer_32891_chr16:14153215-14153255_mer_82620
16	F1_probe13:1_R13	CGTAGTAAGATATGTAGTCCCTTTTCTAATAACAAAAAGAGTGAGGCATGTGCTTTGGTCGGTCGTTTACTACTCATTCG	mer_421_chr16:15487497-15487537_mer_90216
16	F1_probe13:2_R13	CGTAGTAAGATATGTAGTCCGTGAAGTTGTGAAAGACAGTACCTGGCACATAGCAGGATCGGTCGTTTACTACTCATTCG	mer_421_chr16:15487621-15487661_mer_90216
16	F1_probe13:3_R13	CGTAGTAAGATATGTAGTCCGTAGAACCGATCTTAAGATTCCCAAATAATAGAATTGTGCGGTCGTTTACTACTCATTCG	mer_421_chr16:15487714-15487754_mer_90216
16	F1_probe13:4_R13	CGTAGTAAGATATGTAGTCCGCCACCGCACCCAGACCTAATGTTTTATTTTTTGGTAGAGGGTCGTTTACTACTCATTCG	mer_421_chr16:15488103-15488143_mer_90216
16	F1_probe13:5_R13	CGTAGTAAGATATGTAGTCCGGCATGAGCCACCGCGCCCAGTTCCCTTCTTAAATAGTTTGGTCGTTTACTACTCATTCG	mer_421_chr16:15488233-15488273_mer_90216
16	F1_probe13:6_R13	CGTAGTAAGATATGTAGTCCGCGTGAGCCACCGTGCCTGGCCGTCCCATCATTTTTTAAGGGTCGTTTACTACTCATTCG	mer_421_chr16:15488638-15488678_mer_90216
16	F1_probe13:7_R13	CGTAGTAAGATATGTAGTCCCTGAGACTATCAGTGCGCACCACCAAGCCTGAGTAATTACGGTCGTTTACTACTCATTCG	mer_421_chr16:15488863-15488903_mer_90216
16	F1_probe13:8_R13	CGTAGTAAGATATGTAGTCCCAGGCATGTGCCACCGCGCCTGGCCAAATGCACCCCCTTTGGTCGTTTACTACTCATTCG	mer_421_chr16:15489031-15489071_mer_90216
16	F1_probe13:9_R13	CGTAGTAAGATATGTAGTCCTGGTTTTTAATAGATTCACAAAGTCATGGAACCATCACACGGTCGTTTACTACTCATTCG	mer_421_chr16:15489090-15489130_mer_90216
16	F1_probe13:10_R13	CGTAGTAAGATATGTAGTCCCCCATATGGGAGGCCGAGGCGGGCAGGTCACTCGAGACCAGGTCGTTTACTACTCATTCG	mer_421_chr16:15489171-15489211_mer_90216
16	F1_probe13:11_R13	CGTAGTAAGATATGTAGTCCGCCTTCTGCCTCTGTGGCTTTGCCTGTTCTCGGTATTTTGGGTCGTTTACTACTCATTCG	mer_421_chr16:15489458-15489498_mer_90216
16	F1_probe13:12_R13	CGTAGTAAGATATGTAGTCCGCCCGTGGCCTCCGGATTGGACGGCGCGAGCTGGGTGTGTGGTCGTTTACTACTCATTCG	mer_421_chr16:15489560-15489600_mer_90216
16	F1_probe13:13_R13	CGTAGTAAGATATGTAGTCCCGCTCCGGAGCTTCTGGAGGGGGCAGATGCAGGTGCCGGCGGTCGTTTACTACTCATTCG	mer_421_chr16:15489614-15489654_mer_90216
16	F1_probe13:14_R13	CGTAGTAAGATATGTAGTCCGGACCCGGTGCAGGAAGACGCCGACCACGCGGGCTCCTGAGGTCGTTTACTACTCATTCG	mer_421_chr16:15489692-15489732_mer_90216
16	F1_probe13:15_R13	CGTAGTAAGATATGTAGTCCCCACCCGTGGCCCACCAACGTGCTGCTTTACGGCTCGCTCGGTCGTTTACTACTCATTCG	mer_421_chr16:15489796-15489836_mer_90216
16	F1_probe13:16_R13	CGTAGTAAGATATGTAGTCCGCGCCCATCGCGGTCTCGGCCTTCTATGTCGGTGAGGGGCGGTCGTTTACTACTCATTCG	mer_421_chr16:15490034-15490074_mer_90216
16	F1_probe13:17_R13	CGTAGTAAGATATGTAGTCCGGAGGCTGGGACTCGGGGATCAAGCGGCTGGAGGGAGGGCGGTCGTTTACTACTCATTCG	mer_421_chr16:15490115-15490155_mer_90216
16	F1_probe13:18_R13	CGTAGTAAGATATGTAGTCCGCCTGAAGGGCCAGGGCAAAGGCTAGAGGCTGGGGTGTTTGGTCGTTTACTACTCATTCG	mer_421_chr16:15490216-15490256_mer_90216
16	F1_probe13:19_R13	CGTAGTAAGATATGTAGTCCGAGCCGAGAAATTGGGGAGCCAGAGGTCCACCAGGTCAGGGGTCGTTTACTACTCATTCG	mer_421_chr16:15490289-15490329_mer_90216
16	F1_probe13:20_R13	CGTAGTAAGATATGTAGTCCCTGGGGTTGGGTGTAGACCAAGGCTGGAGGTAGGCAGGGCGGTCGTTTACTACTCATTCG	mer_421_chr16:15490360-15490400_mer_90216
16	F1_probe13:21_R13	CGTAGTAAGATATGTAGTCCGGCCGTAGCAGCTGCAATGACCGTGAACCAGTCGTGGGACGGTCGTTTACTACTCATTCG	mer_421_chr16:15490460-15490500_mer_90216
16	F1_probe13:22_R13	CGTAGTAAGATATGTAGTCCCACAGGAACAAAATGCAAGGGGATCAGTGACCCTGAGGGGGGTCGTTTACTACTCATTCG	mer_421_chr16:15490555-15490595_mer_90216
16	F1_probe13:23_R13	CGTAGTAAGATATGTAGTCCGGGGCCTAGTCCTGGTTTGGTAACAAGATTTTCCCCTGGGGGTCGTTTACTACTCATTCG	mer_421_chr16:15490648-15490688_mer_90216
16	F1_probe13:24_R13	CGTAGTAAGATATGTAGTCCGGGACCTTGGATCCTTGCCATGGAGGACTATATACCTGTGGGTCGTTTACTACTCATTCG	mer_421_chr16:15490707-15490747_mer_90216
16	F1_probe13:25_R13	CGTAGTAAGATATGTAGTCCCATTCCCTTAACGAGTCACAAAGGACTCCACCAAGAGGCGGGTCGTTTACTACTCATTCG	mer_421_chr16:15490881-15490921_mer_90216
16	F1_probe13:26_R13	CGTAGTAAGATATGTAGTCCGGAAGACACTGGGCGTATTCTCCCAAGTAGTGTGTCCCCCGGTCGTTTACTACTCATTCG	mer_421_chr16:15490958-15490998_mer_90216
16	F1_probe13:27_R13	CGTAGTAAGATATGTAGTCCAGGAGAGGGTGCATGACTGCATGTAGAGTAGGGGTCCCAGGGTCGTTTACTACTCATTCG	mer_421_chr16:15491037-15491077_mer_90216
16	F1_probe13:28_R13	CGTAGTAAGATATGTAGTCCGCTAGCACATAGGCTGCATAGGTTGCATAGGTTATAGTCGGGTCGTTTACTACTCATTCG	mer_421_chr16:15491088-15491128_mer_90216
16	F1_probe13:29_R13	CGTAGTAAGATATGTAGTCCCTTGGGTTCATCTACAAGTAACCTGGGGTCACTTAGGAGCGGTCGTTTACTACTCATTCG	mer_421_chr16:15491184-15491224_mer_90216
16	F1_probe13:30_R13	CGTAGTAAGATATGTAGTCCGGGTGACCTCATTCCGCCCAGGGTTGGGGAAGAACAGGTTGGTCGTTTACTACTCATTCG	mer_421_chr16:15491239-15491279_mer_90216
16	F1_probe13:31_R13	CGTAGTAAGATATGTAGTCCCTTGTCATCTTTGGAGATCCCCCGTCTGCTCACAGGAGGGGGTCGTTTACTACTCATTCG	mer_421_chr16:15491327-15491367_mer_90216
16	F1_probe13:32_R13	CGTAGTAAGATATGTAGTCCCAAGCCTGACCTTGGGATTGGGGATCACAGATCTCCCCCCGGTCGTTTACTACTCATTCG	mer_421_chr16:15491452-15491492_mer_90216
16	F1_probe13:33_R13	CGTAGTAAGATATGTAGTCCCAAGCCACCATCTTGAAGAAACCTACCCTGCCCCGTGTGCGGTCGTTTACTACTCATTCG	mer_421_chr16:15491552-15491592_mer_90216
16	F1_probe13:34_R13	CGTAGTAAGATATGTAGTCCCCCTACAGACCCCACCAGAAACACAAACCACCTGGTTGCCGGTCGTTTACTACTCATTCG	mer_421_chr16:15491623-15491663_mer_90216
16	F1_probe13:35_R13	CGTAGTAAGATATGTAGTCCCATGGCTGACGGGGTCAGTGGGTCAGGAGAGCAGGCAGCCGGTCGTTTACTACTCATTCG	mer_421_chr16:15491684-15491724_mer_90216
16	F1_probe13:36_R13	CGTAGTAAGATATGTAGTCCCAGAAGGTCTGTGCCTGTGCCCGGTGTGTGATTTGCAGACGGTCGTTTACTACTCATTCG	mer_421_chr16:15491749-15491789_mer_90216
16	F1_probe13:37_R13	CGTAGTAAGATATGTAGTCCCCTGTTACAGGAACCTGGTACACTGGTGAAGGGGTAGGGGGGTCGTTTACTACTCATTCG	mer_421_chr16:15491814-15491854_mer_90216
16	F1_probe13:38_R13	CGTAGTAAGATATGTAGTCCAGGGGTTCTGTGACTCACCCAAAGACAACACAATCCAGGCGGTCGTTTACTACTCATTCG	mer_421_chr16:15492246-15492286_mer_90216
16	F1_probe13:39_R13	CGTAGTAAGATATGTAGTCCCCTAAGTCCAGGCCAAGCTCTCTGATACAGATTCCTGGCCGGTCGTTTACTACTCATTCG	mer_421_chr16:15492362-15492402_mer_90216
16	F1_probe13:40_R13	CGTAGTAAGATATGTAGTCCGCGATTCTCCTGCCTCTCCTGCCCCTCCTGAGTAGCTGGGGGTCGTTTACTACTCATTCG	mer_421_chr16:15492547-15492587_mer_90216
16	F1_probe13:41_R13	CGTAGTAAGATATGTAGTCCGGTGTGAGCCACCTCACCTGGCCGGTTTTCAGTTTTTCTGGGTCGTTTACTACTCATTCG	mer_421_chr16:15492728-15492768_mer_90216
16	F1_probe13:42_R13	CGTAGTAAGATATGTAGTCCGGGGAAGTGGAAGGGGATAGAGTGGAGGTTTGCGTAAGGCGGTCGTTTACTACTCATTCG	mer_421_chr16:15492801-15492841_mer_90216
16	F1_probe13:43_R13	CGTAGTAAGATATGTAGTCCGCAGGAATCAATTGATCTTTGTGCTGGGGCTACCTTGGGGGGTCGTTTACTACTCATTCG	mer_421_chr16:15492855-15492895_mer_90216
16	F1_probe13:44_R13	CGTAGTAAGATATGTAGTCCCTGGCTTGGGAATCAGACACCTGGGTTGAACTCTGTCCGCGGTCGTTTACTACTCATTCG	mer_421_chr16:15492922-15492962_mer_90216
16	F1_probe13:45_R13	CGTAGTAAGATATGTAGTCCTGTAACTCTACCCACCTTAGCGAATTGTAAGGAGGGGCACGGTCGTTTACTACTCATTCG	mer_421_chr16:15492992-15493032_mer_90216
16	F1_probe13:46_R13	CGTAGTAAGATATGTAGTCCGTGGAACACAGTATTACCAATATTTTGCTGGGTCATGTAAGGTCGTTTACTACTCATTCG	mer_421_chr16:15493080-15493120_mer_90216
16	F1_probe13:47_R13	CGTAGTAAGATATGTAGTCCAGCTCTTATATTCCCTCCCTCCTAATCAGGGATTGGAAAGGGTCGTTTACTACTCATTCG	mer_421_chr16:15493144-15493184_mer_90216
16	F1_probe13:48_R13	CGTAGTAAGATATGTAGTCCACAACCTTCCTAAAATAGGAGAGCTTTGCCTTGCTACCTGGGTCGTTTACTACTCATTCG	mer_421_chr16:15493208-15493248_mer_90216
16	F1_probe13:49_R13	CGTAGTAAGATATGTAGTCCGGTCTTGATATATTGCCCAGGCTGTGAATTTCTCTTCAGGGGTCGTTTACTACTCATTCG	mer_421_chr16:15493455-15493495_mer_90216
16	F1_probe13:50_R13	CGTAGTAAGATATGTAGTCCCAAAGTGTTTTTAGGAAGGGTGAATTGGTGTTCCACTTTCGGTCGTTTACTACTCATTCG	mer_421_chr16:15493507-15493547_mer_90216
16	F1_probe13:51_R13	CGTAGTAAGATATGTAGTCCGGAAAATTTGTAGTCGCCAGAGTATTTGGGTCCACTGGCCGGTCGTTTACTACTCATTCG	mer_421_chr16:15493572-15493612_mer_90216
16	F1_probe13:52_R13	CGTAGTAAGATATGTAGTCCGAGCCACGCGCCCAGCCCACTAGCTTTTTTAAAAAGACAGGGTCGTTTACTACTCATTCG	mer_421_chr16:15493942-15493982_mer_90216
16	F1_probe13:53_R13	CGTAGTAAGATATGTAGTCCGTTTGGAAGGTAGAGAAAGTAACCAATAGACCCACTATTGGGTCGTTTACTACTCATTCG	mer_421_chr16:15494027-15494067_mer_90216
16	F1_probe13:54_R13	CGTAGTAAGATATGTAGTCCCGTTCTGCTATAATTTTTATACTCTGCTATTCTCACTTCGGGTCGTTTACTACTCATTCG	mer_421_chr16:15494111-15494151_mer_90216
16	F1_probe13:55_R13	CGTAGTAAGATATGTAGTCCGCCTGCCTCGGCCTCCCGTTACAGGCTTGAGCCACGGCGCGGTCGTTTACTACTCATTCG	mer_421_chr16:15494450-15494490_mer_90216
16	F1_probe13:56_R13	CGTAGTAAGATATGTAGTCCCTCTTTTCACTGTTGGGTCAGAGGGTCATATTGTTGGATGGGTCGTTTACTACTCATTCG	mer_421_chr16:15494501-15494541_mer_90216
16	F1_probe13:57_R13	CGTAGTAAGATATGTAGTCCTGGAATGGGAAACTTAAACATGAACTGTTATACGGTACTCGGTCGTTTACTACTCATTCG	mer_421_chr16:15494564-15494604_mer_90216
16	F1_probe13:58_R13	CGTAGTAAGATATGTAGTCCGAGCATTCTCCAAGGAAAGGATGACATATTTTTGGACCTGGGTCGTTTACTACTCATTCG	mer_421_chr16:15494648-15494688_mer_90216
16	F1_probe13:59_R13	CGTAGTAAGATATGTAGTCCCCTATCTGGTAAGATAGGCGTTTGAAAATGTAATCACTATGGTCGTTTACTACTCATTCG	mer_421_chr16:15494707-15494747_mer_90216
16	F1_probe13:60_R13	CGTAGTAAGATATGTAGTCCTCCTAAATTAGAGCTCCAGTTTGGTTGACAGAAGGGTCCAGGTCGTTTACTACTCATTCG	mer_421_chr16:15495254-15495294_mer_90216
16	F1_probe13:61_R13	CGTAGTAAGATATGTAGTCCGAAATAATGTCTCTGGGCCCGGTGCAGTGGCTCATGCCTGGGTCGTTTACTACTCATTCG	mer_421_chr16:15495381-15495421_mer_90216
16	F1_probe13:62_R13	CGTAGTAAGATATGTAGTCCATCTCTGAATTTTAGTCCATGTTCTCAGTGATTTCTGACTGGTCGTTTACTACTCATTCG	mer_421_chr16:15495710-15495750_mer_90216
16	F1_probe13:63_R13	CGTAGTAAGATATGTAGTCCTTGCAGCCAAAGGGACAACAATTTATTCTGTAAATTTGGGGGTCGTTTACTACTCATTCG	mer_421_chr16:15495796-15495836_mer_90216
16	F1_probe13:64_R13	CGTAGTAAGATATGTAGTCCCAGAGCCAATGTTTTCAGGTGAGCATCCTGCGGAGTCCTGGGTCGTTTACTACTCATTCG	mer_421_chr16:15495897-15495937_mer_90216
16	F1_probe13:65_R13	CGTAGTAAGATATGTAGTCCGAAGGAGAAGGTTTCCAAGGGTTATTCCAAGGTTTGAAGCGGTCGTTTACTACTCATTCG	mer_421_chr16:15495974-15496014_mer_90216
16	F1_probe13:66_R13	CGTAGTAAGATATGTAGTCCCTGTTTGCTCGGCACAAATATATACAGTCCAGTCCAATACGGTCGTTTACTACTCATTCG	mer_421_chr16:15496029-15496069_mer_90216
16	F1_probe13:67_R13	CGTAGTAAGATATGTAGTCCATTGAACAGTGTCCTTAAGGCCTGGCAAAATCAGGGATGGGGTCGTTTACTACTCATTCG	mer_421_chr16:15496098-15496138_mer_90216
16	F1_probe13:68_R13	CGTAGTAAGATATGTAGTCCGTTCGCAGACTGGCCTAGGGCTTCACATGTTCTTCCTTCCGGTCGTTTACTACTCATTCG	mer_421_chr16:15496209-15496249_mer_90216
16	F1_probe13:69_R13	CGTAGTAAGATATGTAGTCCCTAGCATCATCTGTTGGATGGTACCAGGCCCCTGAGCCAGGGTCGTTTACTACTCATTCG	mer_421_chr16:15496297-15496337_mer_90216
16	F1_probe13:70_R13	CGTAGTAAGATATGTAGTCCGAGGCAGAGGATGGAGAGGTTTGAAGTCAGAGGCTTCCCCGGTCGTTTACTACTCATTCG	mer_421_chr16:15496353-15496393_mer_90216
16	F1_probe13:71_R13	CGTAGTAAGATATGTAGTCCTTCTCTTAGGGCAGAAATTGAGGACCCCATGGTGACAACCGGTCGTTTACTACTCATTCG	mer_421_chr16:15496447-15496487_mer_90216
16	F1_probe13:72_R13	CGTAGTAAGATATGTAGTCCACAGGCATGAATCACCATACCCAGCCACTTCTTCTGTTTTGGTCGTTTACTACTCATTCG	mer_421_chr16:15496812-15496852_mer_90216
16	F1_probe13:73_R13	CGTAGTAAGATATGTAGTCCAAAGAGCAAGAAGTAGGCAGCTCACACCTGTAATCCCAGCGGTCGTTTACTACTCATTCG	mer_421_chr16:15497243-15497283_mer_90216
16	F1_probe13:74_R13	CGTAGTAAGATATGTAGTCCGAGAGCAGGAAGTAGAATTGGGAAAGAAGCTTCAGGCAGGGGTCGTTTACTACTCATTCG	mer_421_chr16:15497544-15497584_mer_90216
16	F1_probe13:75_R13	CGTAGTAAGATATGTAGTCCGGAGAAGAAAGAGGGCAAACCAGTAGTCTGAAGCCCAGCCGGTCGTTTACTACTCATTCG	mer_421_chr16:15497672-15497712_mer_90216
16	F1_probe13:76_R13	CGTAGTAAGATATGTAGTCCTGCGTAAAGCACCATGGTATGCCTGGAGGGGAGAAACCACGGTCGTTTACTACTCATTCG	mer_421_chr16:15498057-15498097_mer_90216
16	F1_probe13:77_R13	CGTAGTAAGATATGTAGTCCTTGGATCCTGGAGACTGTTGAACACCCAGAGCTGAGGATCGGTCGTTTACTACTCATTCG	mer_421_chr16:15498145-15498185_mer_90216
16	F1_probe13:78_R13	CGTAGTAAGATATGTAGTCCATGGCAGCAAAGGAAACCAAAGTGGGTGGTTATCGTGACCGGTCGTTTACTACTCATTCG	mer_421_chr16:15498205-15498245_mer_90216
16	F1_probe13:79_R13	CGTAGTAAGATATGTAGTCCGAGGTGAGTTCAGCTTGGGAAATGTTGAATGTCAGATGCCGGTCGTTTACTACTCATTCG	mer_421_chr16:15498707-15498747_mer_90216
16	F1_probe13:80_R13	CGTAGTAAGATATGTAGTCCGCGCTCACATGTCCCAGATTCGGCCAGTGGGAGTTCCCCCGGTCGTTTACTACTCATTCG	mer_421_chr16:15498815-15498855_mer_90216
16	F1_probe13:81_R13	CGTAGTAAGATATGTAGTCCCCAGGATCATCTTGTACTTGCACCTGCCCTGCCCTGGCCCGGTCGTTTACTACTCATTCG	mer_421_chr16:15498944-15498984_mer_90216
16	F1_probe13:82_R13	CGTAGTAAGATATGTAGTCCTGAGGCATCCTGCTTCCTTTTAGTGGGGGAATGATTTGAGGGTCGTTTACTACTCATTCG	mer_421_chr16:15499002-15499042_mer_90216
16	F1_probe13:83_R13	CGTAGTAAGATATGTAGTCCCCCTTTGGGTGGCGGAGGTTGGAGGATTGTTTGGGGTCAGGGTCGTTTACTACTCATTCG	mer_421_chr16:15499143-15499183_mer_90216
16	F1_probe13:84_R13	CGTAGTAAGATATGTAGTCCCCAACCTGGCCCGCATAGTGAGGCCTCGTCTGTATTAAGAGGTCGTTTACTACTCATTCG	mer_421_chr16:15499193-15499233_mer_90216
16	F1_probe13:85_R13	CGTAGTAAGATATGTAGTCCGAAAGAAGGAAAGCCATGTTTGGATAAGTTTAGTCTTCTGGGTCGTTTACTACTCATTCG	mer_421_chr16:15499246-15499286_mer_90216
16	F1_probe13:86_R13	CGTAGTAAGATATGTAGTCCGCATATTTAACAATTAAGGGCCAGGCTCGGTGTCTCACGCGGTCGTTTACTACTCATTCG	mer_421_chr16:15499602-15499642_mer_90216
16	F1_probe13:87_R13	CGTAGTAAGATATGTAGTCCGGTGGGCAGATCACCTGAGCTCGGGAATTTGAGATGCACAGGTCGTTTACTACTCATTCG	mer_421_chr16:15499670-15499710_mer_90216
16	F1_probe13:88_R13	CGTAGTAAGATATGTAGTCCATAAATATAAAATATACATTATGGCCGGGCATGGTGGCTCGGTCGTTTACTACTCATTCG	mer_421_chr16:15499742-15499782_mer_90216
16	F1_probe13:89_R13	CGTAGTAAGATATGTAGTCCTGATGACTTTTTCATAGGACTGTGTAGGATAAAGCTTGTGGGTCGTTTACTACTCATTCG	mer_421_chr16:15500327-15500367_mer_90216
16	F1_probe13:90_R13	CGTAGTAAGATATGTAGTCCTGGTATATAGTTTCAACAATTCAAGGCTGGGCACAGTGGCGGTCGTTTACTACTCATTCG	mer_421_chr16:15500477-15500517_mer_90216
16	F1_probe13:91_R13	CGTAGTAAGATATGTAGTCCGGGAGGCTGCAGTGGGACTACTGCTTTTGCCTGGGAGTTCGGTCGTTTACTACTCATTCG	mer_421_chr16:15500850-15500890_mer_90216
16	F1_probe13:92_R13	CGTAGTAAGATATGTAGTCCACATGCTGTCATTTCCAAAGCCGCTGTCTTCCAGAATTGGGGTCGTTTACTACTCATTCG	mer_421_chr16:15501036-15501076_mer_90216
16	F1_probe13:93_R13	CGTAGTAAGATATGTAGTCCCCCAACCCCCTCACTCTAGAGGCCTTAAGTAGTCTAAGTTGGTCGTTTACTACTCATTCG	mer_421_chr16:15501166-15501206_mer_90216
16	F1_probe13:94_R13	CGTAGTAAGATATGTAGTCCGTCTGAAATATAATACTACCTAGGCATCTTGTTGGCCTAGGGTCGTTTACTACTCATTCG	mer_421_chr16:15501216-15501256_mer_90216
16	F1_probe13:95_R13	CGTAGTAAGATATGTAGTCCGGTTAAAAGGTATTCTAGGTCAGGTATAGTGGCTCACACCGGTCGTTTACTACTCATTCG	mer_421_chr16:15501301-15501341_mer_90216
16	F1_probe13:96_R13	CGTAGTAAGATATGTAGTCCTCCCAATTCCAGAGTGGACTGATGTACTGGCCCTTTGTACGGTCGTTTACTACTCATTCG	mer_421_chr16:15501669-15501709_mer_90216
16	F1_probe13:97_R13	CGTAGTAAGATATGTAGTCCCCATGTGGCCCTAACGGACTCTCTCTCTGTTCCAGCTGACGGTCGTTTACTACTCATTCG	mer_421_chr16:15501755-15501795_mer_90216
16	F1_probe13:98_R13	CGTAGTAAGATATGTAGTCCCACCTTCATCTGTTTTTCCCAGCAGAGTGGTGACGGCACAGGTCGTTTACTACTCATTCG	mer_421_chr16:15501861-15501901_mer_90216
16	F1_probe13:99_R13	CGTAGTAAGATATGTAGTCCGGGGACCAGTGCCACAGAAGGGTACCCGAAGAAATGAGAAGGTCGTTTACTACTCATTCG	mer_421_chr16:15501933-15501973_mer_90216
16	F1_probe13:100_R13	CGTAGTAAGATATGTAGTCCGGGACCACATTTTTTACCTAAAATGCACAGAATTGCCTGCGGTCGTTTACTACTCATTCG	mer_421_chr16:15501991-15502031_mer_90216
16	F1_probe13:101_R13	CGTAGTAAGATATGTAGTCCCTCAGGTTATCTCCTGAACACTTTTGGGCAGATGAAGTTTGGTCGTTTACTACTCATTCG	mer_421_chr16:15502299-15502339_mer_90216
16	F1_probe13:102_R13	CGTAGTAAGATATGTAGTCCTGCCATGTTGGCTAGGCTGGTCTCTGTCCGTCCTCTGAGCGGTCGTTTACTACTCATTCG	mer_421_chr16:15503135-15503175_mer_90216
16	F1_probe13:103_R13	CGTAGTAAGATATGTAGTCCACGGACACGTGAGACAGTCTCCAACTCCTGGCCTCAACTGGGTCGTTTACTACTCATTCG	mer_421_chr16:15503569-15503609_mer_90216
16	F1_probe13:104_R13	CGTAGTAAGATATGTAGTCCGAAGTTTCACTTGGACGTAGTGGTTCACGCTTGTAATCCCGGTCGTTTACTACTCATTCG	mer_421_chr16:15504019-15504059_mer_90216
16	F1_probe13:105_R13	CGTAGTAAGATATGTAGTCCTCCACCAGAGTTCTGTCATCTCCAATGTCATGTTCCACAGGGTCGTTTACTACTCATTCG	mer_421_chr16:15504444-15504484_mer_90216
16	F1_probe13:106_R13	CGTAGTAAGATATGTAGTCCGTGAAGCCCTGAACTGTTAATTTATCCTGAGAATGTATATGGTCGTTTACTACTCATTCG	mer_421_chr16:15504494-15504534_mer_90216
16	F1_probe13:107_R13	CGTAGTAAGATATGTAGTCCTGTAGTTTCCAAGTGGATAATTTACCTGAATGTAAAAGGCGGTCGTTTACTACTCATTCG	mer_421_chr16:15504620-15504660_mer_90216
16	F1_probe13:108_R13	CGTAGTAAGATATGTAGTCCGATACATTTTAACATCAAAACGTAGGCCGGGCACAGTGGCGGTCGTTTACTACTCATTCG	mer_421_chr16:15504784-15504824_mer_90216
16	F1_probe13:109_R13	CGTAGTAAGATATGTAGTCCAGTACTACCTGGTGCAAAACTTTACAGAAGCTGTGGTATCGGTCGTTTACTACTCATTCG	mer_421_chr16:15505132-15505172_mer_90216
16	F1_probe13:110_R13	CGTAGTAAGATATGTAGTCCTGGAAGACTCATGCAGGAGGATCTCTCGAGCTCAGGAGGCGGTCGTTTACTACTCATTCG	mer_421_chr16:15505395-15505435_mer_90216
16	F1_probe13:111_R13	CGTAGTAAGATATGTAGTCCAAATAAATGGATGCAACTGAATGAGATGAGGTCTCTCTTGGGTCGTTTACTACTCATTCG	mer_421_chr16:15505446-15505486_mer_90216
16	F1_probe13:112_R13	CGTAGTAAGATATGTAGTCCATAATAACAATTATAAGAAGGCTGGGCGCGGTGGCTCATGGGTCGTTTACTACTCATTCG	mer_421_chr16:15505510-15505550_mer_90216
16	F1_probe13:113_R13	CGTAGTAAGATATGTAGTCCCCGGACATGGTAGTGCGTCCTGTAGTCTCAGCTACTCAGGGGTCGTTTACTACTCATTCG	mer_421_chr16:15505665-15505705_mer_90216
16	F1_probe13:114_R13	CGTAGTAAGATATGTAGTCCAGTACTAACAGAAGAAAATTTCCACTGATCACCCTTTAGCGGTCGTTTACTACTCATTCG	mer_421_chr16:15505779-15505819_mer_90216
16	F1_probe13:115_R13	CGTAGTAAGATATGTAGTCCGTTTGTGCGTGTTTATAATTTTCTGGCTGGGCCCGGTGGCGGTCGTTTACTACTCATTCG	mer_421_chr16:15505980-15506020_mer_90216
16	F1_probe13:116_R13	CGTAGTAAGATATGTAGTCCGGGGACTTCACATCAACTATGTTCACTACAATTGACCAAGGGTCGTTTACTACTCATTCG	mer_421_chr16:15506348-15506388_mer_90216
16	F1_probe13:117_R13	CGTAGTAAGATATGTAGTCCTGAGCCACCGCGCCCGGCCTGGAACTGCAATTTCTAACTCGGTCGTTTACTACTCATTCG	mer_421_chr16:15506718-15506758_mer_90216
16	F1_probe13:118_R13	CGTAGTAAGATATGTAGTCCTTTGTTTACTGTTTCTCTTCCAAGGACGGTCAGTCATCCTGGTCGTTTACTACTCATTCG	mer_421_chr16:15506781-15506821_mer_90216
16	F1_probe13:119_R13	CGTAGTAAGATATGTAGTCCTATATCTAGGATATGCTTAACAATATATTCTGGAGGCAGCGGTCGTTTACTACTCATTCG	mer_421_chr16:15506930-15506970_mer_90216
16	F1_probe13:120_R13	CGTAGTAAGATATGTAGTCCCTTCTGAGAGTATTAAAAAGTTAATGGGTTTTTGTGCCTGGGTCGTTTACTACTCATTCG	mer_421_chr16:15506992-15507032_mer_90216
16	F1_probe13:121_R13	CGTAGTAAGATATGTAGTCCGTGCTGGAGTTGAAAGGTTAGGAACACATGAAGATCTGTGGGTCGTTTACTACTCATTCG	mer_421_chr16:15507203-15507243_mer_90216
16	F1_probe13:122_R13	CGTAGTAAGATATGTAGTCCCAAGTAAAAGCTTGTCTTTTCCTAGTTCTCTTCTCCTTTGGGTCGTTTACTACTCATTCG	mer_421_chr16:15507304-15507344_mer_90216
16	F1_probe13:123_R13	CGTAGTAAGATATGTAGTCCCCAAACCCACTGCTCTCTCCTCTCACCCCCTGCCCGTGCCGGTCGTTTACTACTCATTCG	mer_421_chr16:15507417-15507457_mer_90216
16	F1_probe13:124_R13	CGTAGTAAGATATGTAGTCCCATTCCAGGAGGGCAGAATAATTGTAATAAGGCTAAGGGCGGTCGTTTACTACTCATTCG	mer_421_chr16:15507470-15507510_mer_90216
16	F1_probe13:125_R13	CGTAGTAAGATATGTAGTCCGGACTCAACAGCCTTGCTTTAGAGAGGATGGTAGCGGAGGGGTCGTTTACTACTCATTCG	mer_421_chr16:15507532-15507572_mer_90216
16	F1_probe13:126_R13	CGTAGTAAGATATGTAGTCCGTCTCTGTGAGAAGAAAAGAGAAAGGACCATCCTACGGAGGGTCGTTTACTACTCATTCG	mer_421_chr16:15507582-15507622_mer_90216
16	F1_probe13:127_R13	CGTAGTAAGATATGTAGTCCTTTTAGGTTGGCAGTTGCAAACTAATGGTCCACAGCGTGCGGTCGTTTACTACTCATTCG	mer_421_chr16:15507891-15507931_mer_90216
16	F1_probe13:128_R13	CGTAGTAAGATATGTAGTCCGGATTGCTTGAGGCTGGGAGGTTGAGCCACGATCACACTCGGTCGTTTACTACTCATTCG	mer_421_chr16:15508513-15508553_mer_90216
16	F1_probe13:129_R13	CGTAGTAAGATATGTAGTCCGCCTGCTACAGTCCTCTATGAAGCAATGTGCCGCAGCAGGGGTCGTTTACTACTCATTCG	mer_421_chr16:15508644-15508684_mer_90216
16	F1_probe13:130_R13	CGTAGTAAGATATGTAGTCCAACTGGGCCACAGAGCAGGAGGTGAATAGTGGGTGGACAAGGTCGTTTACTACTCATTCG	mer_421_chr16:15508734-15508774_mer_90216
16	F1_probe13:131_R13	CGTAGTAAGATATGTAGTCCCCCAAGACCATTACCATCCTGCGCTCCATCCCTTGCTGCCGGTCGTTTACTACTCATTCG	mer_421_chr16:15508971-15509011_mer_90216
16	F1_probe13:132_R13	CGTAGTAAGATATGTAGTCCGGGGACTGCTGTGCTTTAGAATGTGCCTTGAATCTGCAGCGGTCGTTTACTACTCATTCG	mer_421_chr16:15509060-15509100_mer_90216
16	F1_probe13:133_R13	CGTAGTAAGATATGTAGTCCTGTGTTTGCAACTCTTGTTTTTGTTAGTATGCTACGCTGGGGTCGTTTACTACTCATTCG	mer_421_chr16:15509164-15509204_mer_90216
16	F1_probe13:134_R13	CGTAGTAAGATATGTAGTCCTGCATGTATCTGCTGGTAGAATTGTAAACCTGGTGGTCCGGGTCGTTTACTACTCATTCG	mer_421_chr16:15509298-15509338_mer_90216
16	F1_probe13:135_R13	CGTAGTAAGATATGTAGTCCTGAGGTGGTGATTCAGAGTTTCAATGCCTCTTCTCATGGCGGTCGTTTACTACTCATTCG	mer_421_chr16:15509393-15509433_mer_90216
16	F1_probe13:136_R13	CGTAGTAAGATATGTAGTCCTCCTTCTGAATCAGCATTAACCTAGATGTTACTGCAGATCGGTCGTTTACTACTCATTCG	mer_421_chr16:15509447-15509487_mer_90216
16	F1_probe13:137_R13	CGTAGTAAGATATGTAGTCCGTGTGGCTGCTACTGAGCCAGAGGGGGTAAAGCAACAGCGGGTCGTTTACTACTCATTCG	mer_421_chr16:15509602-15509642_mer_90216
16	F1_probe13:138_R13	CGTAGTAAGATATGTAGTCCTATACGATCCTGGGTAAGGAGCTCAACCTTTCTCTGCCAAGGTCGTTTACTACTCATTCG	mer_421_chr16:15509819-15509859_mer_90216
16	F1_probe13:139_R13	CGTAGTAAGATATGTAGTCCGTGAAGGTGTGAAGGACAGTGCCTGGCACATAGTGGGATCGGTCGTTTACTACTCATTCG	mer_421_chr16:15509890-15509930_mer_90216
16	F1_probe13:140_R13	CGTAGTAAGATATGTAGTCCGAGATTGAGTCTGAAGGTTCATAAAGTGGTAGAACAGATCGGTCGTTTACTACTCATTCG	mer_421_chr16:15509955-15509995_mer_90216
16	F1_probe13:141_R13	CGTAGTAAGATATGTAGTCCTGCCTAAGTAGTAGTAGATTACTTATTGTATGTCCAGGGGGGTCGTTTACTACTCATTCG	mer_421_chr16:15510029-15510069_mer_90216
16	F1_probe13:142_R13	CGTAGTAAGATATGTAGTCCGCCTCCTGAGTAGCTCCATGGGTATGCACCACCACACCCCGGTCGTTTACTACTCATTCG	mer_421_chr16:15510503-15510543_mer_90216
16	F1_probe13:143_R13	CGTAGTAAGATATGTAGTCCGGCTGGTCTTACATTCCTGGACTCCGACCTTGACCTCCCGGGTCGTTTACTACTCATTCG	mer_421_chr16:15510903-15510943_mer_90216
16	F1_probe13:144_R13	CGTAGTAAGATATGTAGTCCACAAGCATGAGCCACCTCGCCCAGTTCCCTTCTTAAATAGGGTCGTTTACTACTCATTCG	mer_421_chr16:15510956-15510996_mer_90216
16	F1_probe13:145_R13	CGTAGTAAGATATGTAGTCCCTTCCCTTCCACTACCAAGACAGGCAAAACACACCAGAACGGTCGTTTACTACTCATTCG	mer_421_chr16:15511031-15511071_mer_90216
16	F1_probe13:146_R13	CGTAGTAAGATATGTAGTCCATCCCCAGTCTATAACTCAGCTATATGCAGCTCCTTTGTCGGTCGTTTACTACTCATTCG	mer_421_chr16:15511153-15511193_mer_90216
16	F1_probe13:147_R13	CGTAGTAAGATATGTAGTCCGTTTTCATATCACCTGAGGCCATGCAATCCTCTTTTTTGGGGTCGTTTACTACTCATTCG	mer_421_chr16:15511224-15511264_mer_90216
16	F1_probe13:148_R13	CGTAGTAAGATATGTAGTCCAGGTGAGGACCCGGCTATTTGCCTACGGTCTAGCAGACAGGGTCGTTTACTACTCATTCG	mer_421_chr16:15511381-15511421_mer_90216
16	F1_probe13:149_R13	CGTAGTAAGATATGTAGTCCCATGAGCCACCGCACCTGGCCAGCAGACAGACTTCTAAGCGGTCGTTTACTACTCATTCG	mer_421_chr16:15512012-15512052_mer_90216
16	F1_probe13:150_R13	CGTAGTAAGATATGTAGTCCGTATGCTCACTAACTGTAGATAAGGGTCTATGCCAAGCCCGGTCGTTTACTACTCATTCG	mer_421_chr16:15512073-15512113_mer_90216
16	F1_probe13:151_R13	CGTAGTAAGATATGTAGTCCCCTCCCCCACTTCCCAACAGCTCCCAGTTCCTTTTTGGGGGGTCGTTTACTACTCATTCG	mer_421_chr16:15512173-15512213_mer_90216
16	F1_probe13:152_R13	CGTAGTAAGATATGTAGTCCCAAGAGGTGGAGCACATGACAGATTAAGCCAATCAGGGCGGGTCGTTTACTACTCATTCG	mer_421_chr16:15512242-15512282_mer_90216
16	F1_probe13:153_R13	CGTAGTAAGATATGTAGTCCGCTACAGGGTTCAGAGACAATCATGTTATCTGCAGCTGCCGGTCGTTTACTACTCATTCG	mer_421_chr16:15512295-15512335_mer_90216
16	F1_probe13:154_R13	CGTAGTAAGATATGTAGTCCGATGGAAAACCAGGACAAAGGCATATTCTCTCATTGTGTCGGTCGTTTACTACTCATTCG	mer_421_chr16:15512361-15512401_mer_90216
16	F1_probe13:155_R13	CGTAGTAAGATATGTAGTCCGCCATTTTTTGTTACCGTGAAAGACATGGAGGCAAGAGGGGGTCGTTTACTACTCATTCG	mer_421_chr16:15512442-15512482_mer_90216
16	F1_probe13:156_R13	CGTAGTAAGATATGTAGTCCCATAACCTCTGATATAGCCTATGCCCAAAGCCTGCTCTGGGGTCGTTTACTACTCATTCG	mer_421_chr16:15512519-15512559_mer_90216
16	F1_probe13:157_R13	CGTAGTAAGATATGTAGTCCTAGGAGCTAGGAGATTCCCTTTATTTTTCAAACCACTGGGGGTCGTTTACTACTCATTCG	mer_421_chr16:15512571-15512611_mer_90216
16	F1_probe13:158_R13	CGTAGTAAGATATGTAGTCCCTGTTACTTGAAGGAAAGCATCATAAAGGATACACAGGACGGTCGTTTACTACTCATTCG	mer_421_chr16:15512622-15512662_mer_90216
16	F1_probe13:159_R13	CGTAGTAAGATATGTAGTCCTTTTTAAGACAGAGTCTCGCCATCTCAGCTCACTGCAACCGGTCGTTTACTACTCATTCG	mer_421_chr16:15512724-15512764_mer_90216
16	F1_probe13:160_R13	CGTAGTAAGATATGTAGTCCCCAGAAATTTATGGGGTACAGGTGCAATTTTGTTGCATGCGGTCGTTTACTACTCATTCG	mer_421_chr16:15513049-15513089_mer_90216
16	F2_probe14:1_R14	TGATATGCCGATTCCAAGCGTTCATTGTGAGACTGTGCCGTAATTTATTTAATCAGTGCCCGTCAGTTGTGAATGTGCTT	mer_4416_chr16:16855110-16855150_mer_91972
16	F2_probe14:2_R14	TGATATGCCGATTCCAAGCGGATTCCTTCCAGCGTGTCTACACACATTTGTCTGCTCCTCCGTCAGTTGTGAATGTGCTT	mer_4416_chr16:16855350-16855390_mer_91972
16	F2_probe14:3_R14	TGATATGCCGATTCCAAGCGAGGATCTCTGGGAAAGCTTTGGGTCTTGCCACATGGTCCCCGTCAGTTGTGAATGTGCTT	mer_4416_chr16:16855468-16855508_mer_91972
16	F2_probe14:4_R14	TGATATGCCGATTCCAAGCGTCACTTTAATGAGCGTGCTGGAGGAGCGTGGAATGTTTCCCGTCAGTTGTGAATGTGCTT	mer_4416_chr16:16855555-16855595_mer_91972
16	F2_probe14:5_R14	TGATATGCCGATTCCAAGCGATTTGATCTGCTTTCCCTGTAGCACCTAAATATTTAGGGCCGTCAGTTGTGAATGTGCTT	mer_4416_chr16:16855687-16855727_mer_91972
16	F2_probe14:6_R14	TGATATGCCGATTCCAAGCGAAACTTGGCTTGGCATTCTTGAGGTTAATGCTGCGTGATCCGTCAGTTGTGAATGTGCTT	mer_4416_chr16:16856151-16856191_mer_91972
16	F2_probe14:7_R14	TGATATGCCGATTCCAAGCGATTTCTTCAGATGTGCTGTGGATGCCTAGAAAAAGAGTGGCGTCAGTTGTGAATGTGCTT	mer_4416_chr16:16856296-16856336_mer_91972
16	F2_probe14:8_R14	TGATATGCCGATTCCAAGCGCCCTAGGAGGATCCCTTCCCCTACTCTCAAGGCAGGTGGCCGTCAGTTGTGAATGTGCTT	mer_4416_chr16:16856414-16856454_mer_91972
16	F2_probe14:9_R14	TGATATGCCGATTCCAAGCGTTGGGCCAACCAGAACGAATTAGAATTCTGGGACCTTTGCCGTCAGTTGTGAATGTGCTT	mer_4416_chr16:16856528-16856568_mer_91972
16	F2_probe14:10_R14	TGATATGCCGATTCCAAGCGCGGCAACCTCGGACTCCTAGGCTGCAGAGATCCTCCTGCCCGTCAGTTGTGAATGTGCTT	mer_4416_chr16:16856752-16856792_mer_91972
16	F2_probe14:11_R14	TGATATGCCGATTCCAAGCGTGCCTGGCCAAAAAAGGGCATTCTTGAAGTCAAACAAGGGCGTCAGTTGTGAATGTGCTT	mer_4416_chr16:16857142-16857182_mer_91972
16	F2_probe14:12_R14	TGATATGCCGATTCCAAGCGATGAAGGGAGGTTCCTGATCATGTCACTTGGATACCAGTGCGTCAGTTGTGAATGTGCTT	mer_4416_chr16:16857195-16857235_mer_91972
16	F2_probe14:13_R14	TGATATGCCGATTCCAAGCGGCCTGAGTCCGTTTAACTTGGGTTTCTGGCACTTACCTCGCGTCAGTTGTGAATGTGCTT	mer_4416_chr16:16857294-16857334_mer_91972
16	F2_probe14:14_R14	TGATATGCCGATTCCAAGCGGTATGGGAGAGTGTGGTCAGCGCCAGCAATACCCATGTCCCGTCAGTTGTGAATGTGCTT	mer_4416_chr16:16857382-16857422_mer_91972
16	F2_probe14:15_R14	TGATATGCCGATTCCAAGCGATCAGTCCTCTCCCCGTCTGTTATTGCTGGTCACCACTGTCGTCAGTTGTGAATGTGCTT	mer_4416_chr16:16857432-16857472_mer_91972
16	F2_probe14:16_R14	TGATATGCCGATTCCAAGCGGTGACAGCTCCAGTCCACAGTTCATCAGAGGGTCTCAGCCCGTCAGTTGTGAATGTGCTT	mer_4416_chr16:16857496-16857536_mer_91972
16	F2_probe14:17_R14	TGATATGCCGATTCCAAGCGGGCATTTACCTCTGCTGTGCCTTGTCCTCCCCCTACCTTGCGTCAGTTGTGAATGTGCTT	mer_4416_chr16:16857604-16857644_mer_91972
16	F2_probe14:18_R14	TGATATGCCGATTCCAAGCGCTCTGCACCAGAGAGAGTCCAGCCTGAGGTTTGTAGGCAGCGTCAGTTGTGAATGTGCTT	mer_4416_chr16:16857687-16857727_mer_91972
16	F2_probe14:19_R14	TGATATGCCGATTCCAAGCGGAATTTTCTCCCAGCTTTGTATCTCTAAGATCTCAGGTCCCGTCAGTTGTGAATGTGCTT	mer_4416_chr16:16857737-16857777_mer_91972
16	F2_probe14:20_R14	TGATATGCCGATTCCAAGCGCAGGTGTGAGCCACCGTTCCCGGCATCTCAGGTCCATTTCCGTCAGTTGTGAATGTGCTT	mer_4416_chr16:16858124-16858164_mer_91972
16	F2_probe14:21_R14	TGATATGCCGATTCCAAGCGAATGACCTTATATGTGGGGGAAGAGATGATGTGGACAGGGCGTCAGTTGTGAATGTGCTT	mer_4416_chr16:16858195-16858235_mer_91972
16	F2_probe14:22_R14	TGATATGCCGATTCCAAGCGCACAGTGCTCCTACTGCTTATCAGATACTGTGCTTGGTTCCGTCAGTTGTGAATGTGCTT	mer_4416_chr16:16858252-16858292_mer_91972
16	F2_probe14:23_R14	TGATATGCCGATTCCAAGCGCACGTAAGGCATTCCATGTGCAAGACACTGTGTTAAGTGCCGTCAGTTGTGAATGTGCTT	mer_4416_chr16:16858324-16858364_mer_91972
16	F2_probe14:24_R14	TGATATGCCGATTCCAAGCGGAAAGGCATTATTATCTCCATATAGAAGCTGAGGCTCTAGCGTCAGTTGTGAATGTGCTT	mer_4416_chr16:16858405-16858445_mer_91972
16	F2_probe14:25_R14	TGATATGCCGATTCCAAGCGGGGTCTCAATGACTCTGAACCCAGTTTTCTTACCTCCGACCGTCAGTTGTGAATGTGCTT	mer_4416_chr16:16858499-16858539_mer_91972
16	F2_probe14:26_R14	TGATATGCCGATTCCAAGCGTGCATGTTGCAGAGGTTTGGTGCACAGATAATTGTGCCACCGTCAGTTGTGAATGTGCTT	mer_4416_chr16:16858623-16858663_mer_91972
16	F2_probe14:27_R14	TGATATGCCGATTCCAAGCGGCTTCACCCTTTTCCCACCCTCCTCCCTCAAGCAGGTCCCCGTCAGTTGTGAATGTGCTT	mer_4416_chr16:16858702-16858742_mer_91972
16	F2_probe14:28_R14	TGATATGCCGATTCCAAGCGTAGTTAGAATATGCGATATTAAGGCCAGGTGCGGTGGCTCCGTCAGTTGTGAATGTGCTT	mer_4416_chr16:16858800-16858840_mer_91972
16	F2_probe14:29_R14	TGATATGCCGATTCCAAGCGGATGAGCATCTACGTGTCTCTGCTATTGTGAGCAGCGCACCGTCAGTTGTGAATGTGCTT	mer_4416_chr16:16859361-16859401_mer_91972
16	F2_probe14:30_R14	TGATATGCCGATTCCAAGCGGTCCTGTTGATAGGCATCTAGGTTGAGTCTGTGTCTCTGCCGTCAGTTGTGAATGTGCTT	mer_4416_chr16:16859411-16859451_mer_91972
16	F2_probe14:31_R14	TGATATGCCGATTCCAAGCGGGTCTGTGCATCCCTCTCACCTGTGAGCTTCCTGATCTCGCGTCAGTTGTGAATGTGCTT	mer_4416_chr16:16859486-16859526_mer_91972
16	F2_probe14:32_R14	TGATATGCCGATTCCAAGCGGTCTGGATCCCGATCTTCACTTTAGAACCTTGCATAGAGCCGTCAGTTGTGAATGTGCTT	mer_4416_chr16:16859541-16859581_mer_91972
16	F2_probe14:33_R14	TGATATGCCGATTCCAAGCGAGGCTTAAGAAAGTTAAGCAAATTACCCAAGGCCAGGAAGCGTCAGTTGTGAATGTGCTT	mer_4416_chr16:16859673-16859713_mer_91972
16	F2_probe14:34_R14	TGATATGCCGATTCCAAGCGAGAGAATTGAGAAAGATATTCTCTAAGCTAAAGAGGAGGGCGTCAGTTGTGAATGTGCTT	mer_4416_chr16:16859746-16859786_mer_91972
16	F2_probe14:35_R14	TGATATGCCGATTCCAAGCGGGCCCTACTAGGCTGGGCTATCATGAAGAAAACAGCACAGCGTCAGTTGTGAATGTGCTT	mer_4416_chr16:16859864-16859904_mer_91972
16	F2_probe14:36_R14	TGATATGCCGATTCCAAGCGCTGCATCTGTATTTGAGCTCCTTATAACATGTAAGCAGGCCGTCAGTTGTGAATGTGCTT	mer_4416_chr16:16859937-16859977_mer_91972
16	F2_probe14:37_R14	TGATATGCCGATTCCAAGCGTGTTGCTGGACAAAGCTCAAGTGAAAATGATCCAGTGGGGCGTCAGTTGTGAATGTGCTT	mer_4416_chr16:16859991-16860031_mer_91972
16	F2_probe14:38_R14	TGATATGCCGATTCCAAGCGGGGGACTTTGCCCATTGTAAGGAGCACTGTAGTGGAAGGCCGTCAGTTGTGAATGTGCTT	mer_4416_chr16:16860149-16860189_mer_91972
16	F2_probe14:39_R14	TGATATGCCGATTCCAAGCGAGGCAGCACCTGGGACCCAGCTAGATGGACTGGTATCTCTCGTCAGTTGTGAATGTGCTT	mer_4416_chr16:16860234-16860274_mer_91972
16	F2_probe14:40_R14	TGATATGCCGATTCCAAGCGTCCTGGAGCACTTCAGAACATGAGAGCTGAGGCCAGGATCCGTCAGTTGTGAATGTGCTT	mer_4416_chr16:16860299-16860339_mer_91972
16	F2_probe14:41_R14	TGATATGCCGATTCCAAGCGTCTTTCCTCCCAACACCAAGACCAAGCAAAAATGCAAGGGCGTCAGTTGTGAATGTGCTT	mer_4416_chr16:16860404-16860444_mer_91972
16	F2_probe14:42_R14	TGATATGCCGATTCCAAGCGGTTGTTGACCTAAGTCACACTGCTGTCATCCTCTGGGCTGCGTCAGTTGTGAATGTGCTT	mer_4416_chr16:16860492-16860532_mer_91972
16	F2_probe14:43_R14	TGATATGCCGATTCCAAGCGTGGAGTAGTCACTGGCAGATTAATAAGTTTCCTGAAAGTTCGTCAGTTGTGAATGTGCTT	mer_4416_chr16:16860542-16860582_mer_91972
16	F2_probe14:44_R14	TGATATGCCGATTCCAAGCGTTTTGGGGGGAGGATGAGAGGGTGAAATATGATAGTCACCCGTCAGTTGTGAATGTGCTT	mer_4416_chr16:16860629-16860669_mer_91972
16	F2_probe14:45_R14	TGATATGCCGATTCCAAGCGCACCCATGTGTTCACCCAACCTCCCATCCATCCACCTATCCGTCAGTTGTGAATGTGCTT	mer_4416_chr16:16860746-16860786_mer_91972
16	F2_probe14:46_R14	TGATATGCCGATTCCAAGCGGTCCGTCTACCTACTCATCTGTCCATCCGTCCATCCATCCCGTCAGTTGTGAATGTGCTT	mer_4416_chr16:16860846-16860886_mer_91972
16	F2_probe14:47_R14	TGATATGCCGATTCCAAGCGCCATCCACTTACCCATCTATCCACCATCCATACACCCACCCGTCAGTTGTGAATGTGCTT	mer_4416_chr16:16860919-16860959_mer_91972
16	F2_probe14:48_R14	TGATATGCCGATTCCAAGCGCCATCCACCCACCCATCCATCTACTTAGCAATCTATCCACCGTCAGTTGTGAATGTGCTT	mer_4416_chr16:16861016-16861056_mer_91972
16	F2_probe14:49_R14	TGATATGCCGATTCCAAGCGCACCCATCAATCCATTTACCCATTCACCCACCCACCATCCCGTCAGTTGTGAATGTGCTT	mer_4416_chr16:16861085-16861125_mer_91972
16	F2_probe14:50_R14	TGATATGCCGATTCCAAGCGCCAAGCATACATAATGTGCCAGGCATTGTCTAGGGCTACCCGTCAGTTGTGAATGTGCTT	mer_4416_chr16:16861286-16861326_mer_91972
16	F2_probe14:51_R14	TGATATGCCGATTCCAAGCGGGAAGTCAAATTTGCCTGAGGAGTTTTGTTAAAGTGAAGCCGTCAGTTGTGAATGTGCTT	mer_4416_chr16:16861382-16861422_mer_91972
16	F2_probe14:52_R14	TGATATGCCGATTCCAAGCGCAGGAATAGGTGGTGTATGGTACAAGTTGCTGTATCATGCCGTCAGTTGTGAATGTGCTT	mer_4416_chr16:16861497-16861537_mer_91972
16	F2_probe14:53_R14	TGATATGCCGATTCCAAGCGTGTTGAGCTCAAGTTGTTGTTTTGCTTGGTCAGGTGTTGCCGTCAGTTGTGAATGTGCTT	mer_4416_chr16:16861601-16861641_mer_91972
16	F2_probe14:54_R14	TGATATGCCGATTCCAAGCGCAGTGATCGTCTTAGATTCTAAGAAAACTCAGATGTGAGGCGTCAGTTGTGAATGTGCTT	mer_4416_chr16:16861666-16861706_mer_91972
16	F2_probe14:55_R14	TGATATGCCGATTCCAAGCGTGCGTAGAGTTTTGTGAACAGAGGTGGTAGAGCGTGTTGGCGTCAGTTGTGAATGTGCTT	mer_4416_chr16:16861753-16861793_mer_91972
16	F2_probe14:56_R14	TGATATGCCGATTCCAAGCGAATTTGGGGCCAAAAACCTTCTTTCCCTCCACTCAACACCCGTCAGTTGTGAATGTGCTT	mer_4416_chr16:16861853-16861893_mer_91972
16	F2_probe14:57_R14	TGATATGCCGATTCCAAGCGTCTAGTTAATTTCTGATTGTGTCCTAAAGTCAACGTATGCCGTCAGTTGTGAATGTGCTT	mer_4416_chr16:16861929-16861969_mer_91972
16	F2_probe14:58_R14	TGATATGCCGATTCCAAGCGTGGTGGACATCCTAATGCATGTGTTGTTATGGCCTTGTGCCGTCAGTTGTGAATGTGCTT	mer_4416_chr16:16862050-16862090_mer_91972
16	F2_probe14:59_R14	TGATATGCCGATTCCAAGCGGGGATTGTTGGGTAGATGAATAGTTAATTGCACTGAGTACCGTCAGTTGTGAATGTGCTT	mer_4416_chr16:16862123-16862163_mer_91972
16	F2_probe14:60_R14	TGATATGCCGATTCCAAGCGGGCGTTGTAATTTTTACCAATCTGATGGCTGTAAAGTGGCCGTCAGTTGTGAATGTGCTT	mer_4416_chr16:16862226-16862266_mer_91972
16	F2_probe14:61_R14	TGATATGCCGATTCCAAGCGGTTTCCTCTTCTATTAATTTTATTTTCGTAGGCTTTGCCCCGTCAGTTGTGAATGTGCTT	mer_4416_chr16:16862346-16862386_mer_91972
16	F2_probe14:62_R14	TGATATGCCGATTCCAAGCGGGGTTTCCTGAAATTTTCTTGCTATTTTCAGGAGTTTCTCCGTCAGTTGTGAATGTGCTT	mer_4416_chr16:16862399-16862439_mer_91972
16	F2_probe14:63_R14	TGATATGCCGATTCCAAGCGCGTGTAGATGATGTCCTTTTCTGAGTAGAAACCTCAATTGCGTCAGTTGTGAATGTGCTT	mer_4416_chr16:16862506-16862546_mer_91972
16	F2_probe14:64_R14	TGATATGCCGATTCCAAGCGTCCCGTTATGGCTTGTTCTTTTAAGTCTTGCTCAAGAACCCGTCAGTTGTGAATGTGCTT	mer_4416_chr16:16862571-16862611_mer_91972
16	F2_probe14:65_R14	TGATATGCCGATTCCAAGCGATCCTTGTCATACAGTAAACCATCCTCCCCCAAACCTACCCGTCAGTTGTGAATGTGCTT	mer_4416_chr16:16862710-16862750_mer_91972
16	F2_probe14:66_R14	TGATATGCCGATTCCAAGCGAGACACCATGTCTCCTATGTATGTGGGGATGTTTCTGGAACGTCAGTTGTGAATGTGCTT	mer_4416_chr16:16862779-16862819_mer_91972
16	F2_probe14:67_R14	TGATATGCCGATTCCAAGCGGCTTCAATGATCTATTTAGCTGTTCCTAAGACTGTAGCACCGTCAGTTGTGAATGTGCTT	mer_4416_chr16:16862829-16862869_mer_91972
16	F2_probe14:68_R14	TGATATGCCGATTCCAAGCGTGCTATCCCTCCCCTAGCCCCACTGACAGGCCCTGGTGTGCGTCAGTTGTGAATGTGCTT	mer_4416_chr16:16863001-16863041_mer_91972
16	F2_probe14:69_R14	TGATATGCCGATTCCAAGCGCCTTCATCAGATGGATAGATTGCAAAATTGTCTCCCATTCCGTCAGTTGTGAATGTGCTT	mer_4416_chr16:16863759-16863799_mer_91972
16	F2_probe14:70_R14	TGATATGCCGATTCCAAGCGGGAAGGGATCCAGTTTCAGCCTTCTGCGTACAGTAGCCAGCGTCAGTTGTGAATGTGCTT	mer_4416_chr16:16864045-16864085_mer_91972
16	F2_probe14:71_R14	TGATATGCCGATTCCAAGCGAGGAGATTTTGGGCTGAGATGATGGATGGGGTTTTCTAAACGTCAGTTGTGAATGTGCTT	mer_4416_chr16:16864741-16864781_mer_91972
16	F2_probe14:72_R14	TGATATGCCGATTCCAAGCGCAGGATGATGCTGGCCTCATAAACGAGATGGGAGGATTCCCGTCAGTTGTGAATGTGCTT	mer_4416_chr16:16865349-16865389_mer_91972
16	F2_probe14:73_R14	TGATATGCCGATTCCAAGCGACTGTGATCTGAGAGACTGTTTGTTTTCTGTTCTTTTGCACGTCAGTTGTGAATGTGCTT	mer_4416_chr16:16866205-16866245_mer_91972
16	F2_probe14:74_R14	TGATATGCCGATTCCAAGCGTCTTCCACTTGATCAACTCAGCTATTGATCCTTTGAGGAGCGTCAGTTGTGAATGTGCTT	mer_4416_chr16:16867628-16867668_mer_91972
16	F2_probe14:75_R14	TGATATGCCGATTCCAAGCGGCTGGTTTCTCCCCATTCATGGATTTATTTACCTTTGGTCCGTCAGTTGTGAATGTGCTT	mer_4416_chr16:16867707-16867747_mer_91972
16	F2_probe14:76_R14	TGATATGCCGATTCCAAGCGGCCCCTTCCCCCACCAAGCTCGAGCATTGCACCTTGAGCTCGTCAGTTGTGAATGTGCTT	mer_4416_chr16:16868439-16868479_mer_91972
16	F2_probe14:77_R14	TGATATGCCGATTCCAAGCGCAAGCCAGTGGACCTTAGCTTCCTGGGCTCCGTGTACCAGCGTCAGTTGTGAATGTGCTT	mer_4416_chr16:16868507-16868547_mer_91972
16	F2_probe14:78_R14	TGATATGCCGATTCCAAGCGACATGTGCACAACCTCCTGGTGTGCCGTTTGCTAAGGCCGCGTCAGTTGTGAATGTGCTT	mer_4416_chr16:16868737-16868777_mer_91972
[truncated: 8,082 more rows]

## Sheet: Suppl Table 3
Supplementary Table 3. List of genes previously visualized by ISST in a human middle temporal gyrus cortex section.
gene name	chr	start coord*	end coord*	strand		*GRCh38/hg38
ADARB2	10	1177313	1737525	-1
ALCAM	3	105366909	105576900	1
ANKRD34B	5	80556755	80570280	-1
ANXA1	9	73151865	73170393	1
ARPP21	3	35638945	35794496	1
CACNA2D1	7	81946444	82443777	-1
CADM2	3	84958989	86074429	1
CADPS	3	62398346	62875416	-1
CALB1	8	90058608	90095475	-1
CALM2	2	47160083	47176921	-1
CBLN2	18	72536680	72638521	-1
CDH10	5	24487100	24644978	-1
CDH13	16	82626965	83800640	1
CDH9	5	26880597	27121150	-1
CELF2	10	10798397	11336675	1
CHN1	2	174798809	175005381	-1
CMTM8	3	32238679	32370321	1
CNTN3	3	74262568	74521140	-1
CNTNAP2	7	146116002	148420998	1
CNTNAP4	16	76277278	76560757	1
COL21A1	6	56056590	56394094	-1
COL22A1	8	138588235	138914041	-1
COL24A1	1	85729233	86156943	-1
COL5A2	2	189031898	189225312	-1
COL6A1	21	45981770	46005050	1
CRYM	16	21238874	21303083	-1
CTNNA2	2	79185231	80648861	1
DCN	12	91140484	91183217	-1
DPP10	2	114442299	115845780	1
EDIL3	5	83940554	84384880	-1
EGFEM1P	3	168249522	168830599	1
ENC1	5	74627406	74641424	-1
ERBB4	2	211375717	212538841	-1
ETNPPL	4	108742048	108763054	-1
FEZF2	3	62369681	62374324	-1
FSTL5	4	161383897	162164004	-1
FTH1	11	61959718	61967634	-1
GABBR2	9	98288109	98708935	-1
GAD1	2	170813213	170861151	1
GPM6A	4	175632934	176002664	-1
GRIA1	5	153489615	153813869	1
GRIA4	11	105609994	105982092	1
GRIK1	21	29536933	29940033	-1
GRIK2	6	100962701	102081622	1
HTR2C	X	114584078	114910061	1
ID3	1	23557926	23559501	-1
IL1RAPL1	X	28587446	29956718	1
IRAG2	12	24997575	25108335	1	Note: in our source data, IRAG2 is named LRMP
IQCJ-SCHIP1	3	158962235	159897366	1
ITPR2	12	26335352	26833194	-1
KCNC2	12	75040077	75209839	-1
KCNT2	1	196225779	196609225	-1
KIT	4	54657918	54740715	1
KLHL5	4	39045039	39126857	1
LAMP5	20	9514358	9530524	1
LDB2	4	16501541	16898678	-1
LHFPL3	7	104328603	104908561	1
LHX6	9	122202577	122229626	-1
LINC00507	12	127914707	127960028	1
LINCR-0003	5	57570341	57619816	1
LY86	6	6588108	6654983	1
MEG3	14	100779410	100861031	1
MIAT	22	26646411	26676475	1
MIR4500HG	13	87427214	87674235	-1
MYZAP	15	57591904	57685364	1
NCAM2	21	20998409	21543329	1
NDNF	4	121035613	121073021	-1
NECAB1	8	90791741	90959393	1
NELL2	12	44508275	44921848	-1
NOSTRIN	2	168786539	168865514	1
NTM	11	131370478	132336822	1
NTNG1	1	107140007	107484923	1
NXPH1	7	8433609	8752961	1
NXPH2	2	138669157	138780390	-1
OLFM1	9	135075422	135121180	1
OLFM3	1	101802560	101996926	-1
OPALIN	10	96343221	96359365	-1
OXR1	8	106270144	106752694	1
PAX6	11	31784779	31817961	-1
PCDH15	10	53802771	55627942	-1
PCDH7	4	30720415	31146805	1
PCDH9	13	66302834	67230445	-1
PCLO	7	82754012	83162930	-1
PDE1A	2	182140036	182523192	-1
PDGFRA	4	54229280	54298245	1
PTPRD	9	8314246	10613002	-1
PTPRK	6	127968785	128520616	-1
PTPRZ1	7	121873089	122062036	1
PVALB	22	36800684	36819479	-1
RELN	7	103471381	103989658	-1
RGS12	4	3293028	3439913	1
RIMS2	8	103500696	104256094	1
RIT2	18	42743227	43115691	-1
RORB	9	74497335	74693177	1
RXFP1	4	158315311	158653372	1
SCHIP1	3	159839861	159897360	1
SCUBE1	22	43197280	43343372	-1
SERPINE2	2	223975045	224039318	-1
SLC17A7	19	49429401	49442360	-1
SLC1A2	11	35251205	35420063	-1
SLC6A1	3	10992186	11039247	1
SLIT2	4	20251905	20620561	1
SMYD1	2	88067825	88113384	1
SNTG1	8	49909789	50796692	1
SORBS2	4	185585444	185956652	-1
SPARCL1	4	87473335	87531061	-1
SPHKAP	2	227979955	228181687	-1
SPOCK1	5	136975298	137598379	-1
SPOCK3	4	166733384	167234796	-1
STMN1	1	25884181	25906991	-1
SULF1	8	69466624	69660915	1
SYNPR	3	63228315	63616924	1
SYT1	12	78863993	79452008	1
TH	11	2163929	2171815	-1
THSD7A	7	11370365	11832198	-1
TMEFF2	2	191949043	192194933	-1
TMEM255A	X	120258650	120311556	-1
TRHDE	12	72087266	72670758	1
VIP	6	152750797	152759765	1
ZMAT4	8	40530590	40897833	-1
