# Supplementary material for: Deconwolf enables high-performance deconvolution of widefield fluorescence microscopy images
Source: Nat Methods. 2024 Jun 6;21(7):1245–56. doi: 10.1038/s41592-024-02294-7 (PMC11239506; doi:10.1038/s41592-024-02294-7)
Supplement: Supplementary file 4 — Tabulated data to reproduce the plots in Fig. 1d,l, Tabulated data to reproduce the plot in Fig. 2k. Tabulated data to reproduce the plots in Fig. 4e,l–n. Tabulated data to reproduce the plots in Fig. 6d–f,k. Tabulated data to reproduce the plots in Extended Data Fig. 1a,b,d,g. Tabulated data to reproduce the plot in Extended Data Fig. 4e. Tabulated data to reproduce the plots in Extended Data Fig. 6c,h. Tabulated data to reproduce the plots in Supplementary Fig. 8. [file 41592_2024_2294_MOESM4_ESM.xlsx]

## Sheet: Fig 1d, l
Source Data for Fig 1d, l
	Fig 1d				Fig 1l
	iterations	RL_MSE	SHB_MSE		fwhm_dw	fwhm_pg
	1	577311	577311		482.305	520.575
	2	539604	539604		521.574	555.826
	3	512478	507935		546.467	587.725
	4	491670	481727		519.951	575.515
	5	475208	460168		485.193	520.712
	6	461897	442370		518.179	577.296
	7	450924	427517		429.899	456.578
	8	441713	414953		420.926	483.136
	9	433850	404193		465.472	506.932
	10	427035	394870		455.931	509.031
	11	421049	386683		426.837	453.308
	12	415730	379381		458.362	517.331
	13	410956	372749		488.249	523.621
	14	406634	366612		462.505	500.712
	15	402690	360827		429.873	489.132
	16	399067	355288		432.617	474.172
	17	395720	349921		474.206	515.829
	18	392609	344683		489.199	509.968
	19	389705	339551		496.503	540.744
	20	386981	334515		456.176	500.525
	21	384416	329569		418.039	456.573
	22	381990	324708		497.857	500.902
	23	379689	319927		538.619	577.179
	24	377499	315216		438.782	501.026
	25	375408	310568		500.174	532.968
	26	373407	305974		493.57	552.888
	27	371486	301431		489.054	518.776
	28	369638	296934		476.416	520.797
	29	367857	292484		322.967	349.586
	30	366137	288083		505.187	552.562
	31	364472	283736		450.655	456.585
	32	362858	279449		501.059	575.178
	33	361292	275226		488.34	556.331
	34	359770	271073		444.312	474.101
	35	358289	266995		459.545	492.119
	36	356845	262997		408.9	462.131
	37	355437	259080		482.627	512.479
	38	354063	255246		503.965	533.674
	39	352719	251497		471.374	503.925
	40	351405	247832		524.431	545.131
	41	350119	244251		468.157	509.823
	42	348859	240752		520.867	568.001
	43	347624	237335		429.565	482.909
	44	346412	233999		489.128	533.632
	45	345223	230744		382.449	435.791
	46	344055	227568		429.534	473.894
	47	342908	224471		441.371	491.598
	48	341779	221453		482.8	515.483
	49	340670	218514		479.622	562.961
	50	339578	215653		426.737	459.273
	51	338504	212870		429.896	450.645
	52	337445	210165		530.548	560.16
	53	336402	207536		500.865	533.372
	54	335375	204983		474.361	506.988
	55	334361	202504		474.198	515.632
	56	333362	200099		456.583	447.681
	57	332376	197765		447.686	489.057
	58	331403	195502		503.999	530.698
	59	330443	193309		554.148	583.6
	60	329494	191183		514.991	541.76
	61	328557	189126		643.863	656.476
	62	327632	187134		488.281	526.797
	63	326717	185208		459.551	483.27
	64	325813	183347		515.743	543.888
	65	324919	181549		472.883	514.513
	66	324035	179815		409.141	447.702
	67	323160	178142		550.905	595.289
	68	322295	176531		496.543	567.383
	69	321439	174980		500.112	520.898
	70	320591	173488		462.276	512.64
	71	319752	172053		543.585	578.673
	72	318922	170675		547.399	582.805
	73	318100	169352		527.37	521.552
	74	317285	168082		403.218	421.007
	75	316478	166863		479.201	523.83
	76	315679	165695		429.678	491.792
	77	314886	164576		441.754	459.545
	78	314101	163504		456.585	509.937
	79	313323	162478		499.445	534.6
	80	312552	161495		493.6	523.249
	81	311787	160556		508.014	540.859
	82	311029	159657		453.492	500.931
	83	310278	158799		514.446	529.327
	84	309532	157979		481.594	520.033
	85	308792	157197		525.024	560.75
	86	308059	156451		537.877	552.378
	87	307331	155741		649.301	652.078
	88	306609	155065		492.054	515.715
	89	305893	154423		526.433	571.668
	90	305182	153814		477.029	509.645
	91	304476	153237		487.1	537.995
	92	303776	152691		483.135	512.874
	93	303081	152177		499.907	559.418
	94	302391	151692		429.584	479.727
	95	301706	151236		400.135	414.93
	96	301026	150809		456.31	492.047
	97	300351	150410		509.55	529.538
	98	299681	150038		441.757	462.514
	99	299015	149693		542.529	548.463
	100	298354	149373		464.188	499.692
	101	297698	149079		503.079	535.873
	102	297046	148809		435.767	462.498
	103	296399	148562		471.406	554.424
	104	295756	148338		444.06	491.572
	105	295117	148136		484.89	523.495
	106	294482	147956		549.52	596.589
	107	293852	147796		561.117	610.886
	108	293226	147656		463.932	508.069
	109	292603	147536		534.603	595.994
	110	291985	147434		480.246	524.777
	111	291371	147350		426.923	459.551
	112	290761	147284		412.106	423.05
	113	290154	147234		526.359	568.022
	114	289552	147201		547.881	580.775
	115	288953	147201		508.775	547.986
	116	288358	147181		547.568	565.057
	117	287766	147193		456.533	480.188
	118	287178	147220		467.554	488.431
	119	286594	147260		517.537	558.945
	120	286014	147313		527.791	548.752
	121	285436	147380		526.321	568.186
	122	284863	147458		492.948	542.927
	123	284292	147549		503.502	538.86
	124	283726	147651		497.343	557.231
	125	283162	147764		435.761	474.318
	126	282602	147888		462.348	500.827
	127	282045	148022		456.464	500.929
	128	281492	148166		521.504	560.274
	129	280941	148319		586.812	652.314
	130	280394	148482		557.127	548.428
	131	279850	148653		517.144	558.459
	132	279309	148833		456.045	476.826
	133	278772	149021		488.892	530.182
	134	278237	149217		513.674	562.092
	135	277705	149421		521.263	538.962
	136	277177	149632		379.454	400.23
	137	276651	149850		489.17	524.762
	138	276128	150075		417.961	459.48
	139	275609	150307		475.575	511.449
	140	275092	150545		543.591	572.956
	141	274578	150790		406.184	423.967
	142	274067	151041		574.955	577.754
	143	273558	151297		400.183	426.85
	144	273053	151560		474.345	438.622
	145	272550	151828		367.537	409.089
	146	272050	152101		441.753	468.443
	147	271553	152379		456.53	480.302
	148	271059	152663		633.77	654.022
	149	270567	152952		503.174	530.085
	150	270078	152952		470.479	517.545
	151	269591	NaN		382.386	415.025
	152	269107	NaN		450.396	485.995
	153	268626	NaN		444.68	474.352
	154	268147	NaN		455.646	506.16
	155	267671	NaN		538.768	639.621
	156	267198	NaN		493.866	532.389
	157	266726	NaN		423.818	471.274
	158	266258	NaN		479.587	494.728
	159	265792	NaN		505.811	541.599
	160	265328	NaN		423.614	453.277
	161	264867	NaN		492.052	592.963
	162	264408	NaN		441.45	477.102
	163	263952	NaN		465.48	501.053
	164	263497	NaN		415.065	432.855
	165	263046	NaN		545.466	518.659
	166	262596	NaN		526.889	564.909
	167	262149	NaN		394.324	438.796
	168	261705	NaN		494.884	530.459
	169	261262	NaN		443.598	458.749
	170	260822	NaN		444.694	542.567
	171	260384	NaN		508.379	535.003
	172	259949	NaN		524.778	569.264
	173	259515	NaN		453.621	468.441
	174	259084	NaN		459.25	503.824
	175	258655	NaN		358.717	397.241
	176	258228	NaN		512.011	550.611
	177	257803	NaN		355.681	388.284
	178	257381	NaN		478.477	492.997
	179	256960	NaN		320.057	298.772
	180	256542	NaN		470.363	511.998
	181	256126	NaN		516.482	546.388
	182	255711	NaN		514.658	523.51
	183	255299	NaN		438.795	474.374
	184	254889	NaN		527.218	553.757
	185	254481	NaN		490.516	502.651
	186	254075	NaN		534.283	578.567
	187	253671	NaN		444.562	462.411
	188	253269	NaN		624.902	613.493
	189	252869	NaN		400.183	483.02
	190	252471	NaN		482.399	503.368
	191	252075	NaN		488.92	521.524
	192	251681	NaN		490.903	541.56
	193	251289	NaN		511.914	565.786
	194	250898	NaN		450.646	524.833
	195	250510	NaN		443.726	488.058
	196	250123	NaN		487.854	511.481
	197	249738	NaN		554.319	625.477
	198	249356	NaN		465.475	533.67
	199	248975	NaN		438.796	468.445
	200	248595	NaN		423.426	453.045
	201	248218	NaN		500.997	509.849
	202	247843	NaN		438.79	450.627
	203	247469	NaN		405.895	435.553
	204	247097	NaN		501.059	569.203
	205	246727	NaN		561.43	596.808
	206	246358	NaN		563.638	615.352
	207	245991	NaN		394.054	438.499
	208	245626	NaN		570.437	593.838
	209	245263	NaN		462.514	492.122
	210	244902	NaN		487.751	507.993
	211	244542	NaN		541.895	598.356
	212	244184	NaN		484.359	529.081
	213	243827	NaN		426.562	491.964
	214	243472	NaN		652.09	696.123
	215	243119	NaN		454.93	487.526
	216	242768	NaN		528.369	573.415
	217	242418	NaN		500.269	522.487
	218	242070	NaN		364.423	409.079
	219	241723	NaN		467.128	499.476
	220	241378	NaN		450.553	483.082
	221	241034	NaN		394.324	423.952
	222	240692	NaN		614.048	595.804
	223	240352	NaN		408.952	483.24
	224	240013	NaN		352.691	343.81
	225	239676	NaN		491.396	518.077
	226	239341	NaN		323.139	361.694
	227	239007	NaN		583.74	604.377
	228	238674	NaN		496.134	552.729
	229	238343	NaN		607.086	619.185
	230	238013	NaN		505.425	544.068
	231	237685	NaN		544.748	597.922
	232	237358	NaN		515.577	515.675
	233	237033	NaN		467.638	521.116
	234	236709	NaN		496.893	556.062
	235	236387	NaN		456.341	488.704
	236	236066	NaN		403.196	409.148
	237	235747	NaN		414.986	435.773
	238	235429	NaN		444.254	477.158
	239	235113	NaN		534.975	587.19
	240	234797	NaN		510.628	560.433
	241	234484	NaN		515.082	512.363
	242	234171	NaN		524.585	521.504
	243	233860	NaN		581.209	636.959
	244	233551	NaN		435.786	480.243
	245	233243	NaN		527.054	565.203
	246	232936	NaN		585.127	652.115
	247	232630	NaN		493.454	543.594
	248	232326	NaN		418.342	441.814
	249	232023	NaN		388.395	450.655
	250	231722	NaN		499.642	534.497
	251	231422	NaN		456.383	500.656
	252	231123	NaN		358.746	429.898
	253	230825	NaN		417.84	450.432
	254	230529	NaN		376.505	426.813
	255	230234	NaN		438.702	468.362
	256	229940	NaN		473.49	488.677
	257	229648	NaN		440.707	464.7
	258	229356	NaN		499.412	535.313
	259	229066	NaN		388.259	414.818
	260	228778	NaN		497.809	517.785
	261	228490	NaN		435.817	462.51
	262	228204	NaN		420.909	456.482
	263	227919	NaN		411.355	417.397
	264	227635	NaN		391.311	412.058
	265	227353	NaN		539.168	565.616
	266	227071	NaN		526.912	584.399
	267	226791	NaN		498.115	569.211
	268	226512	NaN		456.585	495.129
	269	226234	NaN		516.3	566.292
	270	225958	NaN		400.071	491.643
	271	225682	NaN		414.851	411.95
	272	225408	NaN		554.063	563.143
	273	225135	NaN		471.41	509.893
	274	224863	NaN		481.291	514.344
	275	224592	NaN		367.583	406.157
	276	224322	NaN		429.384	479.735
	277	224054	NaN		373.463	391.266
	278	223786	NaN		504.791	540.489
	279	223520	NaN		373.46	429.68
	280	223255	NaN		506.454	509.247
	281	222991	NaN		466.574	502.998
	282	222728	NaN		566.342	660.162
	283	222466	NaN		409.138	444.704
	284	222205	NaN		478.777	508.254
	285	221945	NaN		503.973	435.687
	286	221687	NaN		501.668	605.106
	287	221429	NaN		428.697	434.735
	288	221172	NaN		403.216	438.787
	289	220917	NaN		509.759	518.77
	290	220663	NaN		467.644	541.547
	291	220409	NaN		461.204	502.572
	292	220157	NaN		453.358	547.103
	293	219906	NaN		420.273	455.513
	294	219655	NaN		530.164	568.517
	295	219406	NaN		509.912	572.091
	296	219158	NaN		473.849	551.891
	297	218911	NaN		596.961	617.571
	298	218664	NaN		412.033	465.416
	299	218419	NaN		586.958	583.834
	300	218175	NaN		394.111	411.957
	301	217932	NaN		521.616	512.756
	302	217690	NaN		385.411	406.174
	303	217448	NaN		349.831	373.521
	304	217208	NaN		479.556	508.975
	305	216969	NaN		435.316	473.962
	306	216731	NaN		562.692	615.859
	307	216493	NaN		583.215	639.396
	308	216257	NaN		443.469	429.214
	309	216021	NaN		534.12	607.215
	310	215787	NaN		397.273	418.015
	311	215553	NaN		429.418	470.985
	312	215321	NaN		574.966	545.192
	313	215089	NaN		476.995	551.264
	314	214858	NaN		554.346	554.241
	315	214629	NaN		440.674	491.108
	316	214400	NaN		572.07	569.106
	317	214172	NaN		578.15	536.638
	318	213945	NaN		526.591	561.946
	319	213718	NaN		458.784	479.55
	320	213493	NaN		438.46	447.273
	321	213269	NaN		467.22	500.394
	322	213045	NaN		476.022	534.916
	323	212823	NaN		394.27	447.474
	324	212601	NaN		432.243	444.062
	325	212380	NaN		474.359	506.984
	326	212160	NaN		443.607	467.482
	327	211941	NaN		405.662	432.358
	328	211723	NaN		580.395	774.1
	329	211506	NaN		470.927	500.629
	330	211289	NaN		565.222	566.167
	331	211074	NaN		399.724	437.902
	332	210859	NaN		617.867	614.471
	333	210645	NaN		420.517	476.651
	334	210432	NaN		346.879	388.389
	335	210219	NaN		511.273	798.255
	336	210008	NaN		477.297	480.296
	337	209797	NaN		429.071	482.187
	338	209588	NaN		422.478	472.81
	339	209379	NaN		414.504	438.356
	340	209170	NaN		476.425	520.606
	341	208963	NaN		559.573	592.234
	342	208757	NaN		420.69	411.915
	343	208551	NaN		400.137	405.924
	344	208346	NaN		472.923	540.727
	345	208142	NaN		484.998	503.083
	346	207939	NaN		643.466	625.661
	347	207736	NaN		508.631	562.431
	348	207534	NaN		317.231	355.779
	349	207333	NaN		535.948	603.804
	350	207133	NaN		503.964	551.36
	351	206934	NaN		546.957	534.752
	352	206735	NaN		511.043	543.393
	353	206537	NaN		454.901	481.637
	354	206340	NaN		515.854	784.019
	355	206144	NaN		450.611	498.091
	356	205948	NaN		400.175	429.826
	357	205753	NaN		449.703	479.511
	358	205559	NaN		417.575	497.518
	359	205366	NaN		355.604	370.395
	360	205173	NaN		453.621	498.078
	361	204982	NaN		483.199	537.027
	362	204790	NaN		391.101	420.784
	363	204600	NaN		450.388	536.082
	364	204410	NaN		284.026	275.141
	365	204221	NaN		467.419	497.226
	366	204033	NaN		538.925	589.628
	367	203846	NaN		329.062	370.53
	368	203659	NaN		475.942	493.79
	369	203473	NaN		455.033	455.152
	370	203288	NaN		441.188	476.71
	371	203103	NaN		470.241	479.282
	372	202919	NaN		522.501	569.902
	373	202736	NaN		586.452	598.424
	374	202553	NaN		432.497	459.233
	375	202372	NaN		231.254	228.277
	376	202190	NaN		402.652	417.675
	377	202010	NaN		432.168	470.631
	378	201830	NaN		536.943	606.558
	379	201651	NaN		644.905	618.163
	380	201473	NaN		501.389	526.384
	381	201295	NaN		346.853	382.433
	382	201118	NaN		652.683	622.375
	383	200942	NaN		352.816	409.146
	384	200766	NaN		467.379	496.927
	385	200591	NaN		506.333	543.255
	386	200417	NaN		446.62	511.078
	387	200243	NaN		452.189	484.561
	388	200070	NaN		541.594	646.146
	389	199897	NaN		367.618	364.665
	390	199726	NaN		599.978	604.542
	391	199554	NaN		532.6	547.502
	392	199384	NaN		429.901	492.163
	393	199214	NaN		497.306	576.149
	394	199045	NaN		434.87	450.057
	395	198876	NaN		364.67	361.421
	396	198709	NaN		391.356	409.153
	397	198541	NaN		483.264	554.075
	398	198375	NaN		449.861	491.328
	399	198209	NaN		382.323	406.059
	400	198043	NaN		476.746	491.405
	401	197878	NaN		379.419	444.549
	402	197714	NaN		597.336	638.532
	403	197551	NaN		373.571	391.351
	404	197388	NaN		432.451	500.697
	405	197225	NaN		464.27	544.274
	406	197064	NaN		513.701	543.308
	407	196902	NaN		478.972	532.767
	408	196742	NaN		402.927	453.499
	409	196582	NaN		618.105	636.072
	410	196423	NaN		420.822	524.919
	411	196264	NaN		402.838	435.768
	412	196106	NaN		496.65	552.913
	413	195948	NaN		444.624	477.34
	414	195791	NaN		498.076	601.439
	415	195635	NaN		385.318	417.967
	416	195479	NaN		358.746	397.264
	417	195324	NaN		502.649	507.029
	418	195169	NaN		335.019	349.834
	419	195015	NaN		530.587	539.406
	420	194862	NaN		555.787	594.414
	421	194709	NaN		548.717	587.554
	422	194556	NaN		382.458	426.9
	423	194405	NaN		327.003	483.4
	424	194253	NaN		459.543	501.01
	425	194103	NaN		399.66	440.906
	426	193953	NaN		486.23	515.884
	427	193803	NaN		308.089	263.719
	428	193654	NaN		486.06	554.043
	429	193505	NaN		391.003	417.666
	430	193358	NaN		493.446	533.522
	431	193210	NaN		352.816	382.453
	432	193063	NaN		343.769	367.424
	433	192917	NaN		416.634	387.5
	434	192771	NaN		340.957	370.602
	435	192626	NaN		499.964	523.872
	436	192481	NaN		526.344	628.395
	437	192337	NaN		481.621	505.352
	438	192194	NaN		497.449	479.874
	439	192051	NaN		421.002	453.604
	440	191908	NaN		397.244	420.969
	441	191766	NaN		728.54	674.691
	442	191624	NaN		391.279	432.789
	443	191483	NaN		464.908	446.722
	444	191343	NaN		486.394	509.807
	445	191203	NaN		426.234	514.44
	446	191064	NaN		586.981	651.504
	447	190925	NaN		352.789	432.838
	448	190786	NaN		394.25	447.648
	449	190648	NaN		400.226	462.511
	450	190511	NaN		388.166	414.959
	451	190374	NaN		514.05	561.261
	452	190238	NaN		455.023	449.3
	453	190102	NaN		472.725	484.711
	454	189966	NaN		493.703	502.96
	455	189831	NaN		397.19	438.619
	456	189697	NaN		367.147	379.097
	457	189563	NaN		382.381	426.793
	458	189429	NaN		358.671	382.389
	459	189296	NaN		364.619	403.241
	460	189164	NaN		382.457	423.874
	461	189032	NaN		400.148	438.676
	462	188900	NaN		428.382	451.795
	463	188769	NaN		441.762	509.901
	464	188639	NaN		476.051	511.632
	465	188509	NaN		314.269	314.187
	466	188379	NaN		355.769	414.976
	467	188250	NaN		568.503	634.228
	468	188121	NaN		370.529	400.165
	469	187993	NaN		457.633	530.826
	470	187865	NaN		394.318	415.071
	471	187738	NaN		311.268	320.187
	472	187611	NaN		352.805	385.372
	473	187485	NaN		426.936	480.254
	474	187359	NaN		453.584	477.34
	475	187233	NaN		370.468	400.049
	476	187108	NaN		361.707	426.933
	477	186984	NaN		352.753	382.393
	478	186860	NaN		423.793	520.862
	479	186736	NaN		376.406	391.273
	480	186613	NaN		447.625	403.214
	481	186490	NaN		367.534	388.262
	482	186368	NaN		567.67	638.328
	483	186246	NaN		355.754	379.495
	484	186125	NaN		349.804	367.559
	485	186004	NaN		364.667	391.309
	486	185883	NaN		400.062	465.327
	487	185763	NaN		542.878	586.951
	488	185643	NaN		553.593	586.523
	489	185524	NaN		370.541	358.668
	490	185405	NaN		319.775	304.99
	491	185287	NaN		367.519	399.988
	492	185169	NaN		394.01	438.572
	493	185051	NaN		520.6	593.97
	494	184934	NaN		438.768	477.273
	495	184817	NaN		438.167	476.821
	496	184701	NaN		403.172	441.726
	497	184585	NaN		379.33	411.917
	498	184470	NaN		530.477	578.145
	499	184355	NaN		370.525	376.5
	500	184240	NaN		444.724	530.695
	501	184126	NaN		446.57	478.878
	502	184012	NaN		470.269	508.653
	503	183899	NaN		545.44	574.536
	504	183786	NaN		577.382	639.938
	505	183673	NaN		397.077	409.037
	506	183561	NaN		426.572	456.328
	507	183449	NaN		494.758	497.813
	508	183338	NaN		484.344	537.859
	509	183227	NaN		423.937	483.087
	510	183116	NaN		493.377	556.778
	511	183006	NaN		396.53	375.883
	512	182896	NaN		542.554	663.082
	513	182787	NaN		622.236	679.164
	514	182678	NaN		520.433	650.563
	515	182569	NaN		358.673	379.425
	516	182461	NaN		358.714	385.429
	517	182353	NaN		364.671	409.107
	518	182245	NaN		429.596	477.036
	519	182138	NaN		569.055	569.166
	520	182031	NaN		406.062	474.117
	521	181925	NaN		409.131	468.419
	522	181819	NaN		391.147	452.849
	523	181714	NaN		527.749	557.134
	524	181608	NaN		412.113	450.629
	525	181504	NaN		399.941	414.694
	526	181399	NaN		400.128	385.393
	527	181295	NaN		493.742	641.734
	528	181191	NaN		492.995	513.556
	529	181088	NaN		500.877	554.394
	530	180985	NaN		435.81	465.465
	531	180882	NaN		408.765	420.659
	532	180780	NaN		411.919	426.766
	533	180678	NaN		449.425	482.116
	534	180577	NaN		503.569	509.834
	535	180475	NaN		420.49	467.959
	536	180375	NaN		521.729	506.746
	537	180274	NaN		376.529	435.826
	538	180174	NaN		544.217	653.585
	539	180074	NaN		355.694	405.959
	540	179975	NaN		444.657	553.578
	541	179876	NaN		355.781	391.361
	542	179777	NaN		349.813	400.234
	543	179679	NaN		546.349	678.18
	544	179581	NaN		574.001	648.851
	545	179483	NaN		411.978	462.167
	546	179386	NaN		373.568	412.085
	547	179289	NaN		553.336	610.774
	548	179192	NaN		545.132	593.214
	549	179096	NaN		352.782	382.431
	550	179000	NaN		352.778	373.514
	551	178904	NaN		414.771	485.873
	552	178809	NaN		376.525	418.033
	553	178714	NaN		497.093	551.022
	554	178620	NaN		397.136	409.11
	555	178525	NaN		417.977	459.44
	556	178431	NaN		453.079	470.764
	557	178338	NaN		435.504	485.78
	558	178245	NaN		496.092	510.781
	559	178152	NaN		521.403	564.784
	560	178059	NaN		435.004	526.823
	561	177967	NaN		502.517	517.042
	562	177875	NaN		435.766	483.199
	563	177783	NaN		479.958	524.299
	564	177692	NaN		308.286	343.812
	565	177601	NaN		517.469	549.708
	566	177510	NaN		491.701	529.338
	567	177420	NaN		617.119	616.856
	568	177330	NaN		373.425	420.838
	569	177240	NaN		596.514	633.732
	570	177150	NaN		795.467	784.7
	571	177061	NaN		411.893	471.019
	572	176972	NaN		525.686	624.249
	573	176884	NaN		388.297	403.209
	574	176796	NaN		478.548	478.147
	575	176708	NaN		340.95	376.527
	576	176620	NaN		420.578	435.469
	577	176533	NaN		521.601	527.481
	578	176446	NaN		376.529	418.015
	579	176359	NaN		364.672	417.966
	580	176273	NaN		364.602	411.897
	581	176187	NaN		320.186	340.947
	582	176101	NaN		431.687	493.492
	583	176016	NaN		426.921	474.277
	584	175931	NaN		586.815	634.467
	585	175846	NaN		478.695	493.515
	586	175761	NaN		490.249	525.323
	587	175677	NaN		415.029	477.305
	588	175593	NaN		510.743	546.391
	589	175509	NaN		654.656	672.147
	590	175426	NaN		729.151	760.682
	591	175343	NaN		335.022	367.639
	592	175260	NaN		399.832	429.43
	593	175178	NaN		470.645	547.166
	594	175095	NaN		367.596	391.326
	595	175013	NaN		417.687	479.906
	596	174932	NaN		481.841	520.686
	597	174850	NaN		529.822	539.145
	598	174769	NaN		533.575	568.642
	599	174688	NaN		631.134	675.488
	600	174608	NaN		349.849	376.521
	601	174528	NaN		664.066	616.685
	602	174448	NaN		452.879	551.13
	603	174368	NaN		399.846	411.6
	604	174289	NaN		364.65	400.234
	605	174209	NaN		621.155	358.718
	606	174131	NaN		476.945	586.406
	607	174052	NaN		461.394	459.299
	608	173974	NaN		492.604	509.345
	609	173896	NaN		316.94	334.095
	610	173818	NaN		346.842	355.71
	611	173740	NaN		394.203	450.54
	612	173663	NaN		358.738	394.324
	613	173586	NaN		367.586	403.094
	614	173509	NaN		738.81	790.341
	615	173433	NaN		485.658	529.363
	616	173357	NaN		367.467	388.257
	617	173281	NaN		355.779	385.429
	618	173205	NaN		367.459	379.327
	619	173130	NaN		464.561	529.648
	620	173055	NaN		411.377	423.273
	621	172980	NaN		511.138	513.748
	622	172905	NaN		432.059	458.865
	623	172831	NaN		456.532	515.726
	624	172757	NaN		373.533	409.101
	625	172683	NaN		400.056	512.164
	626	172609	NaN		405.983	435.619
	627	172536	NaN		388.366	403.176
	628	172463	NaN		385.322	429.784
	629	172390	NaN		475.679	484.688
	630	172317	NaN		426.596	465.039
	631	172245	NaN		558.714	475.218
	632	172173	NaN		438.355	482.612
	633	172101	NaN		382.465	423.968
	634	172030	NaN		409.048	420.906
	635	171958	NaN		510.425	542.346
	636	171887	NaN		482.306	544.743
	637	171816	NaN		343.866	361.624
	638	171746	NaN		391.119	420.837
	639	171675	NaN		410.334	500.142
	640	171605	NaN		326.087	293.376
	641	171535	NaN		385.249	438.437
	642	171466	NaN		414.99	477.254
	643	171396	NaN		428.146	425.626
	644	171327	NaN		343.905	367.591
	645	171258	NaN		409.101	441.75
	646	171190	NaN		329.078	361.701
	647	171121	NaN		355.767	373.567
	648	171053	NaN		332.061	364.666
	649	170985	NaN		393.902	414.71
	650	170917	NaN		376.207	444.085
	651	170850	NaN		525.075	596.183
	652	170782	NaN		432.714	494.679
	653	170715	NaN		418.037	471.296
	654	170648	NaN		346.882	385.427
	655	170582	NaN		355.673	385.253
	656	170515	NaN		470.394	493.927
	657	170449	NaN		343.919	364.668
	658	170383	NaN		478.718	528.96
	659	170318	NaN		329.091	355.764
	660	170252	NaN		405.791	435.373
	661	170187	NaN		370.568	397.228
	662	170122	NaN		332.015	376.516
	663	170057	NaN		434.522	460.806
	664	169993	NaN		382.465	421.007
	665	169928	NaN		462.073	538.598
	666	169864	NaN		420.566	476.86
	667	169800	NaN		412.002	480.177
	668	169737	NaN		420.813	476.854
	669	169673	NaN		364.671	385.428
	670	169610	NaN		332.061	335.019
	671	169547	NaN		468.041	524.447
	672	169484	NaN		500.445	589.631
	673	169421	NaN		502.963	612.382
	674	169359	NaN		438.249	470.922
	675	169297	NaN		376.529	406.182
	676	169235	NaN		509.446	571.788
	677	169173	NaN		409.093	505.388
	678	169112	NaN		364.668	394.263
	679	169050	NaN		487.203	580.02
	680	168989	NaN		423.444	444.275
	681	168928	NaN		394.133	438.586
	682	168868	NaN		308.279	420.996
	683	168807	NaN		593.045	589.884
	684	168747	NaN		414.173	414.099
	685	168687	NaN		425.002	429.588
	686	168627	NaN		382.465	480.058
	687	168567	NaN		628.623	729.158
	688	168508	NaN		409.152	438.799
	689	168448	NaN		562.823	583.147
	690	168389	NaN		478.356	487.654
	691	168330	NaN		426.486	485.907
	692	168272	NaN		382.46	447.624
	693	168213	NaN		352.791	376.511
	694	168155	NaN		391.313	468.428
	695	168097	NaN		349.831	411.945
	696	168039	NaN		462.164	527.095
	697	167981	NaN		400.239	456.584
	698	167924	NaN		311.25	290.439
	699	167867	NaN		423.237	449.96
	700	167810	NaN		541.749	559.967
	701	167753	NaN		502.026	560.986
	702	167696	NaN		394.277	432.776
	703	167640	NaN		337.821	352.505
	704	167583	NaN		545.383	672.741
	705	167527	NaN		411.995	459.36
	706	167471	NaN		390.869	458.777
	707	167415	NaN		443.505	483.522
	708	167360	NaN		352.744	391.252
	709	167305	NaN		426.935	474.373
	710	167249	NaN		461.36	548.902
	711	167194	NaN		429.008	450.047
	712	167140	NaN		412.089	501.023
	713	167085	NaN		400.186	435.661
	714	167031	NaN		417.025	416.769
	715	166976	NaN		364.564	397.249
	716	166922	NaN		243.112	249.043
	717	166868	NaN		385.332	426.856
	718	166815	NaN		653.516	651.463
	719	166761	NaN		480.228	535.753
	720	166708	NaN		272.501	325.804
	721	166655	NaN		505.005	581.67
	722	166602	NaN		490.839	535.137
	723	166549	NaN		382.427	402.866
	724	166496	NaN		456.585	509.954
	725	166444	NaN		426.578	556.095
	726	166392	NaN		405.231	434.641
	727	166340	NaN		385.333	444.507
	728	166288	NaN		417.997	453.53
	729	166236	NaN		308.34	308.312
	730	166185	NaN		429.623	471.08
	731	166133	NaN		329.003	397.066
	732	166082	NaN		402.961	426.689
	733	166031	NaN		391.132	455.991
	734	165980	NaN		534.083	587.384
	735	165930	NaN		487.622	511.564
	736	165879	NaN		428.421	428.941
	737	165829	NaN		435.151	470.788
	738	165779	NaN		402.876	450.047
	739	165729	NaN		438.799	498.06
	740	165679	NaN		370.476	400.006
	741	165629	NaN		435.51	453.392
	742	165580	NaN		326.129	406.179
	743	165530	NaN		382.169	411.832
	744	165481	NaN		414.797	464.928
	745	165432	NaN		432.096	458.781
	746	165384	NaN		373.147	388.135
	747	165335	NaN		373.514	397.237
	748	165287	NaN		340.877	346.85
	749	165238	NaN		515.035	538.811
	750	165190	NaN		458.254	499.763
	751	165142	NaN		329.098	349.851
	752	165094	NaN		355.763	379.452
	753	165047	NaN		429.272	482.44
	754	164999	NaN		429.732	456.228
	755	164952	NaN		426.924	435.809
	756	164905	NaN		412.116	432.857
	757	164858	NaN		388.153	411.763
	758	164811	NaN		393.864	441.009
	759	164764	NaN		372.906	402.518
	760	164718	NaN		516.28	525.235
	761	164671	NaN		585.671	618.302
	762	164625	NaN		430.995	483.686
	763	164579	NaN		466.644	516.414
	764	164533	NaN		499.143	544.25
	765	164487	NaN		403.155	423.935
	766	164442	NaN		438.784	500.973
	767	164396	NaN		461.132	476.324
	768	164351	NaN		382.455	438.797
	769	164306	NaN		376.456	406.101
	770	164261	NaN		411.823	428.954
	771	164216	NaN		400.227	468.445
	772	164171	NaN		557.195	608.329
	773	164127	NaN		480.147	568.696
	774	164083	NaN		382.322	391.252
	775	164038	NaN		355.626	370.398
	776	163994	NaN		560.494	512.918
	777	163950	NaN		455.233	505.85
	778	163907	NaN		417.997	447.673
	779	163863	NaN		388.008	414.783
	780	163819	NaN		358.744	367.565
	781	163776	NaN		440.566	496.484
	782	163733	NaN		337.666	307.902
	783	163690	NaN		358.533	408.444
	784	163647	NaN		408.223	361.064
	785	163604	NaN		413.535	440.256
	786	163562	NaN		502.891	562.071
	787	163519	NaN		349.848	364.676
	788	163477	NaN		515.881	657.835
	789	163435	NaN		382.432	426.919
	790	163393	NaN		495.07	563.307
	791	163351	NaN		370.143	408.508
	792	163309	NaN		370.478	414.917
	793	163268	NaN		493.512	484.908
	794	163226	NaN		423.288	444.175
	795	163185	NaN		447.19	527.328
	796	163144	NaN		358.115	369.792
	797	163103	NaN		438.004	488.158
	798	163062	NaN		390.952	438.415
	799	163021	NaN		554.419	628.139
	800	162981	NaN		426.198	473.644
	801	162940	NaN		361.696	406.077
	802	162900	NaN		449.963	420.558
	803	162860	NaN		598.83	543.954
	804	162820	NaN		574.755	619.652
	805	162780	NaN		396.791	429.107
	806	162740	NaN		518.332	562.876
	807	162700	NaN		376.447	459.351
	808	162661	NaN		461.708	470.87
	809	162621	NaN		409.019	494.926
	810	162582	NaN		586.613	536.902
	811	162543	NaN		491.721	521.312
	812	162504	NaN		453.132	468.147
	813	162465	NaN		382.025	417.345
	814	162427	NaN		599.564	641.45
	815	162388	NaN		394.127	417.823
	816	162349	NaN		640.984	664.429
	817	162311	NaN		340.921	370.473
	818	162273	NaN		470.14	534.806
	819	162235	NaN		326.107	394.292
	820	162197	NaN		402.902	447.386
	821	162159	NaN		406.125	438.751
	822	162122	NaN		491.602	557.043
	823	162084	NaN		373.557	412.083
	824	162047	NaN		367.626	458.822
	825	162009	NaN		373.569	426.932
	826	161972	NaN		472.944	481.959
	827	161935	NaN		425.465	494.079
	828	161898	NaN		497.753	527.499
	829	161862	NaN		394.32	444.73
	830	161825	NaN		364.604	391.269
	831	161788	NaN		563.028	637.452
	832	161752	NaN		355.667	391.143
	833	161716	NaN		571.353	586.883
	834	161680	NaN		525.563	556.279
	835	161644	NaN		435.337	488.484
	836	161608	NaN		314.27	340.957
	837	161572	NaN		490.274	537.515
	838	161536	NaN		331.998	394.229
	839	161501	NaN		408.433	432.121
	840	161465	NaN		446.686	484.989
	841	161430	NaN		337.772	349.464
	842	161395	NaN		343.92	355.76
	843	161360	NaN		529.703	561.115
	844	161325	NaN		464.698	598.855
	845	161290	NaN		456.318	542.129
	846	161255	NaN		420.595	438.03
	847	161221	NaN		394.311	504.018
	848	161186	NaN		467.365	521.054
	849	161152	NaN		464.857	476.914
	850	161118	NaN		465.139	509.862
	851	161084	NaN		361.652	367.569
	852	161050	NaN		403.175	441.526
	853	161016	NaN		682.639	750.082
	854	160982	NaN		414.31	453.545
	855	160949	NaN		361.492	476.215
	856	160915	NaN		382.436	429.779
	857	160882	NaN		358.74	394.292
	858	160848	NaN		337.872	317.06
	859	160815	NaN		340.93	364.646
	860	160782	NaN		361.537	373.226
	861	160749	NaN		408.771	455.989
	862	160716	NaN		441.403	619.244
	863	160684	NaN		435.024	494.211
	864	160651	NaN		388.388	415.06
	865	160619	NaN		349.704	500.721
	866	160586	NaN		329.052	354.823
	867	160554	NaN		590.004	595.85
	868	160522	NaN		305.379	317.238
	869	160490	NaN		358.681	379.458
	870	160458	NaN		414.823	447.369
	871	160426	NaN		351.993	351.923
	872	160394	NaN		494.025	497.374
	873	160363	NaN		373.571	462.52
	874	160331	NaN		406.157	441.762
	875	160300	NaN		450.562	498.04
	876	160269	NaN		373.518	423.839
	877	160237	NaN		465.439	560.259
	878	160206	NaN		400.254	465.48
	879	160175	NaN		511.673	408.688
	880	160145	NaN		545.258	610.362
	881	160114	NaN		387.971	414.587
	882	160083	NaN		388.072	405.958
	883	160053	NaN		370.287	384.915
	884	160022	NaN		535.038	693.514
	885	159992	NaN		497.734	616.461
	886	159962	NaN		390.711	446.556
	887	159932	NaN		450.464	486.124
	888	159902	NaN		328.955	361.343
	889	159872	NaN		361.596	388.247
	890	159842	NaN		346.715	376.265
	891	159812	NaN		349.692	373.208
	892	159783	NaN		343.903	361.658
	893	159753	NaN		556.379	754.958
	894	159724	NaN		533.212	637.441
	895	159695	NaN		506.47	530.447
	896	159665	NaN		414.81	423.283
	897	159636	NaN		400.254	432.865
	898	159607	NaN		352.816	403.173
	899	159579	NaN		391.18	438.301
	900	159550	NaN		346.498	322.865
	901	159521	NaN		390.723	384.659
	902	159493	NaN		343.563	396.587
	903	159464	NaN		352.749	388.214
	904	159436	NaN		361.708	382.455
	905	159407	NaN		490.888	495.813
	906	159379	NaN		376.402	403.079
	907	159351	NaN		343.818	364.549
	908	159323	NaN		422.019	430.55
	909	159295	NaN		531.74	556.123
	910	159268	NaN		396.318	443.598
	911	159240	NaN		379.481	415.062
	912	159212	NaN		370.605	396.186
	913	159185	NaN		314.27	349.799
	914	159158	NaN		340.929	361.606
	915	159130	NaN		426.241	461.742
	916	159103	NaN		492.599	539.169
	917	159076	NaN		409.015	465.319
	918	159049	NaN		370.057	411.666
	919	159022	NaN		361.71	397.287
	920	158995	NaN		447.049	290.524
	921	158969	NaN		352.816	385.416
	922	158942	NaN		397.271	462.507
	923	158915	NaN		409.103	500.916
	924	158889	NaN		466.045	521.169
	925	158863	NaN		588.996	352.812
	926	158836	NaN		389.57	307.165
	927	158810	NaN		412.002	462.428
	928	158784	NaN		397.287	480.305
	929	158758	NaN		346.879	376.527
	930	158732	NaN		449.257	472.538
	931	158706	NaN		452.502	447.181
	932	158681	NaN		293.471	486.209
	933	158655	NaN		382.342	409.009
	934	158630	NaN		414.785	447.407
	935	158604	NaN		435.434	485.778
	936	158579	NaN		343.919	370.525
	937	158554	NaN		646.844	733.05
	938	158528	NaN		323.137	352.776
	939	158503	NaN		453.621	503.366
	940	158478	NaN		496.532	499.916
	941	158453	NaN		512.928	570.349
	942	158429	NaN		394.316	456.55
	943	158404	NaN		317.238	406.011
	944	158379	NaN		548.104	667.005
	945	158355	NaN		361.71	406.184
	946	158330	NaN		391.101	432.826
	947	158306	NaN		436.964	442.949
	948	158282	NaN		420.601	453.129
	949	158258	NaN		385.063	417.453
	950	158233	NaN		423.927	461.424
	951	158209	NaN		370.474	396.952
	952	158185	NaN		373.569	418.035
	953	158162	NaN		373.384	391.173
	954	158138	NaN		367.383	402.691
	955	158114	NaN		462.045	503.988
	956	158091	NaN		516.696	535.267
	957	158067	NaN		343.858	441.38
	958	158044	NaN		308.343	335.027
	959	158020	NaN		478.986	489.786
	960	157997	NaN		423.576	522.67
	961	157974	NaN		521.047	569.528
	962	157951	NaN		508.715	569.118
	963	157928	NaN		379.499	441.644
	964	157905	NaN		346.874	406.116
	965	157882	NaN		364.637	411.936
	966	157859	NaN		388.358	459.51
	967	157837	NaN		263.807	189.68
	968	157814	NaN		472.871	523.711
	969	157792	NaN		373.552	409.147
	970	157769	NaN		376.333	394.122
	971	157747	NaN		314.258	340.96
	972	157724	NaN		470.356	472.635
	973	157702	NaN		400.248	406.184
	974	157680	NaN		459.079	473.925
	975	157658	NaN		381.943	428.96
	976	157636	NaN		364.671	432.817
	977	157614	NaN		420.337	441.065
	978	157593	NaN		364.581	414.708
	979	157571	NaN		340.637	402.394
	980	157549	NaN		408.605	435.191
	981	157528	NaN		469.844	475.731
	982	157506	NaN		444.221	503.486
	983	157485	NaN		361.615	403.119
	984	157464	NaN		482.732	483.09
	985	157442	NaN		452.756	535.178
	986	157421	NaN		488.19	573.258
	987	157400	NaN		454.961	475.233
	988	157379	NaN		346.877	391.347
	989	157358	NaN		480.295	524.761
	990	157337	NaN		743.174	757.599
	991	157316	NaN		419.962	420.297
	992	157296	NaN		364.646	418.019
	993	157275	NaN		394.016	444.104
	994	157255	NaN		745.121	767.478
	995	157234	NaN		453.621	446.673
	996	157214	NaN		440.75	481.761
	997	157193	NaN		645.084	642.291
	998	157173	NaN		423.713	468.443
	999	157153	NaN		370.493	400.096
	1000	157133	NaN		385.123	420.55
	1001	157113	NaN		379.064	384.971
	1002	157093	NaN		275.73	561.949
	1003	157073	NaN		370.6	394.324
	1004	157053	NaN		355.779	394.324
	1005	157033	NaN		449.968	470.123
	1006	157014	NaN		394.05	432.282
	1007	156994	NaN		459.178	491.119
	1008	156975	NaN		352.556	379.357
	1009	156955	NaN		420.822	544.917
	1010	156936	NaN		361.352	396.781
	1011	156917	NaN		343.864	373.38
	1012	156897	NaN		511.871	591.001
	1013	156878	NaN		361.608	402.828
	1014	156859	NaN		370.605	406.177
	1015	156840	NaN		414.557	443.727
	1016	156821	NaN		382.347	461.413
	1017	156802	NaN		385.147	441.304
	1018	156784	NaN		396.737	414.202
	1019	156765	NaN		819.526	798.544
	1020	156746	NaN		388.387	492.066
	1021	156728	NaN		340.88	370.291
	1022	156709	NaN		358.721	367.625
	1023	156691	NaN		357.999	367.03
	1024	156672	NaN		385.424	468.468
	1025	156654	NaN		311.309	340.926
	1026	156636	NaN		352.669	361.498
	1027	156618	NaN		488.97	530.313
	1028	156600	NaN		441.681	480.168
	1029	156581	NaN		346.887	373.567
	1030	156564	NaN		423.966	480.205
	1031	156546	NaN		376.452	437.466
	1032	156528	NaN		464.055	422.368
	1033	156510	NaN		367.639	415.019
	1034	156492	NaN		434.787	449.685
	1035	156475	NaN		376.132	432.203
	1036	156457	NaN		376.482	435.726
	1037	156440	NaN		505.681	588.164
	1038	156422	NaN		417.216	435.039
	1039	156405	NaN		376.425	417.89
	1040	156388	NaN		474.184	545.482
	1041	156370	NaN		390.791	396.311
	1042	156353	NaN		382.458	438.775
	1043	156336	NaN		400.239	441.743
	1044	156319	NaN		437.368	419.974
	1045	156302	NaN		435.822	486.23
	1046	156285	NaN		666.537	608.397
	1047	156268	NaN		305.369	549.027
	1048	156252	NaN		373.507	385.188
	1049	156235	NaN		358.613	391.102
	1050	156218	NaN		302.383	358.626
	1051	156202	NaN		449.733	470.826
	1052	156185	NaN		375.193	390.079
	1053	156169	NaN		372.73	378.892
	1054	156152	NaN		337.955	346.864
	1055	156136	NaN		419.831	482.266
	1056	156120	NaN		349.834	367.62
	1057	156104	NaN		550.73	613.867
	1058	156088	NaN		343.919	358.581
	1059	156071	NaN		397.272	448.889
	1060	156056	NaN		467.118	479.085
	1061	156040	NaN		505.449	486.511
	1062	156024	NaN		631.195	725.221
	1063	156008	NaN		443.456	476.017
	1064	155992	NaN		361.66	406.104
	1065	155976	NaN		417.458	432.366
	1066	155961	NaN		281.598	329.037
	1067	155945	NaN		367.459	388.191
	1068	155930	NaN		471.165	512.504
	1069	155914	NaN		482.139	511.634
	1070	155899	NaN		446.871	461.214
	1071	155883	NaN		408.34	446.691
	1072	155868	NaN		364.506	405.909
	1073	155853	NaN		352.733	376.306
	1074	155838	NaN		349.835	370.567
	1075	155823	NaN		343.919	355.782
	1076	155808	NaN		361.596	397.037
	1077	155793	NaN		506.825	653.066
	1078	155778	NaN		446.755	537.397
	1079	155763	NaN		527.452	558.729
	1080	155748	NaN		317.201	317.138
	1081	155734	NaN		592.102	664.125
	1082	155719	NaN		269.537	304.929
	1083	155704	NaN		387.969	399.856
	1084	155690	NaN		410.693	381.387
	1085	155675	NaN		408.296	428.678
	1086	155661	NaN		349.544	366.92
	1087	155646	NaN		461.044	472.973
	1088	155632	NaN		379.411	423.657
	1089	155618	NaN		340.957	352.809
	1090	155604	NaN		373.496	394.281
	1091	155589	NaN		340.912	376.402
	1092	155575	NaN		429.099	432.549
	1093	155561	NaN		599.279	704.896
	1094	155547	NaN		443.525	470.196
	1095	155533	NaN		340.922	367.622
	1096	155520	NaN		376.405	403.06
	1097	155506	NaN		453.621	509.714
	1098	155492	NaN		384.871	435.527
	1099	155478	NaN		397.248	447.56
	1100	155465	NaN		417.48	447.155
	1101	155451	NaN		403.044	447.691
	1102	155438	NaN		364.656	376.51
	1103	155424	NaN		361.7	412.109
	1104	155411	NaN		483.074	545.324
	1105	155397	NaN		346.856	360.915
	1106	155384	NaN		429.126	458.711
	1107	155371	NaN		311.309	335.009
	1108	155358	NaN		337.991	373.569
	1109	155344	NaN		462.334	469.692
	1110	155331	NaN		411.078	432.522
	1111	155318	NaN		391.31	423.876
	1112	155305	NaN		566.857	524.143
	1113	155292	NaN		471.162	644.024
	1114	155279	NaN		394.293	429.862
	1115	155267	NaN		461.718	575.988
	1116	155254	NaN		388.362	432.775
	1117	155241	NaN		589.756	673.314
	1118	155228	NaN		655.285	681.808
	1119	155216	NaN		440.073	437.362
	1120	155203	NaN		480.185	529.653
	1121	155191	NaN		257.693	219.284
	1122	155178	NaN		367.551	420.71
	1123	155166	NaN		390.156	366.963
	1124	155154	NaN		343.636	328.851
	1125	155141	NaN		305.339	323.16
	1126	155129	NaN		326.132	352.809
	1127	155117	NaN		337.772	381.848
	1128	155105	NaN		346.881	412.099
	1129	155093	NaN		508.141	502.013
	1130	155081	NaN		355.682	388.25
	1131	155069	NaN		364.663	400.213
	1132	155057	NaN		349.82	400.265
	1133	155045	NaN		402.994	479.413
	1134	155033	NaN		376.488	397.269
	1135	155021	NaN		384.139	440.653
	1136	155009	NaN		406.143	447.569
	1137	154998	NaN		382.435	456.501
	1138	154986	NaN		382.449	429.872
	1139	154975	NaN		373.474	400.058
	1140	154963	NaN		429.883	518.747
	1141	154952	NaN		459.056	592.83
	1142	154940	NaN		352.712	391.102
	1143	154929	NaN		367.545	400.126
	1144	154917	NaN		494.83	502.768
	1145	154906	NaN		343.9	326.132
	1146	154895	NaN		370.597	415.06
	1147	154884	NaN		446.412	476.062
	1148	154873	NaN		257.526	453.322
	1149	154862	NaN		192.598	213.133
	1150	154850	NaN		352.775	379.467
	1151	154839	NaN		349.831	394.181
	1152	154829	NaN		453.323	509.439
	1153	154818	NaN		382.41	397.243
	1154	154807	NaN		441.756	530.68
	1155	154796	NaN		299.409	296.461
	1156	154785	NaN		428.916	414.494
	1157	154775	NaN		506.988	503.921
	1158	154764	NaN		379.447	415.023
	1159	154753	NaN		403.064	438.474
	1160	154743	NaN		358.62	394.012
	1161	154732	NaN		484.783	508.928
	1162	154722	NaN		254.974	168.968
	1163	154711	NaN		463.207	451.542
	1164	154701	NaN		334.948	388.35
	1165	154691	NaN		420.117	455.177
	1166	154680	NaN		391.119	440.552
	1167	154670	NaN		405.184	428.675
	1168	154660	NaN		379.337	411.91
	1169	154650	NaN		443.3	692.145
	1170	154640	NaN		295.98	387.865
	1171	154630	NaN		349.834	397.291
	1172	154620	NaN		458.471	505.789
	1173	154610	NaN		334.992	399.533
	1174	154600	NaN		408.313	447.047
	1175	154590	NaN		385.203	391.21
	1176	154580	NaN		412.029	432.71
	1177	154570	NaN		484.522	496.665
	1178	154561	NaN		408.659	441.168
	1179	154551	NaN		434.427	438.272
	1180	154541	NaN		385.423	456.564
	1181	154532	NaN		699.843	659.68
	1182	154522	NaN		349.85	484.878
	1183	154513	NaN		491.023	516.798
	1184	154503	NaN		201.573	219.301
	1185	154494	NaN		603.777	589.552
	1186	154484	NaN		431.905	408.478
	1187	154475	NaN		459.516	569.257
	1188	154466	NaN		343.223	375.651
	1189	154457	NaN		222.149	189.511
	1190	154447	NaN		373.328	382.279
	1191	154438	NaN		373.57	426.903
	1192	154429	NaN		370.491	391.28
	1193	154420	NaN		391.09	438.352
	1194	154411	NaN		479.614	627.44
	1195	154402	NaN		420.53	452.556
	1196	154393	NaN		302.384	290.481
	1197	154384	NaN		473.252	493.265
	1198	154375	NaN		346.88	367.638
	1199	154366	NaN		432.397	467.894
	1200	154358	NaN		343.868	361.621
	1201	154349	NaN		462.454	503.856
	1202	154340	NaN		520.666	565.352
	1203	154332	NaN		409.147	471.335
	1204	154323	NaN		440.372	455.152
	1205	154314	NaN		394.187	450.062
	1206	154306	NaN		440.689	487.311
	1207	154297	NaN		470.998	647.01
	1208	154289	NaN		278.694	329.092
	1209	154281	NaN		263.852	317.149
	1210	154272	NaN		453.455	530.694
	1211	154264	NaN		432.606	476.135
	1212	154256	NaN		464.772	506.337
	1213	154248	NaN		355.591	367.448
	1214	154239	NaN		376.399	447.195
	1215	154231	NaN		394.283	444.678
	1216	154223	NaN		370.557	447.256
	1217	154215	NaN		367.451	411.642
	1218	154207	NaN		367.638	385.426
	1219	154199	NaN		361.565	364.505
	1220	154191	NaN		332.001	346.746
	1221	154183	NaN		370.605	403.155
	1222	154175	NaN		481.536	563.043
	1223	154167	NaN		388.195	429.689
	1224	154160	NaN		632.03	512.809
	1225	154152	NaN		420.903	480.163
	1226	154144	NaN		399.388	407.916
	1227	154137	NaN		455.564	450.106
	1228	154129	NaN
	1229	154121	NaN
	1230	154114	NaN
	1231	154106	NaN
	1232	154099	NaN
	1233	154091	NaN
	1234	154084	NaN
	1235	154077	NaN
	1236	154069	NaN
	1237	154062	NaN
	1238	154055	NaN
	1239	154048	NaN
	1240	154040	NaN
	1241	154033	NaN
	1242	154026	NaN
	1243	154019	NaN
	1244	154012	NaN
	1245	154005	NaN
	1246	153998	NaN
	1247	153991	NaN
	1248	153985	NaN
	1249	153978	NaN
	1250	153971	NaN
	1251	153964	NaN
	1252	153958	NaN
	1253	153951	NaN
	1254	153944	NaN
	1255	153938	NaN
	1256	153931	NaN
	1257	153925	NaN
	1258	153918	NaN
	1259	153912	NaN
	1260	153905	NaN
	1261	153899	NaN
	1262	153892	NaN
	1263	153886	NaN
	1264	153880	NaN
	1265	153874	NaN
	1266	153867	NaN
	1267	153861	NaN
	1268	153855	NaN
	1269	153849	NaN
	1270	153843	NaN
	1271	153837	NaN
	1272	153831	NaN
	1273	153825	NaN
	1274	153819	NaN
	1275	153813	NaN
	1276	153807	NaN
	1277	153801	NaN
	1278	153796	NaN
	1279	153790	NaN
	1280	153784	NaN
	1281	153778	NaN
	1282	153773	NaN
	1283	153767	NaN
	1284	153762	NaN
	1285	153756	NaN
	1286	153751	NaN
	1287	153745	NaN
	1288	153740	NaN
	1289	153734	NaN
	1290	153729	NaN
	1291	153724	NaN
	1292	153718	NaN
	1293	153713	NaN
	1294	153708	NaN
	1295	153703	NaN
	1296	153697	NaN
	1297	153692	NaN
	1298	153687	NaN
	1299	153682	NaN
	1300	153677	NaN
	1301	153672	NaN
	1302	153667	NaN
	1303	153662	NaN
	1304	153657	NaN
	1305	153652	NaN
	1306	153647	NaN
	1307	153642	NaN
	1308	153638	NaN
	1309	153633	NaN
	1310	153628	NaN
	1311	153624	NaN
	1312	153619	NaN
	1313	153614	NaN
	1314	153610	NaN
	1315	153605	NaN
	1316	153601	NaN
	1317	153596	NaN
	1318	153592	NaN
	1319	153587	NaN
	1320	153583	NaN
	1321	153578	NaN
	1322	153574	NaN
	1323	153570	NaN
	1324	153565	NaN
	1325	153561	NaN
	1326	153557	NaN
	1327	153553	NaN
	1328	153549	NaN
	1329	153544	NaN
	1330	153540	NaN
	1331	153536	NaN
	1332	153532	NaN
	1333	153528	NaN
	1334	153524	NaN
	1335	153520	NaN
	1336	153516	NaN
	1337	153512	NaN
	1338	153508	NaN
	1339	153505	NaN
	1340	153501	NaN
	1341	153497	NaN
	1342	153493	NaN
	1343	153490	NaN
	1344	153486	NaN
	1345	153482	NaN
	1346	153479	NaN
	1347	153475	NaN
	1348	153471	NaN
	1349	153468	NaN
	1350	153464	NaN
	1351	153461	NaN
	1352	153457	NaN
	1353	153454	NaN
	1354	153451	NaN
	1355	153447	NaN
	1356	153444	NaN
	1357	153440	NaN
	1358	153437	NaN
	1359	153434	NaN
	1360	153431	NaN
	1361	153427	NaN
	1362	153424	NaN
	1363	153421	NaN
	1364	153418	NaN
	1365	153415	NaN
	1366	153412	NaN
	1367	153409	NaN
	1368	153406	NaN
	1369	153403	NaN
	1370	153400	NaN
	1371	153397	NaN
	1372	153394	NaN
	1373	153391	NaN
	1374	153388	NaN
	1375	153385	NaN
	1376	153383	NaN
	1377	153380	NaN
	1378	153377	NaN
	1379	153374	NaN
	1380	153372	NaN
	1381	153369	NaN
	1382	153366	NaN
	1383	153364	NaN
	1384	153361	NaN
	1385	153359	NaN
	1386	153356	NaN
	1387	153353	NaN
	1388	153351	NaN
	1389	153349	NaN
	1390	153346	NaN
	1391	153344	NaN
	1392	153341	NaN
	1393	153339	NaN
	1394	153337	NaN
	1395	153334	NaN
	1396	153332	NaN
	1397	153330	NaN
	1398	153328	NaN
	1399	153325	NaN
	1400	153323	NaN
	1401	153321	NaN
	1402	153319	NaN
	1403	153317	NaN
	1404	153315	NaN
	1405	153313	NaN
	1406	153311	NaN
	1407	153309	NaN
	1408	153307	NaN
	1409	153305	NaN
	1410	153303	NaN
	1411	153301	NaN
	1412	153299	NaN
	1413	153297	NaN
	1414	153295	NaN
	1415	153294	NaN
	1416	153292	NaN
	1417	153290	NaN
	1418	153288	NaN
	1419	153287	NaN
	1420	153285	NaN
	1421	153283	NaN
	1422	153282	NaN
	1423	153280	NaN
	1424	153278	NaN
	1425	153277	NaN
	1426	153275	NaN
	1427	153274	NaN
	1428	153272	NaN
	1429	153271	NaN
	1430	153269	NaN
	1431	153268	NaN
	1432	153267	NaN
	1433	153265	NaN
	1434	153264	NaN
	1435	153262	NaN
	1436	153261	NaN
	1437	153260	NaN
	1438	153259	NaN
	1439	153257	NaN
	1440	153256	NaN
	1441	153255	NaN
	1442	153254	NaN
	1443	153253	NaN
	1444	153251	NaN
	1445	153250	NaN
	1446	153249	NaN
	1447	153248	NaN
	1448	153247	NaN
	1449	153246	NaN
	1450	153245	NaN
	1451	153244	NaN
	1452	153243	NaN
	1453	153242	NaN
	1454	153241	NaN
	1455	153241	NaN
	1456	153240	NaN
	1457	153239	NaN
	1458	153238	NaN
	1459	153237	NaN
	1460	153236	NaN
	1461	153236	NaN
	1462	153235	NaN
	1463	153234	NaN
	1464	153234	NaN
	1465	153233	NaN
	1466	153232	NaN
	1467	153232	NaN
	1468	153231	NaN
	1469	153230	NaN
	1470	153230	NaN
	1471	153229	NaN
	1472	153229	NaN
	1473	153228	NaN
	1474	153228	NaN
	1475	153227	NaN
	1476	153227	NaN
	1477	153227	NaN
	1478	153226	NaN
	1479	153226	NaN
	1480	153226	NaN
	1481	153225	NaN
	1482	153225	NaN
	1483	153225	NaN
	1484	153224	NaN
	1485	153224	NaN
	1486	153224	NaN
	1487	153224	NaN
	1488	153223	NaN
	1489	153223	NaN
	1490	153223	NaN
	1491	153223	NaN
	1492	153223	NaN
	1493	153223	NaN
	1494	153223	NaN
	1495	153223	NaN
	1496	153223	NaN
	1497	153223	NaN
	1498	153223	NaN
	1499	153223	NaN
	1500	153223	NaN
	1501	153223	NaN
	1502	153223	NaN
	1503	153223	NaN
	1504	153223	NaN
	1505	153223	NaN
	1506	153224	NaN
	1507	153224	NaN
	1508	153224	NaN
	1509	153224	NaN
	1510	153224	NaN
	1511	153225	NaN
	1512	153225	NaN
	1513	153225	NaN
	1514	153226	NaN
	1515	153226	NaN
	1516	153226	NaN
	1517	153227	NaN
	1518	153227	NaN
	1519	153228	NaN
	1520	153228	NaN
	1521	153228	NaN
	1522	153229	NaN
	1523	153229	NaN
	1524	153230	NaN
	1525	153230	NaN
	1526	153231	NaN
	1527	153232	NaN
	1528	153232	NaN
	1529	153233	NaN
	1530	153233	NaN
	1531	153234	NaN
	1532	153235	NaN
	1533	153235	NaN
	1534	153236	NaN
	1535	153237	NaN
	1536	153238	NaN
	1537	153238	NaN
	1538	153239	NaN
	1539	153240	NaN
	1540	153241	NaN
	1541	153242	NaN
	1542	153242	NaN
	1543	153243	NaN
	1544	153244	NaN
	1545	153245	NaN
	1546	153246	NaN
	1547	153247	NaN
	1548	153248	NaN
	1549	153249	NaN
	1550	153250	NaN
	1551	153251	NaN
	1552	153252	NaN
	1553	153253	NaN
	1554	153254	NaN
	1555	153255	NaN
	1556	153256	NaN
	1557	153257	NaN
	1558	153258	NaN
	1559	153259	NaN
	1560	153261	NaN
	1561	153262	NaN
	1562	153263	NaN
	1563	153264	NaN
	1564	153265	NaN
	1565	153267	NaN
	1566	153268	NaN
	1567	153269	NaN
	1568	153270	NaN
	1569	153272	NaN
	1570	153273	NaN
	1571	153274	NaN
	1572	153276	NaN
	1573	153277	NaN
	1574	153278	NaN
	1575	153280	NaN
	1576	153281	NaN
	1577	153283	NaN
	1578	153284	NaN
	1579	153286	NaN
	1580	153287	NaN
	1581	153289	NaN
	1582	153290	NaN
	1583	153292	NaN
	1584	153293	NaN
	1585	153295	NaN
	1586	153296	NaN
	1587	153298	NaN
	1588	153300	NaN
	1589	153301	NaN
	1590	153303	NaN
	1591	153305	NaN
	1592	153306	NaN
	1593	153308	NaN
	1594	153310	NaN
	1595	153311	NaN
	1596	153313	NaN
	1597	153315	NaN
	1598	153317	NaN
	1599	153318	NaN
	1600	153320	NaN
	1601	153322	NaN
	1602	153324	NaN
	1603	153326	NaN
	1604	153328	NaN
	1605	153330	NaN
	1606	153331	NaN
	1607	153333	NaN
	1608	153335	NaN
	1609	153337	NaN
	1610	153339	NaN
	1611	153341	NaN
	1612	153343	NaN
	1613	153345	NaN
	1614	153347	NaN
	1615	153349	NaN
	1616	153351	NaN
	1617	153353	NaN
	1618	153355	NaN
	1619	153358	NaN
	1620	153360	NaN
	1621	153362	NaN
	1622	153364	NaN
	1623	153366	NaN
	1624	153368	NaN
	1625	153370	NaN
	1626	153373	NaN
	1627	153375	NaN
	1628	153377	NaN
	1629	153379	NaN
	1630	153382	NaN
	1631	153384	NaN
	1632	153386	NaN
	1633	153388	NaN
	1634	153391	NaN
	1635	153393	NaN
	1636	153395	NaN
	1637	153398	NaN
	1638	153400	NaN
	1639	153403	NaN
	1640	153405	NaN
	1641	153407	NaN
	1642	153410	NaN
	1643	153412	NaN
	1644	153415	NaN
	1645	153417	NaN
	1646	153420	NaN
	1647	153422	NaN
	1648	153425	NaN
	1649	153427	NaN
	1650	153430	NaN
	1651	153432	NaN
	1652	153435	NaN
	1653	153437	NaN
	1654	153440	NaN
	1655	153443	NaN
	1656	153445	NaN
	1657	153448	NaN
	1658	153450	NaN
	1659	153453	NaN
	1660	153456	NaN
	1661	153459	NaN
	1662	153461	NaN
	1663	153464	NaN
	1664	153467	NaN
	1665	153469	NaN
	1666	153472	NaN
	1667	153475	NaN
	1668	153478	NaN
	1669	153480	NaN
	1670	153483	NaN
	1671	153486	NaN
	1672	153489	NaN
	1673	153492	NaN
	1674	153495	NaN
	1675	153497	NaN
	1676	153500	NaN
	1677	153503	NaN
	1678	153506	NaN
	1679	153509	NaN
	1680	153512	NaN
	1681	153515	NaN
	1682	153518	NaN
	1683	153521	NaN
	1684	153524	NaN
	1685	153527	NaN
	1686	153530	NaN
	1687	153533	NaN
	1688	153536	NaN
	1689	153539	NaN
	1690	153542	NaN
	1691	153545	NaN
	1692	153548	NaN
	1693	153551	NaN
	1694	153554	NaN
	1695	153558	NaN
	1696	153561	NaN
	1697	153564	NaN
	1698	153567	NaN
	1699	153570	NaN
	1700	153573	NaN
	1701	153577	NaN
	1702	153580	NaN
	1703	153583	NaN
	1704	153586	NaN
	1705	153590	NaN
	1706	153593	NaN
	1707	153596	NaN
	1708	153599	NaN
	1709	153603	NaN
	1710	153606	NaN
	1711	153609	NaN
	1712	153613	NaN
	1713	153616	NaN
	1714	153619	NaN
	1715	153623	NaN
	1716	153626	NaN
	1717	153629	NaN
	1718	153633	NaN
	1719	153636	NaN
	1720	153640	NaN
	1721	153643	NaN
	1722	153647	NaN
	1723	153650	NaN
	1724	153654	NaN
	1725	153657	NaN
	1726	153661	NaN
	1727	153664	NaN
	1728	153668	NaN
	1729	153671	NaN
	1730	153675	NaN
	1731	153678	NaN
	1732	153682	NaN
	1733	153685	NaN
	1734	153689	NaN
	1735	153693	NaN
	1736	153696	NaN
	1737	153700	NaN
	1738	153703	NaN
	1739	153707	NaN
	1740	153711	NaN
	1741	153714	NaN
	1742	153718	NaN
	1743	153722	NaN
	1744	153726	NaN
	1745	153729	NaN
	1746	153733	NaN
	1747	153737	NaN
	1748	153740	NaN
	1749	153744	NaN
	1750	153748	NaN
	1751	153752	NaN
	1752	153756	NaN
	1753	153759	NaN
	1754	153763	NaN
	1755	153767	NaN
	1756	153771	NaN
	1757	153775	NaN
	1758	153778	NaN
	1759	153782	NaN
	1760	153786	NaN
	1761	153790	NaN
	1762	153794	NaN
	1763	153798	NaN
	1764	153802	NaN
	1765	153806	NaN
	1766	153810	NaN
	1767	153814	NaN
	1768	153818	NaN
	1769	153822	NaN
	1770	153826	NaN
	1771	153830	NaN
	1772	153834	NaN
	1773	153838	NaN
	1774	153842	NaN
	1775	153846	NaN
	1776	153850	NaN
	1777	153854	NaN
	1778	153858	NaN
	1779	153862	NaN
	1780	153866	NaN
	1781	153870	NaN
	1782	153874	NaN
	1783	153878	NaN
	1784	153882	NaN
	1785	153887	NaN
	1786	153891	NaN
	1787	153895	NaN
	1788	153899	NaN
	1789	153903	NaN
	1790	153907	NaN
	1791	153912	NaN
	1792	153916	NaN
	1793	153920	NaN
	1794	153924	NaN
	1795	153929	NaN
	1796	153933	NaN
	1797	153937	NaN
	1798	153941	NaN
	1799	153946	NaN
	1800	153950	NaN
	1801	153954	NaN
	1802	153958	NaN
	1803	153963	NaN
	1804	153967	NaN
	1805	153971	NaN
	1806	153976	NaN
	1807	153980	NaN
	1808	153985	NaN
	1809	153989	NaN
	1810	153993	NaN
	1811	153998	NaN
	1812	154002	NaN
	1813	154007	NaN
	1814	154011	NaN
	1815	154015	NaN
	1816	154020	NaN
	1817	154024	NaN
	1818	154029	NaN
	1819	154033	NaN
	1820	154038	NaN
	1821	154042	NaN
	1822	154047	NaN
	1823	154051	NaN
	1824	154056	NaN
	1825	154060	NaN
	1826	154065	NaN
	1827	154069	NaN
	1828	154074	NaN
	1829	154078	NaN
	1830	154083	NaN
	1831	154088	NaN
	1832	154092	NaN
	1833	154097	NaN
	1834	154101	NaN
	1835	154106	NaN
	1836	154111	NaN
	1837	154115	NaN
	1838	154120	NaN
	1839	154125	NaN
	1840	154129	NaN
	1841	154134	NaN
	1842	154138	NaN
	1843	154143	NaN
	1844	154148	NaN
	1845	154153	NaN
	1846	154157	NaN
	1847	154162	NaN
	1848	154167	NaN
	1849	154172	NaN
	1850	154176	NaN
	1851	154181	NaN
	1852	154186	NaN
	1853	154191	NaN
	1854	154195	NaN
	1855	154200	NaN
	1856	154205	NaN
	1857	154210	NaN
	1858	154215	NaN
	1859	154219	NaN
	1860	154224	NaN
	1861	154229	NaN
	1862	154234	NaN
	1863	154239	NaN
	1864	154244	NaN
	1865	154249	NaN
	1866	154253	NaN
	1867	154258	NaN
	1868	154263	NaN
	1869	154268	NaN
	1870	154273	NaN
	1871	154278	NaN
	1872	154283	NaN
	1873	154288	NaN
	1874	154293	NaN
	1875	154298	NaN
	1876	154303	NaN
	1877	154308	NaN
	1878	154313	NaN
	1879	154318	NaN
	1880	154323	NaN
	1881	154328	NaN
	1882	154333	NaN
	1883	154338	NaN
	1884	154343	NaN
	1885	154348	NaN
	1886	154353	NaN
	1887	154358	NaN
	1888	154363	NaN
	1889	154368	NaN
	1890	154373	NaN
	1891	154378	NaN
	1892	154383	NaN
	1893	154389	NaN
	1894	154394	NaN
	1895	154399	NaN
	1896	154404	NaN
	1897	154409	NaN
	1898	154414	NaN
	1899	154419	NaN
	1900	154425	NaN
	1901	154430	NaN
	1902	154435	NaN
	1903	154440	NaN
	1904	154445	NaN
	1905	154451	NaN
	1906	154456	NaN
	1907	154461	NaN
	1908	154466	NaN
	1909	154471	NaN
	1910	154477	NaN
	1911	154482	NaN
	1912	154487	NaN
	1913	154492	NaN
	1914	154498	NaN
	1915	154503	NaN
	1916	154508	NaN
	1917	154514	NaN
	1918	154519	NaN
	1919	154524	NaN
	1920	154530	NaN
	1921	154535	NaN
	1922	154540	NaN
	1923	154546	NaN
	1924	154551	NaN
	1925	154556	NaN
	1926	154562	NaN
	1927	154567	NaN
	1928	154572	NaN
	1929	154578	NaN
	1930	154583	NaN
	1931	154589	NaN
	1932	154594	NaN
	1933	154599	NaN
	1934	154605	NaN
	1935	154610	NaN
	1936	154616	NaN
	1937	154621	NaN
	1938	154627	NaN
	1939	154632	NaN
	1940	154637	NaN
	1941	154643	NaN
	1942	154648	NaN
	1943	154654	NaN
	1944	154659	NaN
	1945	154665	NaN
	1946	154670	NaN
	1947	154676	NaN
	1948	154681	NaN
	1949	154687	NaN
	1950	154693	NaN
	1951	154698	NaN
	1952	154704	NaN
	1953	154709	NaN
	1954	154715	NaN
	1955	154720	NaN
	1956	154726	NaN
	1957	154731	NaN
	1958	154737	NaN
	1959	154743	NaN
	1960	154748	NaN
	1961	154754	NaN
	1962	154760	NaN
	1963	154765	NaN
	1964	154771	NaN
	1965	154776	NaN
	1966	154782	NaN
	1967	154788	NaN
	1968	154793	NaN
	1969	154799	NaN
	1970	154805	NaN
	1971	154810	NaN
	1972	154816	NaN
	1973	154822	NaN
	1974	154828	NaN
	1975	154833	NaN
	1976	154839	NaN
	1977	154845	NaN
	1978	154850	NaN
	1979	154856	NaN
	1980	154862	NaN
	1981	154868	NaN
	1982	154873	NaN
	1983	154879	NaN
	1984	154885	NaN
	1985	154891	NaN
	1986	154896	NaN
	1987	154902	NaN
	1988	154908	NaN
	1989	154914	NaN
	1990	154920	NaN
	1991	154925	NaN
	1992	154931	NaN
	1993	154937	NaN
	1994	154943	NaN
	1995	154949	NaN
	1996	154955	NaN
	1997	154960	NaN
[truncated: 3,003 more rows]

## Sheet: Fig 2k
Source Data for Fig 2k
	z	dw_full	dw_reduced	dl2_full	dl2_reduced
	1	730.777	743.722	738.605	753.11
	2	732.549	743.543	730.761	736.373
	3	734.375	743.404	729.693	726.784
	4	736.531	743.627	728.145	717.312
	5	739.37	744.465	729.037	711.539
	6	743.364	746.012	730.781	707.673
	7	749.198	748.452	733.323	705.505
	8	757.902	752.229	738.619	706.823
	9	770.958	758.486	745.804	710.4
	10	790.208	769.181	756.036	716.862
	11	817.168	786.31	770.91	727.726
	12	851.535	810.207	789.682	742.917
	13	889.897	837.787	812.283	762.935
	14	926.118	863.053	833.436	783.571
	15	953.626	880.004	848.303	800.75
	16	968.509	886.28	856.901	814.697
	17	971.58	884.383	859.126	825.462
	18	967.682	879.249	857.508	834.953
	19	961.245	874.65	856.968	847.347
	20	952.434	870.748	857.547	863.209
	21	939.399	865.861	853.003	878.041
	22	922.084	859.035	847.37	897.763
	23	901.443	849.654	839.793	923.226
	24	877.803	836.505	830.668	954.483
	25	851.893	819.919	820.651	987.886
	26	825.998	NaN	811.128	NaN
	27	802.961	NaN	800.639	NaN
	28	784.368	NaN	794.492	NaN
	29	770.164	NaN	789.216	NaN
	30	759.599	NaN	786.614	NaN
	31	751.939	NaN	782.947	NaN
	32	746.614	NaN	783.522	NaN
	33	743.059	NaN	785.078	NaN
	34	740.703	NaN	784.871	NaN
	35	739.016	NaN	787.652	NaN
	36	737.548	NaN	789.991	NaN
	37	735.988	NaN	789.371	NaN

## Sheet: Fig 4e
Source Data for Fig 4e
	ground truth images
	Tag	mse	mse_raw	nDotsIsLMAX	nDotsIsLMAX2	DWnDotsIsLMAX	DWnDotsIsLMAX2	time_s	mem_kb	N
	No Tag	0	598.694	100	100	100	100	-1	-1	1000
	No Tag	0	866.311	100	100	100	100	-1	-1	2000
	No Tag	0	1078.94	100	100	100	100	-1	-1	3000
	No Tag	0	1252.3	100	100	100	100	-1	-1	4000
	No Tag	0	1392.94	100	100	100	100	-1	-1	5000
	No Tag	0	1528.52	100	100	100	100	-1	-1	6000
	No Tag	0	1664.39	100	100	100	100	-1	-1	7000
	No Tag	0	1776.33	100	100	100	100	-1	-1	8000
	No Tag	0	1886.48	100	100	100	100	-1	-1	9000
	No Tag	0	1994.01	100	100	100	100	-1	-1	10000
	No Tag	0	2095.81	100	100	100	100	-1	-1	11000
	No Tag	0	2178.46	100	100	100	100	-1	-1	12000
	No Tag	0	2271.43	100	100	100	100	-1	-1	13000
	No Tag	0	2362.37	100	100	100	100	-1	-1	14000
	No Tag	0	2449.44	100	100	100	100	-1	-1	15000
	No Tag	0	2519.6	100	100	100	100	-1	-1	16000
	No Tag	0	2602.72	100	100	100	100	-1	-1	17000
	No Tag	0	2683.34	100	100	100	100	-1	-1	18000
	No Tag	0	2753.28	100	100	100	100	-1	-1	19000
	No Tag	0	2829.62	100	100	100	100	-1	-1	20000
	No Tag	0	2901.22	100	100	100	100	-1	-1	21000
	No Tag	0	2977.22	100	100	100	100	-1	-1	22000
	No Tag	0	3036.26	100	100	100	100	-1	-1	23000
	No Tag	0	3100.91	100	100	100	100	-1	-1	24000
	No Tag	0	3174.29	100	100	100	100	-1	-1	25000
	syntetic images without deconvolution
	Tag	mse	mse_raw	nDotsIsLMAX	nDotsIsLMAX2	DWnDotsIsLMAX	DWnDotsIsLMAX2	time_s	mem_kb	N
	No Tag	598.694	598.694	90.188	90.188	90.188	90.188	-1	-1	1000
	No Tag	866.311	866.311	83.912	83.912	83.912	83.912	-1	-1	2000
	No Tag	1078.94	1078.94	78.001	78.001	78.001	78.001	-1	-1	3000
	No Tag	1252.3	1252.3	70.659	70.659	70.659	70.659	-1	-1	4000
	No Tag	1392.94	1392.94	65.327	65.327	65.327	65.327	-1	-1	5000
	No Tag	1528.52	1528.52	61.992	61.992	61.992	61.992	-1	-1	6000
	No Tag	1664.39	1664.39	59.91	59.91	59.91	59.91	-1	-1	7000
	No Tag	1776.33	1776.33	55.75	55.75	55.75	55.75	-1	-1	8000
	No Tag	1886.48	1886.48	52.726	52.726	52.726	52.726	-1	-1	9000
	No Tag	1994.01	1994.01	49.187	49.187	49.187	49.187	-1	-1	10000
	No Tag	2095.81	2095.81	47.088	47.088	47.088	47.088	-1	-1	11000
	No Tag	2178.46	2178.46	46.119	46.119	46.119	46.119	-1	-1	12000
	No Tag	2271.43	2271.43	42.78	42.78	42.78	42.78	-1	-1	13000
	No Tag	2362.37	2362.37	39.23	39.23	39.23	39.23	-1	-1	14000
	No Tag	2449.44	2449.44	37.313	37.313	37.313	37.313	-1	-1	15000
	No Tag	2519.6	2519.6	36.032	36.032	36.032	36.032	-1	-1	16000
	No Tag	2602.72	2602.72	34.206	34.206	34.206	34.206	-1	-1	17000
	No Tag	2683.34	2683.34	32.595	32.595	32.595	32.595	-1	-1	18000
	No Tag	2753.28	2753.28	31.117	31.117	31.117	31.117	-1	-1	19000
	No Tag	2829.62	2829.62	29.385	29.385	29.385	29.385	-1	-1	20000
	No Tag	2901.22	2901.22	27.939	27.939	27.939	27.939	-1	-1	21000
	No Tag	2977.22	2977.22	26.883	26.883	26.883	26.883	-1	-1	22000
	No Tag	3036.26	3036.26	25.542	25.542	25.542	25.542	-1	-1	23000
	No Tag	3100.91	3100.91	25.659	25.659	25.659	25.659	-1	-1	24000
	No Tag	3174.29	3174.29	23.751	23.751	23.751	23.751	-1	-1	25000
	dw 25 iter
	Tag	mse	mse_raw	nDotsIsLMAX	nDotsIsLMAX2	DWnDotsIsLMAX	DWnDotsIsLMAX2	time_s	mem_kb	N
	No Tag	232.006	598.694	89.247	89.247	89.247	89.247	8.668	1054944	1000
	No Tag	428.667	866.311	83.311	83.311	83.311	83.311	9.403	1054944	2000
	No Tag	648.757	1078.94	70.326	70.326	70.326	70.326	9.268	1054944	3000
	No Tag	851.538	1252.3	65.992	65.992	65.992	65.992	9.268	1054944	4000
	No Tag	942.08	1392.94	55.723	55.723	55.723	55.723	9.472	1054944	5000
	No Tag	1118.06	1528.52	50.047	50.047	50.047	50.047	9.036	1054944	6000
	No Tag	1214.89	1664.39	44.657	44.657	44.657	44.657	9.259	1054944	7000
	No Tag	1333.48	1776.33	37.306	37.306	37.306	37.306	9.343	1054944	8000
	No Tag	1411.68	1886.48	32.566	32.566	32.566	32.566	9.342	1054944	9000
	No Tag	1527.54	1994.01	28.466	28.466	28.466	28.466	9.358	1054944	10000
	No Tag	1611.84	2095.81	25.059	25.059	25.059	25.059	9.272	1054944	11000
	No Tag	1710.94	2178.46	22.655	22.655	22.655	22.655	8.917	1054944	12000
	No Tag	1792.07	2271.43	19.733	19.733	19.733	19.733	9.085	1054944	13000
	No Tag	1870.39	2362.37	16.997	16.997	16.997	16.997	8.899	1054944	14000
	No Tag	1971.3	2449.44	14.679	14.679	14.679	14.679	9.051	1054944	15000
	No Tag	2013.99	2519.6	13.44	13.44	13.44	13.44	9.152	1054944	16000
	No Tag	2101.66	2602.72	11.812	11.812	11.812	11.812	9.088	1046748	17000
	No Tag	2176.94	2683.34	10.856	10.856	10.856	10.856	9.335	1046748	18000
	No Tag	2230.04	2753.28	10.081	10.081	10.081	10.081	9.281	1046748	19000
	No Tag	2295.82	2829.62	8.606	8.606	8.606	8.606	9.341	1046748	20000
	No Tag	2372.24	2901.22	7.767	7.767	7.767	7.767	8.838	1046748	21000
	No Tag	2434.28	2977.22	7.467	7.467	7.467	7.467	8.584	1046748	22000
	No Tag	2485.94	3036.26	6.884	6.884	6.884	6.884	8.727	1046748	23000
	No Tag	2543.17	3100.91	6.893	6.893	6.893	6.893	8.772	1046748	24000
	No Tag	2612.64	3174.29	5.902	5.902	5.902	5.902	8.874	1046748	25000
	Dw 50 iter
	Tag	mse	mse_raw	nDotsIsLMAX	nDotsIsLMAX2	DWnDotsIsLMAX	DWnDotsIsLMAX2	time_s	mem_kb	N
	No Tag	145.287	598.694	93.414	93.414	93.414	93.414	17.175	1046748	1000
	No Tag	286.699	866.311	89.453	89.453	89.453	89.453	17.326	1046748	2000
	No Tag	424.084	1078.94	84.382	84.382	84.382	84.382	16.244	1046748	3000
	No Tag	573.804	1252.3	79.684	79.684	79.684	79.684	17.369	1046748	4000
	No Tag	647.195	1392.94	76.857	76.857	76.857	76.857	16.695	1046748	5000
	No Tag	873.3	1528.52	69.565	69.565	69.565	69.565	17.341	1046748	6000
	No Tag	953.413	1664.39	66.089	66.089	66.089	66.089	18.121	1046748	7000
	No Tag	959.09	1776.33	59.548	59.548	59.548	59.548	17.395	1046748	8000
	No Tag	1047.67	1886.48	55.011	55.011	55.011	55.011	17.345	1046748	9000
	No Tag	1158.16	1994.01	50.946	50.946	50.946	50.946	17.614	1046748	10000
	No Tag	1243.2	2095.81	47.088	47.088	47.088	47.088	17.458	1046748	11000
	No Tag	1357.76	2178.46	46.698	46.698	46.698	46.698	18.253	1038552	12000
	No Tag	1324.1	2271.43	38.75	38.75	38.75	38.75	17.201	1038552	13000
	No Tag	1478.21	2362.37	35.784	35.784	35.784	35.784	17.292	1038552	14000
	No Tag	1468.4	2449.44	30.096	30.096	30.096	30.096	16.675	1038552	15000
	No Tag	1535.48	2519.6	27.106	27.106	27.106	27.106	16.421	1038552	16000
	No Tag	1707.82	2602.72	29.313	29.313	29.313	29.313	16.656	1038552	17000
	No Tag	1821.44	2683.34	30.232	30.232	30.232	30.232	16.595	1038552	18000
	No Tag	1839.17	2753.28	24.514	24.514	24.514	24.514	16.837	1038552	19000
	No Tag	1852.83	2829.62	22.052	22.052	22.052	22.052	16.983	1038552	20000
	No Tag	2003.62	2901.22	23.449	23.449	23.449	23.449	17.004	1038552	21000
	No Tag	2122.59	2977.22	22.921	22.921	22.921	22.921	16.841	1038552	22000
	No Tag	2189.78	3036.26	22.467	22.467	22.467	22.467	16.442	1038552	23000
	No Tag	2268.36	3100.91	21.5	21.5	21.5	21.5	16.256	1038552	24000
	No Tag	2170.97	3174.29	14.322	14.322	14.322	14.322	17.593	1038552	25000
	Dw 100 iter
	Tag	mse	mse_raw	nDotsIsLMAX	nDotsIsLMAX2	DWnDotsIsLMAX	DWnDotsIsLMAX2	time_s	mem_kb	N
	No Tag	64.967	598.694	94.758	94.758	94.758	94.758	33.963	1038552	1000
	No Tag	146.762	866.311	93.124	93.124	93.124	93.124	34.065	1038552	2000
	No Tag	228.327	1078.94	86.122	86.122	86.122	86.122	33.928	1038552	3000
	No Tag	299.227	1252.3	80.577	80.577	80.577	80.577	35.709	1038552	4000
	No Tag	376.198	1392.94	79.899	79.899	79.899	79.899	33.628	1038552	5000
	No Tag	452.528	1528.52	73.773	73.773	73.773	73.773	33.602	1038552	6000
	No Tag	518.152	1664.39	74.184	74.184	74.184	74.184	33.498	1038552	7000
	No Tag	581.024	1776.33	76.275	76.275	76.275	76.275	34.247	1038552	8000
	No Tag	649.187	1886.48	74.437	74.437	74.437	74.437	34.435	1038552	9000
	No Tag	711.847	1994.01	72.007	72.007	72.007	72.007	49.321	731572	10000
	No Tag	773.906	2095.81	71.155	71.155	71.155	71.155	33.596	1038552	11000
	No Tag	837.942	2178.46	69.468	69.468	69.468	69.468	33.733	1030356	12000
	No Tag	887.706	2271.43	66.663	66.663	66.663	66.663	34.351	1030356	13000
	No Tag	957.636	2362.37	63.97	63.97	63.97	63.97	35.062	1030356	14000
	No Tag	1003.79	2449.44	61.167	61.167	61.167	61.167	33.637	1030356	15000
	No Tag	1020.78	2519.6	60.886	60.886	60.886	60.886	33.087	1030356	16000
	No Tag	1120.95	2602.72	58.041	58.041	58.041	58.041	33.128	1030356	17000
	No Tag	1177.24	2683.34	56.605	56.605	56.605	56.605	32.71	1030356	18000
	No Tag	1232.48	2753.28	51.532	51.532	51.532	51.532	34.836	1030356	19000
	No Tag	1285.4	2829.62	48.961	48.961	48.961	48.961	42.215	731372	20000
	No Tag	1338.4	2901.22	49.11	49.11	49.11	49.11	33.751	1030356	21000
	No Tag	1402.62	2977.22	47.041	47.041	47.041	47.041	33.157	1030356	22000
	No Tag	1457.66	3036.26	44.356	44.356	44.356	44.356	35.789	1030356	23000
	No Tag	1512.4	3100.91	43.549	43.549	43.549	43.549	34.123	1030356	24000
	No Tag	1511.08	3174.29	39.973	39.973	39.973	39.973	36.238	1030356	25000
	Dw 125 iter
	Tag	mse	mse_raw	nDotsIsLMAX	nDotsIsLMAX2	DWnDotsIsLMAX	DWnDotsIsLMAX2	time_s	mem_kb	N
	No Tag	55.759	598.694	95.699	95.699	95.699	95.699	39.7	1054944	1000
	No Tag	111.241	866.311	93.591	93.591	93.591	93.591	39.771	1054944	2000
	No Tag	177.026	1078.94	88.71	88.71	88.71	88.71	38.517	1046748	3000
	No Tag	250.506	1252.3	82.395	82.395	82.395	82.395	40.037	1046748	4000
	No Tag	313.489	1392.94	81.993	81.993	81.993	81.993	41.483	1046748	5000
	No Tag	383.581	1528.52	74.708	74.708	74.708	74.708	39.642	1046748	6000
	No Tag	442.37	1664.39	75.387	75.387	75.387	75.387	39.769	1046748	7000
	No Tag	505.869	1776.33	77.45	77.45	77.45	77.45	42.955	1046748	8000
	No Tag	568.929	1886.48	75.873	75.873	75.873	75.873	41.318	1046748	9000
	No Tag	625.816	1994.01	74.254	74.254	74.254	74.254	43.501	1038552	10000
	No Tag	681.843	2095.81	73.276	73.276	73.276	73.276	44.379	1038552	11000
	No Tag	734.893	2178.46	71.203	71.203	71.203	71.203	41.208	1038552	12000
	No Tag	786.239	2271.43	71.635	71.635	71.635	71.635	40.185	1038552	13000
	No Tag	854.822	2362.37	69.24	69.24	69.24	69.24	41.206	1038552	14000
	No Tag	894.256	2449.44	67.505	67.505	67.505	67.505	42.281	1038552	15000
	No Tag	924.713	2519.6	66.854	66.854	66.854	66.854	41.759	1038552	16000
	No Tag	1003.21	2602.72	64.076	64.076	64.076	64.076	42.462	1038552	17000
	No Tag	1050.79	2683.34	61.939	61.939	61.939	61.939	42.823	1038552	18000
	No Tag	1100.42	2753.28	59.514	59.514	59.514	59.514	43.611	1038552	19000
	No Tag	1138.29	2829.62	58.632	58.632	58.632	58.632	42.446	1030356	20000
	No Tag	1211.4	2901.22	56.253	56.253	56.253	56.253	42.063	1030356	21000
	No Tag	1249.83	2977.22	55.527	55.527	55.527	55.527	43.456	1030356	22000
	No Tag	1303.99	3036.26	52.335	52.335	52.335	52.335	43.294	1030356	23000
	No Tag	1356.72	3100.91	52.064	52.064	52.064	52.064	43.613	1030356	24000
	No Tag	1365.31	3174.29	54.651	54.651	54.651	54.651	43.406	1030356	25000
	dw 150 iter
	Tag	mse	mse_raw	nDotsIsLMAX	nDotsIsLMAX2	DWnDotsIsLMAX	DWnDotsIsLMAX2	time_s	mem_kb	N
	No Tag	51.427	598.694	95.699	95.699	95.699	95.699	54.705	1063180	1000
	No Tag	94.401	866.311	93.458	93.458	93.458	93.458	48.592	1063140	2000
	No Tag	142.463	1078.94	88.934	88.934	88.934	88.934	52.312	1030356	3000
	No Tag	206.583	1252.3	85.484	85.484	85.484	85.484	50.703	1030356	4000
	No Tag	262.377	1392.94	84.366	84.366	84.366	84.366	53.006	1030356	5000
	No Tag	339.002	1528.52	76.531	76.531	76.531	76.531	50.008	1030356	6000
	No Tag	391.208	1664.39	77.08	77.08	77.08	77.08	49.28	1030356	7000
	No Tag	439.193	1776.33	78.571	78.571	78.571	78.571	48.604	1030356	8000
	No Tag	494.699	1886.48	77.114	77.114	77.114	77.114	49.587	1030356	9000
	No Tag	555.156	1994.01	75.82	75.82	75.82	75.82	50.348	1030356	10000
	No Tag	607.513	2095.81	74.886	74.886	74.886	74.886	50.728	1030356	11000
	No Tag	662.735	2178.46	72.693	72.693	72.693	72.693	48.751	1030356	12000
	No Tag	696.762	2271.43	74.472	74.472	74.472	74.472	49.721	1030356	13000
	No Tag	772.129	2362.37	71.803	71.803	71.803	71.803	49.696	1030356	14000
	No Tag	797.786	2449.44	71.328	71.328	71.328	71.328	52.037	1030356	15000
	No Tag	843.7	2519.6	69.987	69.987	69.987	69.987	49.676	1030356	16000
	No Tag	913.49	2602.72	68.039	68.039	68.039	68.039	49.031	1030356	17000
	No Tag	962.975	2683.34	65.518	65.518	65.518	65.518	48.641	1030356	18000
	No Tag	1002.64	2753.28	64.793	64.793	64.793	64.793	49.236	1030356	19000
	No Tag	1036.24	2829.62	64.909	64.909	64.909	64.909	48.004	1030356	20000
	No Tag	1106.75	2901.22	62.057	62.057	62.057	62.057	50.616	1030356	21000
	No Tag	1184.92	2977.22	58.73	58.73	58.73	58.73	49.66	1030356	22000
	No Tag	1200.62	3036.26	57.999	57.999	57.999	57.999	50.107	1030356	23000
	No Tag	1248.53	3100.91	58.264	58.264	58.264	58.264	51.148	1030356	24000
	No Tag	1340.44	3174.29	59.492	59.492	59.492	59.492	53.036	1030356	25000
	DeconvolutionLab2, 50 iter
	Tag	mse	mse_raw	nDotsIsLMAX	nDotsIsLMAX2	DWnDotsIsLMAX	DWnDotsIsLMAX2	time_s	mem_kb	N
	No Tag	294.583	598.694	76.478	76.478	76.478	76.478	-1	-1	1000
	No Tag	485.959	866.311	62.35	62.35	62.35	62.35	-1	-1	2000
	No Tag	682.218	1078.94	51.138	51.138	51.138	51.138	-1	-1	3000
	No Tag	863.994	1252.3	44.715	44.715	44.715	44.715	-1	-1	4000
	No Tag	1022	1392.94	35.232	35.232	35.232	35.232	-1	-1	5000
	No Tag	1170.52	1528.52	30.692	30.692	30.692	30.692	-1	-1	6000
	No Tag	1308.6	1664.39	27.386	27.386	27.386	27.386	-1	-1	7000
	No Tag	1429.05	1776.33	23.508	23.508	23.508	23.508	-1	-1	8000
	No Tag	1548.98	1886.48	20.111	20.111	20.111	20.111	-1	-1	9000
	No Tag	1654.84	1994.01	18.445	18.445	18.445	18.445	-1	-1	10000
	No Tag	1757.88	2095.81	16.825	16.825	16.825	16.825	-1	-1	11000
	No Tag	1843.86	2178.46	15.42	15.42	15.42	15.42	-1	-1	12000
	No Tag	1943.37	2271.43	13.426	13.426	13.426	13.426	-1	-1	13000
	No Tag	2027.86	2362.37	11.794	11.794	11.794	11.794	-1	-1	14000
	No Tag	2118.03	2449.44	10.428	10.428	10.428	10.428	-1	-1	15000
	No Tag	2186.35	2519.6	9.356	9.356	9.356	9.356	-1	-1	16000
	No Tag	2273.35	2602.72	8.54	8.54	8.54	8.54	-1	-1	17000
	No Tag	2347.12	2683.34	7.651	7.651	7.651	7.651	-1	-1	18000
	No Tag	2415.63	2753.28	7.252	7.252	7.252	7.252	-1	-1	19000
	No Tag	2493.94	2829.62	6.615	6.615	6.615	6.615	-1	-1	20000
	No Tag	2563.52	2901.22	5.921	5.921	5.921	5.921	-1	-1	21000
	No Tag	2633.47	2977.22	5.804	5.804	5.804	5.804	-1	-1	22000
	No Tag	2694.23	3036.26	5.492	5.492	5.492	5.492	-1	-1	23000
	No Tag	2760.8	3100.91	5.301	5.301	5.301	5.301	-1	-1	24000
	No Tag	2824.6	3174.29	4.915	4.915	4.915	4.915	-1	-1	25000
	DeconvolutionLab2, 100 iter
	Tag	mse	mse_raw	nDotsIsLMAX	nDotsIsLMAX2	DWnDotsIsLMAX	DWnDotsIsLMAX2	time_s	mem_kb	N
	No Tag	252.5	598.694	86.828	86.828	86.828	86.828	-1	-1	1000
	No Tag	391.83	866.311	79.439	79.439	79.439	79.439	-1	-1	2000
	No Tag	534.692	1078.94	69.032	69.032	69.032	69.032	-1	-1	3000
	No Tag	679.258	1252.3	61.428	61.428	61.428	61.428	-1	-1	4000
	No Tag	817.622	1392.94	53.071	53.071	53.071	53.071	-1	-1	5000
	No Tag	954.44	1528.52	45.863	45.863	45.863	45.863	-1	-1	6000
	No Tag	1086.52	1664.39	42.149	42.149	42.149	42.149	-1	-1	7000
	No Tag	1203.37	1776.33	37.233	37.233	37.233	37.233	-1	-1	8000
	No Tag	1320.98	1886.48	32.664	32.664	32.664	32.664	-1	-1	9000
	No Tag	1425.97	1994.01	29.87	29.87	29.87	29.87	-1	-1	10000
	No Tag	1525.53	2095.81	26.49	26.49	26.49	26.49	-1	-1	11000
	No Tag	1614.23	2178.46	24.891	24.891	24.891	24.891	-1	-1	12000
	No Tag	1711.46	2271.43	21.998	21.998	21.998	21.998	-1	-1	13000
	No Tag	1793.31	2362.37	19.235	19.235	19.235	19.235	-1	-1	14000
	No Tag	1885.16	2449.44	17.259	17.259	17.259	17.259	-1	-1	15000
	No Tag	1950.69	2519.6	15.478	15.478	15.478	15.478	-1	-1	16000
	No Tag	2036.21	2602.72	14.354	14.354	14.354	14.354	-1	-1	17000
	No Tag	2107.81	2683.34	12.948	12.948	12.948	12.948	-1	-1	18000
	No Tag	2174.79	2753.28	11.973	11.973	11.973	11.973	-1	-1	19000
	No Tag	2253.86	2829.62	11.394	11.394	11.394	11.394	-1	-1	20000
	No Tag	2319.74	2901.22	9.837	9.837	9.837	9.837	-1	-1	21000
	No Tag	2386.03	2977.22	9.382	9.382	9.382	9.382	-1	-1	22000
	No Tag	2446.76	3036.26	9.294	9.294	9.294	9.294	-1	-1	23000
	No Tag	2514.84	3100.91	8.743	8.743	8.743	8.743	-1	-1	24000
	No Tag	2572.76	3174.29	7.773	7.773	7.773	7.773	-1	-1	25000
	DeconvolutionLab2, 200 iter
	Tag	mse	mse_raw	nDotsIsLMAX	nDotsIsLMAX2	DWnDotsIsLMAX	DWnDotsIsLMAX2	time_s	mem_kb	N
	No Tag	232.489	598.694	91.398	91.398	91.398	91.398	-1	-1	1000
	No Tag	349.092	866.311	87.049	87.049	87.049	87.049	-1	-1	2000
	No Tag	458.878	1078.94	81.972	81.972	81.972	81.972	-1	-1	3000
	No Tag	563.605	1252.3	74.846	74.846	74.846	74.846	-1	-1	4000
	No Tag	666.109	1392.94	69.151	69.151	69.151	69.151	-1	-1	5000
	No Tag	771.054	1528.52	63.347	63.347	63.347	63.347	-1	-1	6000
	No Tag	877.726	1664.39	59.115	59.115	59.115	59.115	-1	-1	7000
	No Tag	978.504	1776.33	53.472	53.472	53.472	53.472	-1	-1	8000
	No Tag	1082.82	1886.48	48.417	48.417	48.417	48.417	-1	-1	9000
	No Tag	1180.48	1994.01	43.837	43.837	43.837	43.837	-1	-1	10000
	No Tag	1271.26	2095.81	39.818	39.818	39.818	39.818	-1	-1	11000
	No Tag	1361.39	2178.46	37.343	37.343	37.343	37.343	-1	-1	12000
	No Tag	1451.45	2271.43	34.112	34.112	34.112	34.112	-1	-1	13000
	No Tag	1529.47	2362.37	30.032	30.032	30.032	30.032	-1	-1	14000
	No Tag	1622.71	2449.44	27.131	27.131	27.131	27.131	-1	-1	15000
	No Tag	1684.03	2519.6	25.264	25.264	25.264	25.264	-1	-1	16000
	No Tag	1764.28	2602.72	22.692	22.692	22.692	22.692	-1	-1	17000
	No Tag	1833.87	2683.34	21.385	21.385	21.385	21.385	-1	-1	18000
	No Tag	1899.4	2753.28	20.225	20.225	20.225	20.225	-1	-1	19000
	No Tag	1976.99	2829.62	18.719	18.719	18.719	18.719	-1	-1	20000
	No Tag	2040.55	2901.22	17.346	17.346	17.346	17.346	-1	-1	21000
	No Tag	2104.09	2977.22	16.131	16.131	16.131	16.131	-1	-1	22000
	No Tag	2161.66	3036.26	15.106	15.106	15.106	15.106	-1	-1	23000
	No Tag	2230.6	3100.91	14.097	14.097	14.097	14.097	-1	-1	24000
	No Tag	2285.03	3174.29	13	13	13	13	-1	-1	25000

## Sheet: Fig 4l,m,n & Suppl Fig 8
Source Data for Fig 4l-n and Supplementary Fig 8
	Dot counts									FWHM																	NCR
	Raw				DW
	A1	A2	B1	B2	A1	A2	B1	B2		A1				A2				B1				B2					A1				A2				B1				B2
	25	19	19	37	32	18	22	45		New	DW_Raw	Raw_DW	Lost	New	DW_Raw	Raw_DW	Lost	New	DW_Raw	Raw_DW	Lost	New	DW_Raw	Raw_DW	Lost		New	DW_Raw	Raw_DW	Lost	New	DW_Raw	Raw_DW	Lost	New	DW_Raw	Raw_DW	Lost	New	DW_Raw	Raw_DW	Lost
	21	6	10	12	22	6	11	14		1.98700000000000	2.37200000000000	3.46900000000000	3.60200000000000	1.95400000000000	1.92100000000000	3.24300000000000	4.05200000000000	1.99700000000000	2.09000000000000	2.58400000000000	3.50000000000000	2.40100000000000	2.23200000000000	3.33900000000000	4.34800000000000		26.4470000000000	7.21200000000000	7.71300000000000	18.6020000000000	11.7340000000000	48.8920000000000	3.67700000000000	5.20000000000000	34.7790000000000	82.9160000000000	8.10500000000000	4.65400000000000	15.6430000000000	25.9290000000000	4.46800000000000	2.00700000000000
	27	12	10	17	30	12	11	22		2.56700000000000	2.45900000000000	2.97700000000000	3.47600000000000	2.15900000000000	2.24500000000000	NaN	3.23300000000000	2.12500000000000	2.07300000000000	3.16900000000000	0.655000000000000	2.63100000000000	2.77000000000000	2.97500000000000	6.41700000000000		36.7070000000000	13.3590000000000	2.52800000000000	2.26000000000000	7.27000000000000	3.67400000000000	10.8770000000000	7.40700000000000	10.3430000000000	18.1660000000000	7.96400000000000	10.7620000000000	13.2740000000000	45.0580000000000	6.80400000000000	3.09100000000000
	36	11	19	25	43	13	26	37		1.89300000000000	2.23100000000000	3.41600000000000	5.51500000000000	2.20200000000000	2.14800000000000	4.75500000000000	3.39100000000000	2.11200000000000	1.71800000000000	0.999000000000000	5.36800000000000	2.31400000000000	3.04000000000000	4.48000000000000	3.66900000000000		0.184000000000000	51.5160000000000	2.21600000000000	7.90400000000000	110.116000000000	17.4390000000000	2.15300000000000	3.36100000000000	214.955000000000	41.6090000000000	19.8260000000000	3.13200000000000	52.7880000000000	10.1730000000000	2.93000000000000	17.4710000000000
	30	16	18	23	30	16	25	39		1.97500000000000	2.02800000000000	0.516000000000000	4.30200000000000	2.15400000000000	2.51300000000000	8.11200000000000	2.78200000000000	2.00500000000000	2.39500000000000	4.50500000000000	4.76000000000000	2.11600000000000	2.11200000000000	2.31500000000000	3.58900000000000		53.6830000000000	16.9780000000000	0.452000000000000	4.90700000000000	66.2080000000000	8.93900000000000	4.00900000000000	26.5390000000000	95.7290000000000	108.965000000000	12.6980000000000	7.21800000000000	19.0560000000000	65.9270000000000	4.64600000000000	21.6230000000000
	24	8	15	19	31	8	23	35		2.00700000000000	1.85700000000000	3.12300000000000	8.35700000000000	NaN	1.96100000000000	3.01800000000000	4.67800000000000	1.80500000000000	2.08300000000000	2.64100000000000	4.30700000000000	2.38100000000000	2.18000000000000	3.19600000000000	2.24300000000000		52.5900000000000	0.834000000000000	13.0900000000000	2.21100000000000	14.3190000000000	227.215000000000	8.00600000000000	8.42600000000000	31.1380000000000	40.1240000000000	6.16700000000000	6.15200000000000	29.0350000000000	30.4440000000000	13.8530000000000	9.65000000000000
	16	4	8	10	19	4	11	13		1.77200000000000	2.29900000000000	4.86100000000000	3.24800000000000	2.04800000000000	1.78300000000000	2.93400000000000	4.08000000000000	1.79300000000000	2.17800000000000	2.59500000000000	3.41400000000000	2.30800000000000	2.27700000000000	3.21300000000000	2.26300000000000		29.0060000000000	62.9060000000000	2.84300000000000	4.36000000000000	37.5490000000000	9.78300000000000	29.4450000000000	1.19700000000000	1.10300000000000	63.6880000000000	7.91700000000000	7.13400000000000	1.22500000000000	19.8820000000000	8.87200000000000	7.08900000000000
	32	13	23	30	38	16	34	48		2.07800000000000	2.72100000000000	4.45800000000000	2.54800000000000	2.31800000000000	2.02700000000000	2.85800000000000	2.69800000000000	1.86800000000000	1.88500000000000	2.70300000000000	6.41200000000000	2.11400000000000	2.39400000000000	3.40200000000000	6.80800000000000		9.03200000000000	3.62100000000000	7.15300000000000	3.65900000000000	5.91200000000000	24.1830000000000	4.72200000000000	11.4720000000000	56.2560000000000	1670.79000000000	30.9060000000000	5.78500000000000	9474.79800000000	15.6900000000000	7.69600000000000	3.40400000000000
	36	13	13	27	42	22	21	35		2.23000000000000	2.51600000000000	4.59300000000000	6.87400000000000	2.06000000000000	1.96300000000000	2.96200000000000	5.00200000000000	2.02900000000000	2.14900000000000	2.94300000000000	5.11800000000000	2.12300000000000	2.24900000000000	3.04700000000000	6.76100000000000		11.9220000000000	4.69500000000000	5.99300000000000	6.98500000000000	2.44300000000000	111.912000000000	8.13700000000000	8.89300000000000	20.2110000000000	37.5840000000000	24.3440000000000	6.11000000000000	33.7560000000000	25.0600000000000	7.86100000000000	5.73600000000000
	26	8	13	19	25	12	22	33		2.13100000000000	2.08100000000000	3.33700000000000	10.9960000000000	2.37400000000000	2.12300000000000	3.37600000000000	2.09500000000000	1.88000000000000	2.73800000000000	2.97900000000000	2.57800000000000	2.39400000000000	2.41300000000000	6.74400000000000	8.86800000000000		10.3320000000000	75.1320000000000	11.6270000000000	1.87700000000000	60.3110000000000	45.5320000000000	11.5840000000000	3.46400000000000	24.3150000000000	41.4340000000000	17.6410000000000	9.74800000000000	4.48500000000000	58.9620000000000	6.57900000000000	0.676000000000000
	25	9	15	19	29	12	15	31		2.17000000000000	2.17400000000000	3.88400000000000	3.95500000000000	2.02700000000000	1.99500000000000	3.38500000000000	2.24400000000000	2.01700000000000	2.05800000000000	2.68100000000000	3.42000000000000	2.04100000000000	3.08300000000000	9.30800000000000	4.18100000000000		4.53200000000000	10.9080000000000	6.15800000000000	1.99500000000000	32.0570000000000	45.4860000000000	11.1600000000000	11.0110000000000	36.4760000000000	19.2480000000000	10.7450000000000	5.52300000000000	28.3720000000000	5.51900000000000	2.20400000000000	24.6490000000000
	44	16	32	26	52	17	37	46		2.18700000000000	2.17000000000000	3.65200000000000	3.23600000000000	1.92200000000000	2.46000000000000	2.78300000000000	4.66600000000000	1.81500000000000	2.04900000000000	2.92700000000000	3.17600000000000	2.20200000000000	2.37700000000000	4.91700000000000	3.69600000000000		16.9270000000000	28.6750000000000	11.3010000000000	5.71400000000000	33.6570000000000	7.37700000000000	44.5670000000000	5.34200000000000	6.15100000000000	14.3820000000000	8.69600000000000	12.6630000000000	37.8480000000000	3.97800000000000	3.69800000000000	10.0810000000000
	30	7	20	21	37	9	22	32		2.38500000000000	2.00800000000000	3.68700000000000	6.19000000000000	2.16700000000000	2.28000000000000	3.94300000000000	2.10200000000000	2.01200000000000	1.59500000000000	2.84100000000000	3.24000000000000	2.19000000000000	3.39700000000000	6.49100000000000	2.77300000000000		7.11700000000000	74.3780000000000	9.05000000000000	1.92600000000000	29.0670000000000	5.77700000000000	6.29100000000000	17.8110000000000	64.2270000000000	44.1420000000000	12.8130000000000	3.52700000000000	83.8510000000000	2.87000000000000	7.04000000000000	2.92000000000000
	20	9	13	22	27	12	15	39		1.95400000000000	2.05800000000000	5.15300000000000	6.70000000000000	2.11100000000000	1.77800000000000	3.76700000000000	3.41200000000000	2.90300000000000	1.81300000000000	2.54600000000000	2.60500000000000	2.39400000000000	1.96500000000000	2.26500000000000	5.01400000000000		94.7930000000000	3.78400000000000	2.60900000000000	1.94000000000000	66.9700000000000	26.6740000000000	5.65600000000000	5.05100000000000	18.7010000000000	52.7370000000000	12.2570000000000	79.0820000000000	41.9540000000000	22.4180000000000	9.71600000000000	3.29500000000000
	39	12	17	29	45	13	24	47		2.06800000000000	2.05000000000000	6.27500000000000	11.1850000000000	1.86900000000000	1.77200000000000	3.34800000000000	7.23800000000000	3.38700000000000	1.84200000000000	3.02600000000000	2.97600000000000	2.48800000000000	1.97200000000000	3.63700000000000	2.53600000000000		418.173000000000	9.64400000000000	2.58800000000000	1.23900000000000	1.72700000000000	9.59700000000000	14.0270000000000	9.77900000000000	17.1590000000000	78.6070000000000	15.3750000000000	52.1420000000000	4.16900000000000	28.8250000000000	12.0870000000000	1.73700000000000
	40	18	26	32	45	20	29	49		7.49800000000000	2.59900000000000	4.51600000000000	11.1310000000000	2.19800000000000	2.11400000000000	4.95000000000000	4.17500000000000	1.81500000000000	1.82600000000000	2.69400000000000	2.64100000000000	2.51100000000000	1.93100000000000	3.68400000000000	3.06600000000000		4.54400000000000	1.34000000000000	3.13000000000000	-0.00800000000000000	0.438000000000000	141.211000000000	4.38600000000000	14.0420000000000	97.8630000000000	63.1610000000000	42.1440000000000	133.207000000000	8.27300000000000	29.5860000000000	3.68900000000000	9.62000000000000
	26	6	9	17	26	10	13	23		2.78000000000000	1.99400000000000	6.79800000000000	NaN	1.98700000000000	2.02600000000000	2.93300000000000	3.37700000000000	2.01700000000000	2.09700000000000	2.84400000000000	2.70700000000000	2.30800000000000	2.43700000000000	3.65500000000000	7.11200000000000		13.9230000000000	13.9450000000000	3.12500000000000	1.12400000000000	27.4900000000000	9.17700000000000	17.0020000000000	3.87500000000000	50.4340000000000	108.344000000000	31.3010000000000	115.695000000000	3.76200000000000	7.24000000000000	6.31700000000000	1.09900000000000
	22	7	11	13	21	8	15	24		2.08400000000000	3.67000000000000	5.41100000000000	NaN	2.21100000000000	2.36400000000000	2.87000000000000	4.06500000000000	1.63800000000000	2.13900000000000	4.44300000000000	6.01700000000000	1.99800000000000	1.96600000000000	3.21400000000000	3.44200000000000		17.9530000000000	38.8300000000000	9.56500000000000	2.32100000000000	116.770000000000	0.531000000000000	4.19600000000000	10.0430000000000	36.2980000000000	10.9430000000000	5.20500000000000	1.95400000000000	52.1660000000000	55.2980000000000	11.0850000000000	2.24000000000000
	35	8	26	30	43	12	40	46		2.91100000000000	1.89000000000000	2.87700000000000	5.67900000000000	2.06900000000000	2.36600000000000	2.82800000000000	5.55900000000000	2.23400000000000	2.07300000000000	3.26300000000000	5.99100000000000	2.97400000000000	1.99600000000000	8.13400000000000	3.73300000000000		0.500000000000000	27.8070000000000	6.74200000000000	3.81800000000000	84.3760000000000	5.42000000000000	9.45200000000000	15.2630000000000	1.47000000000000	114.064000000000	12.5460000000000	15.1350000000000	1.83800000000000	6.59100000000000	2.75100000000000	11.8590000000000
	21	11	12	14	24	11	16	18		2.20200000000000	2.67500000000000	6.49200000000000	NaN	1.94000000000000	1.68600000000000	3.27300000000000	7.60000000000000	1.81500000000000	2.04700000000000	2.97900000000000	5.57100000000000	2.56600000000000	2.19000000000000	3.60500000000000	3.06200000000000		1.33100000000000	27.2300000000000	3.40600000000000	3.36400000000000	101.668000000000	71.4040000000000	17.7650000000000	2.96800000000000	9.75400000000000	95.6210000000000	18.5820000000000	9.42000000000000	13.7450000000000	30.7430000000000	14.5950000000000	4.69300000000000
	18	7	11	21	23	9	14	33		NaN	1.96500000000000	4.84800000000000	5.15500000000000	2.02800000000000	2.13800000000000	4.77900000000000	3.66700000000000	1.93400000000000	1.85800000000000	2.55200000000000	5.36600000000000	1.90100000000000	2.04000000000000	2.81200000000000	3.51200000000000		77.1140000000000	1.93700000000000	1.14400000000000	10.3760000000000	45.0360000000000	63.2770000000000	6.75100000000000	7.00700000000000	58.8790000000000	15.3920000000000	23.2610000000000	4.06800000000000	11.9160000000000	90.1220000000000	16.7220000000000	11.4390000000000
	16	7	11	19	27	8	15	24		2.25200000000000	2.12400000000000	3.21100000000000	6.10800000000000	1.99700000000000	1.97200000000000	2.68400000000000	3.11700000000000	1.95500000000000	1.87300000000000	3.18100000000000	5.62700000000000	2.43200000000000	1.90100000000000	2.68700000000000	5.79200000000000		10.1110000000000	6.79900000000000	5.21600000000000	5.25300000000000	11.2130000000000	71.3450000000000	14.7100000000000	10.4160000000000	3.83900000000000	198.684000000000	18.8880000000000	2.65000000000000	94.0200000000000	73.2500000000000	11.3450000000000	4.16200000000000
	23	5	10	21	26	7	12	31		2.50100000000000	3.09600000000000	5.54000000000000	5.98700000000000	1.79400000000000	2.10500000000000	3.60600000000000	2.69600000000000	2.09400000000000	1.89100000000000	4.00900000000000	7.93500000000000	NaN	1.65300000000000	2.84400000000000	6.10900000000000		9.99700000000000	9.86700000000000	3.45900000000000	2.35400000000000	44.8570000000000	53.3590000000000	17.0290000000000	5.15600000000000	57.4100000000000	62.8980000000000	2.88900000000000	5.42700000000000	121.671000000000	421.897000000000	9.98600000000000	8.94900000000000
	18	14	10	32	30	19	15	57		8.95900000000000	2.01300000000000	6.11600000000000	2.79500000000000	2.00800000000000	1.77200000000000	2.43700000000000	6.92400000000000	3.43400000000000	1.70700000000000	2.43500000000000	3.11600000000000	2.12700000000000	1.65300000000000	2.10000000000000	5.41700000000000		23.6010000000000	7.52100000000000	4.25600000000000	4.13100000000000	43.0020000000000	217.531000000000	12.9640000000000	8.35200000000000	0.460000000000000	82.3720000000000	16.6440000000000	7.13400000000000	13.1290000000000	109.552000000000	12.9230000000000	6.76700000000000
	30	15	20	25	33	17	28	46		2.07700000000000	1.72900000000000	2.51200000000000	3.14900000000000	2.19900000000000	2.49500000000000	3.09400000000000	9.12100000000000	2.18900000000000	1.69700000000000	2.57900000000000	2.91700000000000	1.89800000000000	1.87800000000000	3.87900000000000	4.56300000000000		66.9420000000000	70.8790000000000	7.72900000000000	7.23700000000000	41.2770000000000	28.8880000000000	12.9660000000000	7.25600000000000	19.7070000000000	32.4470000000000	19.9690000000000	8.05300000000000	1087.89400000000	22.3240000000000	2.87100000000000	10.4600000000000
	33	11	24	16	37	12	26	29		2.27800000000000	2.46000000000000	4.82000000000000	3.07400000000000	2.08800000000000	2.26000000000000	2.78800000000000	4.30200000000000	2.28800000000000	2.06600000000000	2.37300000000000	3.00900000000000	2.43800000000000	2.02300000000000	2.53200000000000	1.81500000000000		1.77800000000000	17.5960000000000	0.869000000000000	11.1090000000000	46.6060000000000	8.38700000000000	3.46700000000000	4.46900000000000	31.8760000000000	121.644000000000	39.3710000000000	6.33100000000000	39.2710000000000	39.9530000000000	10.1290000000000	3.45200000000000
	37	11	18	20	50	14	23	42		2.73200000000000	2.86700000000000	4.10100000000000	3.76000000000000	2.19700000000000	2.04100000000000	2.48800000000000	3.07200000000000	2.02600000000000	1.84700000000000	2.37800000000000	2.87400000000000	2.04700000000000	2.04900000000000	3.85600000000000	5.78600000000000		22.3670000000000	11.8600000000000	6.32300000000000	4.76900000000000	1.01600000000000	36.4740000000000	9.84300000000000	10.5810000000000	116.537000000000	4.66900000000000	37.6150000000000	3.81200000000000	5.48600000000000	12.5800000000000	3.27100000000000	12.4830000000000
	29	14	14	15	38	17	19	25		2.39300000000000	2.47300000000000	3.65300000000000	5.11000000000000	2.11600000000000	1.98200000000000	2.80500000000000	3.82300000000000	1.93200000000000	1.84700000000000	3.11600000000000	3.50900000000000	2.19000000000000	1.76000000000000	2.95500000000000	2.94300000000000		25.8760000000000	0.456000000000000	6.46900000000000	11.4460000000000	41.6030000000000	754.973000000000	42.0300000000000	33.5430000000000	169.085000000000	5.80200000000000	4.92200000000000	2.57700000000000	11.8350000000000	38.3650000000000	8.73200000000000	5.36700000000000
	13	7	8	12	19	10	11	22		2.21900000000000	2.25600000000000	3.02700000000000	4.69600000000000	2.11100000000000	2.05000000000000	3.12200000000000	3.76400000000000	1.76200000000000	1.71800000000000	3.16700000000000	2.92200000000000	2.43800000000000	1.98600000000000	3.61000000000000	3.69700000000000		0.196000000000000	3.30600000000000	2.52500000000000	1.36400000000000	42.4240000000000	97.3730000000000	14.1020000000000	17.2470000000000	1.57600000000000	116.722000000000	3.14900000000000	2.36200000000000	24.8760000000000	3.70900000000000	1.96400000000000	8.48900000000000
	23	5	9	14	29	6	11	25		2.17700000000000	2.16500000000000	2.49200000000000	3.70900000000000	2.16200000000000	1.96700000000000	2.78200000000000	3.43500000000000	2.02600000000000	1.91800000000000	2.09200000000000	2.85400000000000	2.57500000000000	2.50900000000000	3.85600000000000	6.59900000000000		28.3700000000000	9.32100000000000	43.1060000000000	6.31300000000000	15.7310000000000	224.078000000000	14.8660000000000	7.29600000000000	43.0570000000000	166.235000000000	27.5790000000000	0.163000000000000	25.7110000000000	27.2920000000000	9.00700000000000	2.57700000000000
	18	8	10	20	24	9	12	28		2.23400000000000	1.79300000000000	3.22300000000000	2.96400000000000	1.93200000000000	2.02300000000000	2.85100000000000	2.76300000000000	2.01800000000000	3.08700000000000	2.81300000000000	2.27600000000000	3.41600000000000	2.36300000000000	5.08700000000000	3.72800000000000		1.17500000000000	127.180000000000	4.64200000000000	6.94400000000000	82.4060000000000	78.9520000000000	15.6740000000000	40.7290000000000	8.05400000000000	6.92200000000000	18.0220000000000	9.21800000000000	2.23000000000000	2.59200000000000	2.04500000000000	11.8220000000000
	16	8	7	21	20	9	9	32		2.09300000000000	2.16800000000000	3.79200000000000	NaN	2.45900000000000	1.99800000000000	2.77300000000000	3.03700000000000	2.01900000000000	1.76100000000000	2.79500000000000	3.41400000000000	2.35100000000000	2.15300000000000	3.85700000000000	NaN		15.3270000000000	4.10700000000000	1.83500000000000	2.09100000000000	14.9350000000000	42.3880000000000	12.7970000000000	4.33900000000000	13.8030000000000	103.278000000000	21.6300000000000	26.0070000000000	60.5140000000000	5.47600000000000	2.90300000000000	2.10900000000000
	22	6	14	12	25	4	20	21		2.47900000000000	1.92300000000000	3.51300000000000	7.30000000000000	1.85600000000000	2.10800000000000	3.17800000000000	3.30200000000000	1.94300000000000	1.87600000000000	2.25600000000000	3.71000000000000	2.51300000000000	2.64400000000000	1.24600000000000	8.87900000000000		6.22300000000000	16.8130000000000	2.53900000000000	1.33300000000000	659.545000000000	69.6030000000000	25.5860000000000	2.31100000000000	79.8020000000000	135.636000000000	20.5830000000000	9.81100000000000	27.4310000000000	3.28900000000000	2.27300000000000	8.55000000000000
	22	11	17	15	25	14	25	27		1.90100000000000	1.83500000000000	2.99800000000000	9.11000000000000	2.45800000000000	2.19900000000000	2.61000000000000	2.13800000000000	1.87900000000000	1.88900000000000	2.94100000000000	5.11900000000000	2.15500000000000	2.52500000000000	4.04600000000000	NaN		20.5270000000000	56.6970000000000	3.08300000000000	2.06300000000000	3.93700000000000	51.4210000000000	14.8080000000000	9.76900000000000	22.7250000000000	132.622000000000	5.78900000000000	3.73800000000000	6.30100000000000	3.29000000000000	3.33300000000000	2.63700000000000
	8	2	4	13	12	3	7	19		2.20100000000000	2.14400000000000	4.24200000000000	6.85600000000000	1.96200000000000	1.96500000000000	2.74000000000000	2.82400000000000	1.80400000000000	2.10800000000000	2.74300000000000	2.65400000000000	2.88600000000000	2.18700000000000	3.31700000000000	5.00600000000000		59.5370000000000	12.2320000000000	8.46200000000000	10.6180000000000	149.125000000000	12.8240000000000	9.26000000000000	8.74900000000000	60.1600000000000	13.7270000000000	7.02600000000000	10.2430000000000	8.98000000000000	22.2680000000000	7.53700000000000	7.68000000000000
	15	3	10	14	19	6	11	17		1.97700000000000	2.27700000000000	3.40300000000000	6.14200000000000	2.10500000000000	1.87800000000000	2.59700000000000	2.67000000000000	1.88900000000000	1.91800000000000	2.57600000000000	4.11900000000000	2.48000000000000	2.23300000000000	3.76900000000000	NaN		10.1680000000000	15.2720000000000	13.6290000000000	3.23400000000000	34.5200000000000	1.36800000000000	2.58900000000000	20.0120000000000	67.3170000000000	19.3780000000000	13.9330000000000	6.92900000000000	41.1790000000000	7.73300000000000	4.79400000000000	1.68700000000000
	27	9	17	21	35	11	24	34		2.25200000000000	2.05000000000000	3.26200000000000	2.71800000000000	1.82500000000000	2.20100000000000	2.71300000000000	5.51500000000000	2.11400000000000	1.81500000000000	2.33100000000000	5.23900000000000	2.35700000000000	2.27300000000000	2.66100000000000	13.0330000000000		7.36700000000000	54.9750000000000	2.02100000000000	35.6630000000000	138.276000000000	70.2940000000000	25.6550000000000	1.62700000000000	31.0060000000000	359.385000000000	6.79700000000000	2.79000000000000	83.6930000000000	16.2270000000000	5.30000000000000	0.687000000000000
	32	12	22	19	38	16	25	30		2.09200000000000	1.95100000000000	4.13400000000000	5.37300000000000	1.86900000000000	2.19600000000000	2.70300000000000	3.53400000000000	2.53900000000000	1.81400000000000	1.94400000000000	5.32100000000000	3.96600000000000	2.40400000000000	2.51300000000000	3.13700000000000		3.85800000000000	7.03500000000000	1.15400000000000	3.19300000000000	132.426000000000	4.62900000000000	23.4610000000000	3.85800000000000	94.7640000000000	36.2350000000000	15.3880000000000	8.54300000000000	4.09900000000000	9.47800000000000	9.38700000000000	2.58600000000000
	25	14	17	20	31	16	23	36		2.19900000000000	2.44700000000000	3.14800000000000	3.07300000000000	2.95100000000000	1.91100000000000	3.18600000000000	2.74200000000000	1.82500000000000	1.69700000000000	2.39400000000000	2.47600000000000	2.30900000000000	3.10600000000000	2.57600000000000	NaN		13.6900000000000	2.70500000000000	15.1120000000000	7.36600000000000	81.0160000000000	402.380000000000	5.92100000000000	45.5320000000000	53.5150000000000	104.290000000000	6.24500000000000	1.36600000000000	14.6810000000000	5.33200000000000	8.18000000000000	1.45200000000000
	29	17	16	18	43	20	23	36		2.07100000000000	1.86800000000000	2.11500000000000	8.78900000000000	1.91200000000000	1.88000000000000	3.32600000000000	3.96800000000000	3.32800000000000	1.91200000000000	2.88000000000000	5.40100000000000	2.05200000000000	2.00900000000000	5.80000000000000	8.20000000000000		182.337000000000	72.2290000000000	5.45300000000000	1.53800000000000	154.266000000000	288.530000000000	13.8250000000000	6.99500000000000	10.9630000000000	37.8580000000000	19.8510000000000	5.32700000000000	52.3370000000000	291.774000000000	1.44500000000000	8.20500000000000
	21	4	9	11	28	7	11	17		1.76100000000000	1.77100000000000	2.37000000000000	4.58900000000000	2.02600000000000	2.02000000000000	2.93000000000000	6.29600000000000	1.94400000000000	2.22300000000000	3.22300000000000	4.81000000000000	3.16600000000000	2.21000000000000	4.52900000000000	4.62200000000000		59.0560000000000	2.49400000000000	6.81700000000000	2.82500000000000	59.7810000000000	107.351000000000	28.9760000000000	5.57600000000000	1.49100000000000	42.5740000000000	0.973000000000000	1.77600000000000	3.70000000000000	33.4140000000000	2.61800000000000	12.9990000000000
	43	13	22	21	51	15	26	32		2.11500000000000	1.96400000000000	2.52400000000000	6.36600000000000	1.79300000000000	1.96400000000000	2.96300000000000	5.25700000000000	1.93300000000000	2.11600000000000	2.54100000000000	5.22300000000000	2.00800000000000	5.17500000000000	6.53400000000000	13.1090000000000		74.6100000000000	38.1290000000000	5.38000000000000	5.21000000000000	66.3970000000000	81.0520000000000	8.11900000000000	5.01700000000000	109.718000000000	90.1750000000000	19.2290000000000	4.60400000000000	255.484000000000	8.69300000000000	4.86400000000000	3.37100000000000
	32	14	19	27	38	14	30	37		2.08900000000000	1.90100000000000	2.58200000000000	3.91600000000000	2.55600000000000	2.07900000000000	2.96200000000000	3.05400000000000	2.03000000000000	1.63300000000000	2.23300000000000	3.65900000000000	2.38000000000000	2.23400000000000	5.99700000000000	7.45500000000000		3.08900000000000	45.1770000000000	5.24800000000000	6.90500000000000	0.616000000000000	99.8000000000000	15.6350000000000	3.99000000000000	9.55700000000000	261.427000000000	14.2410000000000	5.55800000000000	2.84000000000000	11.2850000000000	7.55500000000000	1.33300000000000
	20	7	12	13	24	9	17	27		2.44100000000000	2.27100000000000	2.78200000000000	4.26800000000000	2.40600000000000	2.04700000000000	2.71700000000000	3.57200000000000	1.85800000000000	2.25400000000000	2.56100000000000	2.81600000000000	2.21500000000000	1.96300000000000	3.27300000000000	6.66900000000000		31.9080000000000	8.45900000000000	6.99300000000000	9.45100000000000	9.33700000000000	30.5930000000000	8.82900000000000	14.2910000000000	2.21400000000000	94.0360000000000	8.75600000000000	5.34900000000000	7.83300000000000	51.6710000000000	9.46500000000000	1.85300000000000
	15	9	8	11	21	9	12	25		6.76100000000000	1.94400000000000	2.81000000000000	7.90600000000000	2.40400000000000	1.83700000000000	3.30700000000000	2.70200000000000	1.68600000000000	2.11400000000000	2.57700000000000	2.41300000000000	1.75900000000000	2.86300000000000	4.54800000000000	4.49100000000000		5.75500000000000	44.3760000000000	8.69800000000000	4.11200000000000	20.8640000000000	24.8960000000000	9.68300000000000	9.73200000000000	39.3760000000000	70.7930000000000	16.8220000000000	20.9790000000000	30.1480000000000	16.5990000000000	11.3620000000000	4.13500000000000
	27	11	15	16	32	13	25	31		2.12700000000000	2.02400000000000	3.03700000000000	3.28400000000000	2.19100000000000	1.73800000000000	2.53000000000000	7.30000000000000	2.01500000000000	3.24700000000000	2.71700000000000	2.49600000000000	2.12400000000000	1.93300000000000	3.28700000000000	3.49200000000000		1.85400000000000	37.4390000000000	7.98700000000000	4.82200000000000	29.0950000000000	115.742000000000	58.8610000000000	2.52400000000000	366.775000000000	0.0660000000000000	33.6610000000000	3.95800000000000	33.8300000000000	64.4710000000000	11.5050000000000	6.54800000000000
	40	17	24	30	45	21	34	44		2.22300000000000	2.13500000000000	2.46000000000000	2.68200000000000	2.17700000000000	2.19000000000000	3.18000000000000	5.44500000000000	2.59900000000000	2.04000000000000	2.95600000000000	3.05300000000000	2.25200000000000	1.83700000000000	3.27300000000000	3.68500000000000		53.6400000000000	30.8910000000000	10.0440000000000	4.33500000000000	39.6410000000000	8.36000000000000	4.59900000000000	7.76400000000000	6.25300000000000	177.344000000000	24.9840000000000	20.9320000000000	8.03200000000000	24.3470000000000	7.78300000000000	1.97600000000000
	20	8	13	18	38	13	15	26		1.83500000000000	2.06200000000000	2.56300000000000	5.65400000000000	2.15400000000000	2.09000000000000	2.93100000000000	3.88900000000000	1.94200000000000	1.98400000000000	2.74900000000000	4.01100000000000	2.23300000000000	2.61000000000000	3.51100000000000	6.93700000000000		259.206000000000	5.31000000000000	8.52500000000000	9.34400000000000	7.28700000000000	28.0850000000000	11.8420000000000	7.42900000000000	14.8110000000000	63.1560000000000	45.8310000000000	3.44800000000000	12.1490000000000	23.2530000000000	19.4330000000000	1.67900000000000
	18	9	9	13	31	10	11	16		2.15500000000000	2.42700000000000	2.62500000000000	2.84700000000000	2.03900000000000	1.75900000000000	3.35600000000000	4.05200000000000	2.01900000000000	2.25000000000000	3.42500000000000	4.75400000000000	2.22100000000000	2.19800000000000	2.71800000000000	4.04400000000000		57.7450000000000	0.209000000000000	10.1290000000000	6.42000000000000	30.9640000000000	122.390000000000	18.0810000000000	8.85000000000000	88.5190000000000	41.6650000000000	1.87200000000000	10.8600000000000	29.1010000000000	24.1290000000000	12.2130000000000	7.58100000000000
	48	7	13	22	72	18	16	35		7.19500000000000	1.99200000000000	4.55600000000000	6.57100000000000	2.06200000000000	1.94200000000000	6.41800000000000	4.26700000000000	NaN	2.15400000000000	2.61000000000000	3.49200000000000	6.89300000000000	2.03000000000000	3.29500000000000	5.84500000000000		4.28400000000000	102.250000000000	1.74500000000000	2.66500000000000	15.1330000000000	16.2390000000000	6.68900000000000	8.47200000000000	8.69300000000000	17.4150000000000	4.19800000000000	24.5640000000000	4.04600000000000	15.2110000000000	0.599000000000000	14.6770000000000
	22	3	17	16	34	6	19	27		1.66500000000000	2.36800000000000	2.92000000000000	7.14700000000000	2.12700000000000	2.26200000000000	2.87600000000000	3.31900000000000	2.34200000000000	1.99400000000000	3.15900000000000	2.59400000000000	2.33000000000000	2.24400000000000	1.73300000000000	7.75400000000000		636.277000000000	16.8240000000000	25.3340000000000	4.55600000000000	22.0620000000000	24.7160000000000	3.93400000000000	21.3050000000000	8.17600000000000	139.321000000000	5.15500000000000	12.3330000000000	15.8510000000000	45.3230000000000	5.50400000000000	6.53500000000000
	17	7	13	12	26	9	15	26		1.96900000000000	2.06700000000000	3.45900000000000	6.78700000000000	1.96600000000000	2.27700000000000	3.61000000000000	3.68000000000000	2.05900000000000	2.64400000000000	3.08300000000000	3.66600000000000	2.78900000000000	2.28800000000000	2.35300000000000	NaN		36.6020000000000	79.3820000000000	4	1.55500000000000	5.12900000000000	17.5190000000000	13.0410000000000	7.25100000000000	0.282000000000000	8.22000000000000	3.41200000000000	4.16000000000000	3.88500000000000	1.78400000000000	6.24300000000000	2.25000000000000
	39	10	24	34	69	24	30	66		2.13700000000000	1.90900000000000	3.57700000000000	9.74400000000000	2.48700000000000	1.89700000000000	5.31000000000000	2.27200000000000	1.88900000000000	2.58700000000000	1.91200000000000	2.60000000000000	2.40500000000000	2.50500000000000	2.66400000000000	8.05900000000000		164.555000000000	49.9320000000000	2.51100000000000	1.38000000000000	5.66200000000000	6.36700000000000	6.87400000000000	6.39000000000000	182.220000000000	1.47800000000000	1.20700000000000	25.5360000000000	4.50400000000000	4.82700000000000	9.14000000000000	2.33400000000000
	21	4	7	7	43	7	12	9		1.97600000000000	1.95000000000000	4.01600000000000	2.19100000000000	2.05100000000000	2.25500000000000	2.58900000000000	4.51700000000000	1.93300000000000	2.11000000000000	2.87700000000000	4.79200000000000	2.17000000000000	2.22700000000000	2.48100000000000	2.76000000000000		2.93300000000000	13.2200000000000	8.49500000000000	10.1670000000000	53.3040000000000	31.3700000000000	10.9200000000000	5.46900000000000	149.001000000000	13.3490000000000	3.78300000000000	5.99500000000000	85.9120000000000	9.37900000000000	4.75000000000000	11.0010000000000
	23	10	16	18	44	16	19	37		2.27200000000000	1.90100000000000	3.80700000000000	7.99400000000000	1.94400000000000	1.79300000000000	3.21200000000000	3.40500000000000	1.89100000000000	2.31000000000000	5.95500000000000	4.07900000000000	2.48800000000000	2.34800000000000	4.64300000000000	2.10500000000000		31.2630000000000	8.13800000000000	2.02200000000000	1.80100000000000	0.995000000000000	93.0420000000000	15.9600000000000	4.08600000000000	46.0040000000000	14.7320000000000	10.2320000000000	44.0200000000000	23.7470000000000	145.579000000000	4.05900000000000	4.07400000000000
	17	8	14	18	34	11	19	35		2.29700000000000	2.65900000000000	2.94100000000000	3.19000000000000	2.36100000000000	1.94400000000000	2.41600000000000	3.11500000000000	1.81500000000000	2.18400000000000	3.31100000000000	2.98300000000000	2.42200000000000	2.16800000000000	3.71100000000000	5.02300000000000		16.6770000000000	23.5440000000000	2.53400000000000	24.7360000000000	22.5820000000000	47.2030000000000	11.7660000000000	34.0850000000000	57.3020000000000	2.42100000000000	15.8270000000000	24.5330000000000	15.1740000000000	27.6240000000000	4.15500000000000	5.90300000000000
	40	7	11	36	60	11	14	52		2.22400000000000	1.98300000000000	7.50300000000000	8.62000000000000	2.38200000000000	1.80400000000000	8.02500000000000	5.24000000000000	1.86900000000000	1.66500000000000	2.69100000000000	5.13500000000000	2.39200000000000	3.46000000000000	3.41700000000000	8.24500000000000		22.2800000000000	4.55200000000000	3.46800000000000	3.21300000000000	48.6330000000000	45.4780000000000	0.592000000000000	5.62900000000000	167.177000000000	9.16500000000000	8.22200000000000	10.8490000000000	5.35800000000000	6.91300000000000	32.4330000000000	3.03100000000000
	12	8	14	19	34	17	19	37		2.24100000000000	2.10600000000000	5.92000000000000	8.16000000000000	1.80200000000000	2.06800000000000	2.70100000000000	2.78100000000000	2.38300000000000	1.92700000000000	3.33900000000000	3.18500000000000	2.10600000000000	2.72800000000000	4.14000000000000	NaN		4.05800000000000	2.69500000000000	10.4540000000000	2.88100000000000	278.233000000000	0.295000000000000	13.3330000000000	29.3480000000000	13.0360000000000	14.5470000000000	2.49400000000000	45.7770000000000	109.348000000000	8.96100000000000	4.88400000000000	3.58200000000000
	27	7	17	21	47	12	22	38		2.83500000000000	2.32700000000000	2.79300000000000	6.95200000000000	2.22200000000000	2.36700000000000	3.58700000000000	5.36300000000000	2.31000000000000	1.78300000000000	3.47200000000000	3.05700000000000	2.09400000000000	2.01800000000000	2.97800000000000	12.4520000000000		7.60400000000000	11.4540000000000	9.03200000000000	4.74500000000000	60.2190000000000	18.6280000000000	10.2430000000000	2.41900000000000	39.1070000000000	34	5.75000000000000	5.35300000000000	11.5450000000000	264.093000000000	21.8480000000000	0.510000000000000
	41	11	15	36	66	24	21	55		2.21900000000000	2.19800000000000	2.60700000000000	3.25800000000000	2.41300000000000	2.47000000000000	2.96500000000000	2.90400000000000	2.02800000000000	1.74900000000000	2.41700000000000	5.03800000000000	3.17000000000000	1.98300000000000	2.68500000000000	4.01600000000000		42.4370000000000	57.6590000000000	13.0740000000000	21.2170000000000	17.9070000000000	9.26800000000000	14.4970000000000	5.98800000000000	66.9660000000000	41.8010000000000	12.4030000000000	3.51400000000000	5.66000000000000	119.463000000000	2.78400000000000	0.878000000000000
	26	13	18	21	46	18	23	47		2.19100000000000	1.93300000000000	2.92000000000000	NaN	2.48800000000000	2.06900000000000	3.13500000000000	3.83400000000000	2.46900000000000	2.03800000000000	2.66300000000000	5.15500000000000	2.48100000000000	2.00600000000000	4.34300000000000	NaN		339.041000000000	121.634000000000	11.1830000000000	-0.434000000000000	25.6940000000000	22.9860000000000	6.73400000000000	7.33500000000000	5.26300000000000	6.70900000000000	32.6420000000000	2.77400000000000	66.3170000000000	3.40100000000000	5.11100000000000	1.53400000000000
	18	10	9	14	35	14	12	23		1.88000000000000	1.97600000000000	4.34600000000000	9.88200000000000	2.20100000000000	2.57600000000000	3.14500000000000	3.99900000000000	1.62200000000000	2.56700000000000	2.63000000000000	3.04800000000000	2.10300000000000	2.58900000000000	4.62700000000000	3.05200000000000		519.760000000000	379.292000000000	22.7160000000000	-0.304000000000000	20.7250000000000	10.4410000000000	10.3060000000000	7.36500000000000	17.6160000000000	8.56100000000000	27.2760000000000	6.95200000000000	63.7050000000000	4.53100000000000	7.64000000000000	4.51200000000000
	52	12	14	43	77	20	19	54		2.01700000000000	2.25400000000000	2.41100000000000	8.33800000000000	1.77200000000000	1.85800000000000	3.64600000000000	5.68400000000000	1.52500000000000	2.22400000000000	3.12100000000000	3.54600000000000	2.34100000000000	2.73100000000000	3.87100000000000	10.8170000000000		18.6930000000000	40.3640000000000	10.2130000000000	-0.0600000000000000	52.4480000000000	44.2970000000000	8.22700000000000	11.1550000000000	4361.59000000000	32.2570000000000	21.3060000000000	15.4430000000000	28.9280000000000	28.0690000000000	10.5570000000000	6.79300000000000
	20	6	5	15	40	11	7	28		2.11500000000000	1.78200000000000	3.13500000000000	2.95200000000000	2.12500000000000	1.93900000000000	3.05700000000000	6.45500000000000	1.70800000000000	2.10100000000000	3.10900000000000	4.32000000000000	2.10500000000000	2.17700000000000	3.48600000000000	4.61000000000000		25.5740000000000	517.758000000000	8.09700000000000	31.3120000000000	55.5400000000000	32.3610000000000	11.8190000000000	7.33200000000000	26.8760000000000	8.52800000000000	17.4070000000000	0.941000000000000	65.6040000000000	94.8940000000000	12.8830000000000	15.5690000000000
	20	9	9	20	40	16	13	34		2.19100000000000	2.01900000000000	2.52100000000000	7.79800000000000	2.05800000000000	1.88000000000000	4.18100000000000	3.35800000000000	1.96500000000000	2.00600000000000	2.39500000000000	7.26300000000000	1.84700000000000	2.02800000000000	3.68300000000000	3.42900000000000		6.09900000000000	13.9140000000000	4.84400000000000	3.51900000000000	48.9890000000000	27.6580000000000	4.21200000000000	14.8000000000000	93.1730000000000	96.4710000000000	21.3370000000000	3.27100000000000	107.832000000000	39.1400000000000	8.61200000000000	3.91600000000000
	17	8	9	19	31	15	12	25		2.33100000000000	1.82600000000000	2.88000000000000	8.11600000000000	1.93400000000000	2.27700000000000	5.52300000000000	5.37800000000000	2.63100000000000	1.89700000000000	3.00600000000000	2.58400000000000	2.04100000000000	2.29400000000000	2.86700000000000	8.13000000000000		78.7740000000000	38.4670000000000	7.19900000000000	1.19800000000000	951.104000000000	7.96800000000000	7.37300000000000	3.19900000000000	0.667000000000000	239.797000000000	23.7440000000000	13.1390000000000	82.1410000000000	82.9410000000000	14.1770000000000	0.642000000000000
	42	8	13	22	62	17	16	42		1.99500000000000	2.22000000000000	2.55400000000000	2.54900000000000	2.03700000000000	2.70600000000000	3.36200000000000		2.07200000000000	1.76000000000000	4.31300000000000	2.18400000000000	2.51400000000000	2.35200000000000	2.61200000000000	5.75500000000000		22.5740000000000	69.3940000000000	12.2000000000000	1.10800000000000	4.15900000000000	7.01200000000000	17.0200000000000		10.8020000000000	219.328000000000	6.32300000000000	20.0090000000000	3.88000000000000	15.6990000000000	20.9820000000000	2.45300000000000
	24	9	12	22	36	12	16	35		2.82500000000000	2.01400000000000	2.54600000000000	8.69000000000000	2.92200000000000	1.94400000000000	3.59200000000000		1.67600000000000	1.95400000000000	2.13500000000000	4.49300000000000	2.38900000000000	2.15800000000000	2.56700000000000	3.35700000000000		35.3810000000000	37.5610000000000	6.20000000000000	1.08300000000000	4.34900000000000	143.571000000000	5.20000000000000		5.22000000000000	42.0290000000000	22.8040000000000	22.4170000000000	1.06600000000000	270.985000000000	11.4710000000000	7.58600000000000
	48	15	22	28	82	18	28	41		2.12500000000000	1.91200000000000	2.70100000000000	10.5210000000000	1.92100000000000	2.09900000000000	2.53200000000000		1.70700000000000	1.91900000000000	4.69700000000000	2.72400000000000	2.27700000000000	2.19900000000000	1.71800000000000	11.0020000000000		45.3230000000000	87.7460000000000	7.71200000000000	6.84400000000000	126.062000000000	18.5410000000000	8.34700000000000		268.929000000000	54.0530000000000	7.11800000000000	38.4390000000000	7.49400000000000	12.0340000000000	5.38000000000000	4.09800000000000
	64	12	15	28	83	23	21	46		1.79200000000000	1.95500000000000	2.33600000000000	NaN	2.26100000000000	2.33900000000000	3.13700000000000		2.24400000000000	1.75100000000000	3.05800000000000		2.16500000000000	2.23800000000000	3.49400000000000	6.62300000000000		750.899000000000	80.9780000000000	8.35200000000000	0.484000000000000	0.609000000000000	17.0280000000000	13.7160000000000		18.3260000000000	26.3150000000000	3.43100000000000		21.1160000000000	23.8860000000000	3.24400000000000	1.83000000000000
	31	9	9	15	52	13	11	24		2.14400000000000	1.76100000000000	3.03200000000000	8.06700000000000	1.78300000000000	1.91200000000000	4.02800000000000		1.69600000000000	2.04100000000000	2.56100000000000		2.07000000000000	2.15600000000000	2.88900000000000	NaN		25.6850000000000	117.726000000000	3.03900000000000	6.46900000000000	353.095000000000	67.8020000000000	10.1210000000000		117.018000000000	59.0240000000000	19.7170000000000		126.029000000000	50.2330000000000	36.6440000000000	1.17700000000000
	31	10	11	35	42	15	14	40		2.15900000000000	2.01900000000000	5.69700000000000	4.41400000000000	2.01900000000000	1.98700000000000	3.05100000000000		2	2.34800000000000	2.27700000000000		2.85800000000000	2.18100000000000	2.82300000000000	NaN		42.5540000000000	3.31700000000000	9.66000000000000	3.38400000000000	87.9480000000000	64.6880000000000	15.8740000000000		696.638000000000	3.58900000000000	8.48400000000000		2.78100000000000	120.427000000000	10.1570000000000	1.41000000000000
	32	11	16	29	56	16	18	48		2.33100000000000	1.80400000000000	4.31800000000000	3.54300000000000	1.74000000000000	2.06800000000000	2.97700000000000		1.72600000000000	1.97700000000000	2.24600000000000		1.83700000000000	1.84600000000000	3.79000000000000	5.49900000000000		2.22700000000000	12.8060000000000	21.6570000000000	2.57800000000000	109.608000000000	17.6760000000000	58.6240000000000		513.019000000000	15.0130000000000	6.82800000000000		352.024000000000	50.1280000000000	16.8890000000000	4.20800000000000
	22	8	16	33	49	16	20	49		2.45200000000000	2.05300000000000	8.94300000000000	3.11600000000000	1.91900000000000	2.42200000000000	2.78200000000000		1.95400000000000	1.81500000000000	2.42800000000000		2.53500000000000	2.48600000000000	2.83400000000000	3.09900000000000		39.6540000000000	9.46400000000000	2.79000000000000	15.8710000000000	204.927000000000	2.07900000000000	9.36600000000000		87.4780000000000	3.23500000000000	10.4130000000000		13.3670000000000	15.9850000000000	12.6600000000000	8.67500000000000
	39	15	18	38	77	26	23	66		2.39500000000000	1.63100000000000	2.39800000000000	3.03200000000000	2.31900000000000	2.38200000000000	2.43700000000000		1.87800000000000	1.90000000000000	2.39100000000000		2.35000000000000	2.03200000000000	3.89800000000000	9.86500000000000		15.5750000000000	57.5990000000000	10.0050000000000	6.05700000000000	2.13300000000000	7.15100000000000	78.6810000000000		55.7980000000000	42.3110000000000	8.25600000000000		30.4250000000000	46.4290000000000	5.52500000000000	0.330000000000000
	43	16	26	30	72	21	33	51		1.85600000000000	1.85200000000000	4.01000000000000	2.85200000000000	2.39400000000000	2.02800000000000	2.32900000000000		1.61100000000000	1.57900000000000	2.22600000000000		2.36300000000000	2.36300000000000	4.08500000000000	NaN		2.03400000000000	46.9840000000000	4.40000000000000	6.09300000000000	2.43600000000000	102.218000000000	10.0170000000000		779.342000000000	32.3640000000000	17.3170000000000		37.8350000000000	24.5170000000000	5.39000000000000	2.53900000000000
	46	12	15	25	77	21	16	45		2.09500000000000	1.90400000000000	3.02000000000000	8.81100000000000	2.04100000000000	2.05700000000000	3.65400000000000		1.89500000000000	1.85800000000000	3.92300000000000		2.22200000000000	2.03000000000000	7.66200000000000	10.5880000000000		175.934000000000	3.49700000000000	3.63100000000000	4.17400000000000	3.12000000000000	177.663000000000	5.48200000000000		291.314000000000	66.3550000000000	17.6610000000000		104.139000000000	72.0100000000000	5.09600000000000	2.30800000000000
	24	7	13	16	54	12	20	29		2.86600000000000	3.15900000000000	3.31900000000000	NaN	2.18000000000000	1.95400000000000	3.13700000000000		1.80500000000000	2.18900000000000	2.84700000000000		2.40500000000000	2.18000000000000	3.14200000000000	6.38000000000000		29.3190000000000	1.76200000000000	5.42300000000000	4.59100000000000	135.895000000000	37.6860000000000	6.51700000000000		4.99500000000000	20.6340000000000	9.13800000000000		8.06100000000000	22.9010000000000	29.0060000000000	5.95800000000000
	35	11	16	24	68	21	20	40		1.93200000000000	14.9260000000000	2.69300000000000	4.37700000000000	2.23200000000000	1.86500000000000	3.28400000000000		1.84100000000000	1.91900000000000	2.80400000000000		2.49200000000000	2.50000000000000	4.51600000000000	3.82500000000000		24.9440000000000	1.40500000000000	5.79300000000000	17.4520000000000	125.234000000000	292.559000000000	3.46000000000000		76.1390000000000	49.6440000000000	12.4430000000000		28.7410000000000	6.71000000000000	15.5460000000000	14.9940000000000
	40	12	21	28	62	21	28	39		2.76000000000000	2.55600000000000	3.13700000000000	4.04600000000000	2.10400000000000	1.66500000000000	2.84400000000000		1.89000000000000	1.92800000000000	2.51300000000000		2.64100000000000	7.44700000000000	4.75800000000000	5.28400000000000		31.1570000000000	18.3580000000000	6.62200000000000	11.0180000000000	4.24600000000000	48.9260000000000	16.1370000000000		1833.03800000000	77.4210000000000	4.82600000000000		2.92900000000000	4.80300000000000	21.0560000000000	1.11200000000000
	23	6	10	15	42	10	15	27		1.80500000000000	1.95400000000000	4.45600000000000	8.93900000000000	2.08300000000000	2.12900000000000	2.44600000000000		2.11200000000000	2.07200000000000	2.61800000000000		2.25400000000000	1.83700000000000	2.99200000000000	2.71100000000000		23.3550000000000	54.4130000000000	2.19100000000000	2.07000000000000	23.2930000000000	26.2430000000000	32.4430000000000		11.9010000000000	32.9310000000000	3.38300000000000		2.73300000000000	197.808000000000	11.0610000000000	12.7210000000000
	15	3	10	22	23	4	14	28		2.11500000000000	2.65000000000000	3.36200000000000	3.15300000000000	1.99800000000000	2.18000000000000	2.89100000000000		1.81200000000000	1.94900000000000	2.52300000000000		2.20500000000000	2.40500000000000	2.65300000000000	5.36700000000000		118.622000000000	9.90000000000000	4.31300000000000	4.03400000000000	0.0800000000000000	20.0940000000000	22.8520000000000		8.76000000000000	41.0090000000000	15.2850000000000		3.41200000000000	18.6890000000000	6.73300000000000	2.68100000000000
	27	12	17	36	48	24	24	53		1.88800000000000	1.91000000000000	3.02900000000000	3.51600000000000	2.36900000000000	1.80500000000000	2.73300000000000		2.34200000000000	2.04700000000000	4.77600000000000		2.15900000000000	3.28800000000000	3.86600000000000	1.49500000000000		28.8620000000000	8.08700000000000	5.40900000000000	1.39800000000000	43.3540000000000	107.271000000000	1.61700000000000		32.4420000000000	45.3360000000000	2.76100000000000		12.4090000000000	13.6880000000000	8.45300000000000	2.07700000000000
	15	4	13	19	27	7	18	31		1.92300000000000	2.30700000000000	2.93700000000000	7.57300000000000	2.10100000000000	2.21100000000000	2.70500000000000		1.72900000000000	2.18000000000000	3.63100000000000		2.06100000000000	2.01900000000000	4.17800000000000	3.25300000000000		96.2790000000000	6.30500000000000	9.92500000000000	1.88900000000000	77.5240000000000	36.0930000000000	18.0840000000000		171.365000000000	13.9460000000000	3.29400000000000		33.4020000000000	53.9170000000000	6.94800000000000	7
	20	9	11	14	39	14	17	29		2.35200000000000	1.66500000000000	2.32000000000000	5.97300000000000	2.29300000000000	2.13100000000000	2.72700000000000		1.82600000000000	2.04300000000000	4.15700000000000		2.03000000000000	2.10500000000000	4.59900000000000	2.79800000000000		0.635000000000000	18.0230000000000	3.83200000000000	7.96000000000000	94.3670000000000	1.68900000000000	13.8770000000000		192.908000000000	15.2720000000000	8.77800000000000		11.2580000000000	19.7800000000000	6.01200000000000	6.96300000000000
	25	12	9	24	40	21	12	38		2.08400000000000	2.66200000000000	2.55600000000000	3.36200000000000	2.09800000000000	2.02400000000000	2.64200000000000		2.03800000000000	1.71200000000000	2.67600000000000		2.53400000000000	2.24800000000000	2.71900000000000	3.14800000000000		27.5470000000000	4.54700000000000	14.8430000000000	8.03900000000000	167.847000000000	35.6970000000000	20.2660000000000		98.0760000000000	83.0300000000000	15.9950000000000		26.5020000000000	19.0330000000000	13.0900000000000	29.6680000000000
	21	6	9	12	34	8	13	21		2.38200000000000	2.04100000000000	3.08300000000000	3.76400000000000	2.35300000000000	1.93300000000000	3.06000000000000		1.99400000000000	2.02600000000000	4.20000000000000		1.93300000000000	2.51400000000000	4.55500000000000	2.99800000000000		2.42200000000000	20.3070000000000	4.52900000000000	2.14300000000000	7.71600000000000	18.3310000000000	15.9990000000000		54.1540000000000	8.35100000000000	7.05700000000000		1.12200000000000	12.4450000000000	1.38800000000000	11.3750000000000
	17	6	9	12	23	8	15	18		1.48200000000000	1.93200000000000	2.63200000000000	3.38500000000000	2.03700000000000	1.93300000000000	3.05100000000000		2.37000000000000	1.95100000000000	3.12000000000000		2.44800000000000	2.71700000000000	3.41200000000000	7.95800000000000		4.40200000000000	22.4160000000000	17.6750000000000	2.05600000000000	46.7900000000000	81.3290000000000	20.6120000000000		1.06900000000000	7.46400000000000	9.13500000000000		19.4110000000000	44.9170000000000	4.46400000000000	1.94900000000000
	20	7	12	12	34	12	16	25		2.31600000000000	2.00500000000000	3.87400000000000	3.14400000000000	2.05200000000000	1.96300000000000	2.67300000000000		2.45900000000000	1.85800000000000	2.47000000000000		2.34800000000000	2.05200000000000	3.31200000000000	NaN		15.9420000000000	50.9200000000000	3.19000000000000	24.0180000000000	12.4680000000000	35.0700000000000	10.0920000000000		26.6980000000000	67.6890000000000	50.0440000000000		27.1110000000000	31.1720000000000	13.0570000000000	4.73800000000000
	31	15	26	20	52	25	32	28		1.87800000000000	2.21000000000000	3.31400000000000	4.88400000000000	1.98700000000000	1.75100000000000	3.28500000000000		2.13000000000000	2.26300000000000	2.62000000000000		2.18900000000000	2.39600000000000	2.38300000000000	11.1140000000000		8.05200000000000	4.48800000000000	2.32600000000000	3.22100000000000	48.6370000000000	18.3950000000000	38.8870000000000		14.7100000000000	10.4360000000000	10.9580000000000		19.3730000000000	2.44900000000000	9.95700000000000	3.49700000000000
	24	5	5	9	50	6	6	13		2.22100000000000	1.89800000000000	3.56600000000000	NaN	2.20100000000000	1.74900000000000	2.68400000000000		1.95500000000000	2.35300000000000	2.10700000000000		2.01900000000000	2.19100000000000	2.59900000000000	NaN		12.3520000000000	275.169000000000	2.69100000000000	1.74800000000000	1.55100000000000	84.2620000000000	38.8270000000000		13.1450000000000	18.2150000000000	6.13800000000000		41.8920000000000	8.51400000000000	15.1860000000000	-0.887000000000000
	27	6	17	24	50	10	22	37		2.29600000000000	2.27300000000000	2.22300000000000	3.05600000000000	1.97500000000000	1.84600000000000	3.92500000000000		1.95500000000000	1.89700000000000	2.64700000000000		2.59900000000000	2.24300000000000	5.58900000000000	NaN		24.7800000000000	16.6110000000000	7.65700000000000	5.54500000000000	306.365000000000	120.211000000000	21.6580000000000		63.7810000000000	28.7890000000000	13.9890000000000		7.99600000000000	19.2950000000000	1.19000000000000	1.57100000000000
	24	8	12	30	44	12	14	38		2.12700000000000	1.96600000000000	2.81200000000000	5.47100000000000	2.04100000000000	1.83600000000000	2.80100000000000		1.88200000000000	1.87700000000000	2.59700000000000		2.53200000000000	2.17900000000000	2.09300000000000	6.68800000000000		15.5940000000000	29.3190000000000	1.59600000000000	0.984000000000000	46.8310000000000	371.679000000000	20.9440000000000		13.6350000000000	43.7570000000000	10.2120000000000		4.42300000000000	68.0810000000000	6.26100000000000	3.00100000000000
	12	5	9	11	25	12	11	26		2.40600000000000	2.49000000000000	6.45200000000000	2.69500000000000	1.99400000000000	2.03700000000000	3.27400000000000		1.80400000000000	2.34800000000000	2.50900000000000		2.19100000000000	2.23900000000000	1.68500000000000	7.06500000000000		40.9080000000000	1.66200000000000	1.35200000000000	12.3430000000000	62.7830000000000	10.6670000000000	2.56200000000000		10.1530000000000	16.9650000000000	16.9910000000000		16.3340000000000	49.2880000000000	2.07600000000000	8.69300000000000
	10	4	7	13	27	8	9	20		2.15500000000000	2.27500000000000	3.49400000000000	4.59300000000000	2.13600000000000	1.84600000000000	2.33100000000000		2.28800000000000	1.79300000000000	2.92700000000000		2.22300000000000	2.21900000000000	3.62300000000000	7.41800000000000		4.75800000000000	6.53600000000000	7.26600000000000	0.657000000000000	13.7760000000000	49.6760000000000	10.2160000000000		25.3980000000000	108.890000000000	7.46600000000000		17.4040000000000	52.0350000000000	5.74100000000000	5.86100000000000
	29	9	18	14	66	12	28	46		2.12500000000000	1.99700000000000	3.02700000000000	2.66700000000000	2.08400000000000	1.95300000000000	2.75000000000000		2.43800000000000	2.00400000000000	3.06800000000000		2.27700000000000	2.09200000000000	2.85000000000000	6.78800000000000		23.8450000000000	75.3870000000000	12.6680000000000	3.35700000000000	8.41400000000000	51.7710000000000	13.0050000000000		118.275000000000	32.7360000000000	9.67400000000000		45.0580000000000	40.7600000000000	19.2090000000000	4.24200000000000
	13	8	6	8	37	11	11	28		1.91000000000000	1.71700000000000	3.82000000000000	6.24300000000000	2.30900000000000	1.99500000000000	2.65800000000000		2.14700000000000	1.85800000000000	2.54100000000000		2.30700000000000	2.41300000000000	2.04100000000000	3.64100000000000		19.5360000000000	4.63300000000000	11.4690000000000	2.81500000000000	18.7670000000000	119.369000000000	12.6140000000000		24.4260000000000	49.3170000000000	14.1140000000000		1.42900000000000	70.6060000000000	6.64900000000000	4.37100000000000
	33	7	9	27	67	8	12	54		1.85600000000000	2.64100000000000	4.80100000000000	3.64800000000000	2.03000000000000	2.15000000000000	3.71300000000000		2.17900000000000	2.04900000000000	3.13600000000000		2.27300000000000	2.37600000000000	3.19200000000000	NaN		34.6790000000000	5.72600000000000	1.87500000000000	2.60200000000000	20.4750000000000	1.40900000000000	16.8410000000000		1.41900000000000	59.0680000000000	8.06100000000000		109.475000000000	13.6590000000000	6.87200000000000	2.50000000000000
	36	11	18	18	72	17	22	38		1.92200000000000	2.23500000000000	2.81300000000000	2.81200000000000	2.05600000000000	2.00400000000000	2.60500000000000		2.14800000000000	1.87500000000000	2.67800000000000		2.13800000000000	3.11300000000000	9.42500000000000	7.35200000000000		24.4470000000000	10.1090000000000	16.9890000000000	5.18800000000000	26.5350000000000	10.1970000000000	18.3030000000000		28.9430000000000	59.5460000000000	17.4640000000000		73.0120000000000	1.89300000000000	8.03900000000000	2.80600000000000
	5	8	11	18	37	11	15	45		2.43800000000000	1.88900000000000	8.21500000000000	3.50800000000000	1.80500000000000	2.91500000000000	2.96400000000000		2.04100000000000	2.16600000000000	2.34200000000000		2.19500000000000	NaN	3.48600000000000	0.899000000000000		28.3240000000000	33.7220000000000	3.25300000000000	3.45900000000000	54.7500000000000	30.5740000000000	3.29000000000000		21.1750000000000	39.4370000000000	13.1100000000000		34.9580000000000	4.86200000000000	4.50400000000000	2.76800000000000
	38	10	16	41	69	17	23	71		2.10300000000000	2.15900000000000	8.17000000000000	2.56600000000000	1.96600000000000	2.04100000000000	3.80500000000000		1.83400000000000	2.12900000000000	2.25500000000000		2.27400000000000	2.07500000000000	3.97200000000000	6.01900000000000		14.3310000000000	26.9130000000000	6.30700000000000	10.9010000000000	11.9360000000000	12.3380000000000	39.0920000000000		29.2210000000000	78.7610000000000	10.7790000000000		22.6210000000000	8.87800000000000	6.87600000000000	4.73800000000000
	18	11	10	21	46	15	18	37		1.84600000000000	2.22900000000000	9.51600000000000	4.03300000000000	2.22400000000000	1.97300000000000	4.40400000000000		2.09400000000000	1.82500000000000	2.58500000000000		2.41700000000000	2.26400000000000	3.09600000000000	4.80000000000000		69.3160000000000	0.710000000000000	0.305000000000000	3.75000000000000	25.1970000000000	52.9040000000000	4.04000000000000		145.917000000000	77.9800000000000	5.52100000000000		11.3370000000000	34.9320000000000	13.3880000000000	3.24300000000000
	47	11	16	21	47	11	27	21		1.96600000000000	2.18400000000000	6.24300000000000	4.55600000000000	2.39500000000000	1.95200000000000	3.51300000000000		1.89000000000000	1.96100000000000	4.19300000000000		3.30000000000000	2.54500000000000	3.44800000000000	9.37900000000000		11.8350000000000	38.0960000000000	0.866000000000000	2.16200000000000	13.7400000000000	27.2490000000000	9.88100000000000		40.4640000000000	66.2830000000000	42.9650000000000		27.4840000000000	6.41900000000000	11.8670000000000	1.50800000000000
	15	7	16	22	41	11	14	39		6.91900000000000	2.74800000000000	7.47200000000000	NaN	2.70800000000000	1.94400000000000	2.87200000000000		1.79300000000000	1.78900000000000	2.94600000000000		2.43600000000000	1.81500000000000	3.12300000000000	5.75000000000000		0.113000000000000	5.43500000000000	5.03600000000000	2.58500000000000	107.321000000000	45.9670000000000	15.2460000000000		26.9370000000000	160.798000000000	33.3450000000000		24.2200000000000	109.058000000000	17.3690000000000	1.63100000000000
	17	7	8	16	49	12	11	41		1.85800000000000	2.14200000000000	4.05100000000000	7.95500000000000	2.47900000000000	1.92100000000000	3.09000000000000		1.91200000000000	1.96200000000000	2.64200000000000		2.17600000000000	2.12700000000000	3.97200000000000	11.2610000000000		27.2970000000000	19.5180000000000	5.56700000000000	3.48900000000000	6.79400000000000	45.5320000000000	2.18900000000000		70.7340000000000	60.1010000000000	12.3380000000000		62.0060000000000	196.890000000000	32.7670000000000	4.90500000000000
	27	8	10	31	57	12	14	51		2.44900000000000	8.04800000000000	3.36200000000000	NaN	2.19100000000000	1.84800000000000	2.47900000000000		2.03800000000000	1.72900000000000	2.96800000000000		2.01900000000000	2.36700000000000	3.21700000000000	6.29900000000000		2.37200000000000	1.00700000000000	8.31200000000000	0.710000000000000	1.63200000000000	3.17500000000000	32.8530000000000		4.78600000000000	75.3420000000000	29.5830000000000		4.82900000000000	14.6950000000000	3.46700000000000	2.25200000000000
	20	6	8	11	47	9	14	26		1.97500000000000	6.15600000000000	3.21400000000000	NaN	2.09500000000000	2.05100000000000	2.64800000000000		2.06000000000000	1.97000000000000	2.32600000000000		2.11400000000000	3.64600000000000	3.86400000000000	5.58300000000000		26.4800000000000	0.863000000000000	7.14500000000000	0.306000000000000	4.23700000000000	3.59900000000000	21.0700000000000		24.1940000000000	37.5530000000000	13.8300000000000		20.5040000000000	8.74200000000000	3.16600000000000	5.52600000000000
	37	7	7	17	54	8	10	33		2.15000000000000	2.11100000000000	2.97300000000000	3.49400000000000	2.60000000000000	1.76000000000000	2.72200000000000		2.12600000000000	2.04900000000000	2.45200000000000		2.25500000000000	2.47000000000000	3.75900000000000	3.08500000000000		37.6310000000000	14.8780000000000	18.3340000000000	1.86000000000000	19.8540000000000	61.8640000000000	22.3110000000000		36.8360000000000	329.617000000000	15.4190000000000		21.9500000000000	9.96100000000000	29.3400000000000	5.45300000000000
	29	9	11	37	43	14	19	60		2.39400000000000	2.21200000000000	4.56300000000000	3.94300000000000	2.04500000000000	2.19700000000000	2.85800000000000		2.09400000000000	1.98300000000000	3.23500000000000		2.37900000000000	1.99300000000000	2.81500000000000	7.02200000000000		5.45300000000000	6.85400000000000	5.43900000000000	1.04100000000000	19.2090000000000	61.2740000000000	20.9150000000000		13.9340000000000	253.592000000000	23.8080000000000		82.6100000000000	14.1900000000000	20.1770000000000	4.11400000000000
	20	9	17	25	40	13	22	47		3.66300000000000	1.95400000000000	2.43800000000000	10.0710000000000	2.06200000000000	2.24500000000000	2.53500000000000		2.13700000000000	1.98300000000000	2.61900000000000		2.45400000000000	2.28600000000000	3.38200000000000	2.95800000000000		0.433000000000000	21.8320000000000	23.2600000000000	2.84200000000000	23.6580000000000	137.531000000000	24.1150000000000		31.2270000000000	253.592000000000	16.7340000000000		1.52000000000000	24.7000000000000	2.47000000000000	3.39100000000000
	25	11	15	23	50	17	18	47		2.47900000000000	1.98700000000000	2.89800000000000	NaN	2.05800000000000	1.97600000000000	2.78200000000000		1.93300000000000	1.67500000000000	3.29300000000000		2.36700000000000	2.43800000000000	4.66300000000000	6.11000000000000		3.16500000000000	101.498000000000	10.0220000000000	11.1050000000000	102.685000000000	30.1910000000000	22.2110000000000		33.4070000000000	158.713000000000	9.49200000000000		33.4720000000000	76.6510000000000	5.08300000000000	4.07100000000000
	40	10	22	26	57	18	31	43		1.97600000000000	1.96200000000000	3.09800000000000	8.20000000000000	1.62300000000000	1.81500000000000	2.85200000000000		1.99200000000000	8.76400000000000	2.56800000000000		2.44000000000000	2.03600000000000	2.73900000000000	3.71900000000000		54.5960000000000	113.784000000000	6.59500000000000	5.16100000000000	12.5670000000000	108.312000000000	14.2130000000000		53.4720000000000	1.09100000000000	3.37000000000000		36.7550000000000	6.08700000000000	10.1040000000000	7.39900000000000
	24	11	15	25	48	18	17	62		2.28200000000000	2.51100000000000	4.66400000000000	NaN	2.43700000000000	2.08400000000000	3.42200000000000		2.25100000000000	1.87600000000000	2.46800000000000		2.44500000000000	2.41700000000000	2.83000000000000	4.45800000000000		21.3770000000000	4.96900000000000	2.40000000000000	0.919000000000000	5.39400000000000	30.1680000000000	7.02400000000000		12.8740000000000	77.5050000000000	10.0770000000000		8.69200000000000	14.2990000000000	1.83700000000000	8.99700000000000
	14	4	9	20	29	5	10	41		2.26500000000000	1.76200000000000	5.40600000000000	10.8620000000000	2.04800000000000	2.13400000000000	3.03000000000000		1.96500000000000	1.89000000000000	2.42800000000000		1.84700000000000	2.19100000000000	3.10700000000000	NaN		20.5600000000000	232.857000000000	3.90900000000000	1.94800000000000	23.7730000000000	28.9500000000000	12.9700000000000		0.450000000000000	148.653000000000	28.0850000000000		36.8600000000000	54.5310000000000	4.18700000000000	1.05700000000000
	15	6	7	18	31	13	10	43		2.71000000000000	2.10900000000000	3.21100000000000	12.8680000000000	2.12600000000000	2.64200000000000	3.28000000000000		1.96100000000000	2.00100000000000	3.00900000000000		2.10500000000000	2.05700000000000	3.23400000000000	3.87500000000000		20.8720000000000	9.34900000000000	2.75000000000000	1.34900000000000	25.3770000000000	29.6560000000000	19.2380000000000		27.4910000000000	15.6850000000000	5.09800000000000		290.104000000000	39.7760000000000	5.33400000000000	4.32900000000000
	24	8	13	18	50	13	22	43		1.91200000000000	1.96600000000000	5.21200000000000	5.11000000000000	1.83500000000000	1.76100000000000	2.62700000000000		1.94000000000000	1.69600000000000	2.73600000000000		2.14800000000000	2.04000000000000	2.89800000000000	6.11700000000000		181.744000000000	8.86700000000000	1.44500000000000	2.02800000000000	373.464000000000	101.415000000000	12.2420000000000		18.3590000000000	208.515000000000	22.0810000000000		24.4140000000000	27.5110000000000	6.50200000000000	6.40400000000000
	29	10	13	29	40	13	18	61		1.96400000000000	2.33100000000000	4.81600000000000	3.82400000000000	1.78300000000000	1.94400000000000	2.74100000000000		1.84800000000000	1.89800000000000	4.58700000000000		2.28900000000000	2.39500000000000	3.07200000000000	4.76500000000000		45.1090000000000	1.48500000000000	4.32000000000000	5.14800000000000	740.753000000000	79.7550000000000	16.4870000000000		22.7740000000000	142.623000000000	14.8850000000000		16.8440000000000	33.4520000000000	4.76400000000000	1.93700000000000
	16	4	12	10	30	8	15	24		2.12700000000000	2.62900000000000	3.41200000000000	6.72200000000000	2.52100000000000	1.98400000000000	2.90800000000000		1.84800000000000	1.86800000000000	2.28100000000000		2.20000000000000	2.01900000000000	3.15300000000000	4.17200000000000		88.6400000000000	1.87400000000000	9.78300000000000	1.98700000000000	14.7660000000000	336.281000000000	7.22100000000000		70.8880000000000	167.340000000000	10.5320000000000		25.3620000000000	77.1650000000000	5.83300000000000	3.91000000000000
	21	9	15	16	43	12	19	33		1.94300000000000	2.56500000000000	4.05600000000000	NaN	2.16500000000000	1.95300000000000	2.70900000000000		2.05700000000000	1.92000000000000	2.78200000000000		2.38400000000000	2.44100000000000	2.90100000000000	6.42900000000000		7.21500000000000	6.39200000000000	3.54300000000000	1.10800000000000	30.8620000000000	35.9740000000000	26.1610000000000		123.634000000000	49.2630000000000	6.15800000000000		6.15200000000000	2.61700000000000	23.7730000000000	2.82900000000000
	18	8	11	21	42	14	14	48		3.24300000000000	1.86900000000000	3.35500000000000	4.55100000000000	2.22400000000000	1.97600000000000	2.73800000000000		2.16300000000000	2.08800000000000	2.56100000000000		2.18000000000000	1.97200000000000	3.30600000000000	9.04600000000000		7.42300000000000	67.0390000000000	1.10300000000000	2.14200000000000	43.9940000000000	32.2530000000000	3.02900000000000		17.8580000000000	339.151000000000	5.10900000000000		130.036000000000	19.3000000000000	27.7710000000000	11.1980000000000
	33	7	11	28	54	12	13	47		2.00900000000000	1.88000000000000	2.38300000000000	14.2410000000000	1.99600000000000	1.79400000000000	2.19100000000000		2.44100000000000	2.07100000000000	2.66700000000000		2.47000000000000	2.22400000000000	3.26600000000000	3.05100000000000		1.37900000000000	1.61900000000000	6.57200000000000	3.10800000000000	98.1330000000000	274.927000000000	40.2890000000000		11.2070000000000	48.7370000000000	0.371000000000000		2.13000000000000	4.91800000000000	2.55700000000000	3.38700000000000
	16	3	11	25	36	9	15	53		2.31500000000000	1.81400000000000	5.87900000000000	6.91800000000000	2.17000000000000	1.96500000000000	2.98500000000000		2.13600000000000	1.88900000000000	2.45600000000000		2.15600000000000	2.19400000000000	3.62600000000000	8.04400000000000		2.94700000000000	1.63600000000000	2.89700000000000	2.57600000000000	6.18400000000000	3.82900000000000	8.08500000000000		1.78600000000000	12.5750000000000	2.22000000000000		0.679000000000000	6.76600000000000	4.90000000000000	0.681000000000000
	14	6	6	11	32	8	7	21		2.30900000000000	2.23200000000000	3.51600000000000	13.3580000000000	2.42900000000000	1.77200000000000	2.26200000000000		2.14000000000000	2.16800000000000	1.67000000000000		2.45600000000000	2.31700000000000	3.41300000000000	NaN		5.87600000000000	22.1050000000000	1.27700000000000	4.34200000000000	12.2780000000000	153.408000000000	5.28200000000000		35.5360000000000	115.865000000000	3.97900000000000		37.6180000000000	67.7500000000000	17.4690000000000	0.646000000000000
	10	10	13	22	29	13	13	41		2.05600000000000	2.79100000000000	7.61400000000000	4.63700000000000	2.11300000000000	2.09300000000000	2.47000000000000		2.31000000000000	1.85800000000000	8.11400000000000		2.07300000000000	2.26300000000000	2.24300000000000	11.5460000000000		42.0670000000000	2.62600000000000	1.57200000000000	3.23800000000000	15.4830000000000	19.3270000000000	11.1300000000000		11.1960000000000	191.992000000000	0.732000000000000		52.7590000000000	64.9780000000000	6.84500000000000	0.908000000000000
	30	15	19	27	42	18	23	41		2.45900000000000	2.40600000000000	5.37400000000000	NaN	1.83700000000000	2.15300000000000	3.10600000000000		1.87800000000000	2.43600000000000	3.00300000000000		1.97600000000000	2.42600000000000	2.61500000000000	7.62000000000000		3.55800000000000	2.11600000000000	10.8430000000000	1.48300000000000	57.1880000000000	15.7300000000000	2.46300000000000		79.3310000000000	4.30100000000000	23.2000000000000		19.4540000000000	9.69000000000000	9.60600000000000	12.6640000000000
	28	8	8	17	52	12	12	26		2.62900000000000	2.90400000000000	4.06100000000000	11.0660000000000	2.81400000000000	1.92300000000000	3.00800000000000		2.01400000000000	2.12000000000000	3.76100000000000		2.24500000000000	2.06200000000000	2.72500000000000	7.80900000000000		8.91800000000000	7.23100000000000	9.56600000000000	0.201000000000000	25.7530000000000	87.3410000000000	7.45800000000000		53.0850000000000	29.5720000000000	15.0110000000000		11.6800000000000	9.37800000000000	8.08000000000000	6.87700000000000
	33	14	20	30	47	20	22	49		2.03000000000000	2.64800000000000	1.97600000000000	7.32000000000000	2.27300000000000	2.04700000000000	2.95400000000000		1.69600000000000	1.85500000000000	2.89600000000000		1.98700000000000	1.95500000000000	2.79400000000000	9.26400000000000		20.3060000000000	26.3750000000000	1.86700000000000	3.51800000000000	18.9380000000000	3.87800000000000	6.00600000000000		2.25300000000000	23.2570000000000	25.9740000000000		105.116000000000	37.3550000000000	13.7580000000000	7.46100000000000
	17	7	14	31	34	10	18	41		2.90700000000000	2.13700000000000	2.80200000000000	9.10800000000000	2.83800000000000	1.89100000000000	3.01500000000000		1.97500000000000	2.13000000000000	2.43700000000000		2.24500000000000	2.23900000000000	3.33900000000000	3.80400000000000		21.1300000000000	4.08600000000000	6.12400000000000	1.11400000000000	73.4280000000000	46.3690000000000	10.0340000000000		52.8470000000000	80.3610000000000	20.6420000000000		4.14300000000000	13.9800000000000	9.26100000000000	13.7440000000000
	27	7	18	37	44	10	21	42		2.50300000000000	2.02400000000000	1.74100000000000	NaN	1.89100000000000	2.10500000000000	3.73800000000000		2.04100000000000	2.13700000000000	3.99000000000000		2.74700000000000	2.14400000000000	2.45700000000000	3.06600000000000		3.98700000000000	117.240000000000	2.61100000000000	0.432000000000000	32.8770000000000	10.1930000000000	24.7240000000000		1.99200000000000	58.3730000000000	2.45400000000000		27.2650000000000	118.590000000000	4.25700000000000	4.10600000000000
	29	8	14	19	45	9	17	31		1.88700000000000	1.96400000000000	1.16100000000000	10.1000000000000	2.89500000000000	2.06900000000000	3.71100000000000		2.23500000000000	1.92900000000000	3.09400000000000		2.49100000000000	2.12700000000000	2.95000000000000	2.08800000000000		51.5830000000000	7.97900000000000	1.32500000000000	0.210000000000000	10.2120000000000	39.5860000000000	7.28800000000000		5.53900000000000	38.3920000000000	12.8050000000000		36.6360000000000	25.7430000000000	6.04000000000000	2.40500000000000
	24	8	10	20	35	11	14	35		1.78300000000000	2.45800000000000	2.53300000000000	12.6480000000000	2.22200000000000	2.33000000000000	3.30500000000000		2.12200000000000	1.93900000000000	2.40600000000000		2.61100000000000	1.98500000000000	5.86800000000000	4.73900000000000		120.838000000000	0.917000000000000	2.01600000000000	1.42600000000000	2.32600000000000	45.7970000000000	15.0040000000000		20.2390000000000	3.81000000000000	13.4450000000000		19.2950000000000	4.34800000000000	3.26600000000000	3.46500000000000
	16	9	9	25	23	11	12	38		2.06200000000000	2.21800000000000	2.47900000000000	6.81000000000000	2.15900000000000	2.08300000000000	3.49500000000000		2.00100000000000	1.85500000000000	3.25600000000000		2.37000000000000	1.91200000000000	4.03200000000000	6.09100000000000		29.2190000000000	8.91700000000000	11.7110000000000	4.86100000000000	33.6690000000000	18.5520000000000	10.6110000000000		8.53000000000000	1.28400000000000	1.10400000000000		98.3480000000000	61.3020000000000	1.17500000000000	1.64200000000000
	27	9	12	11	36	14	17	28		2.13000000000000	1.99700000000000	4.03200000000000	3.91500000000000	2.55700000000000	2.16600000000000	2.83600000000000		7.85400000000000	2.02700000000000	5.28000000000000		2.60100000000000	2.21900000000000	5.16800000000000	6.85000000000000		80.7870000000000	103.717000000000	10.1290000000000	10.0630000000000	3.15100000000000	55.8690000000000	21.1440000000000		63.1810000000000	25.0880000000000	0.903000000000000		17.7950000000000	91.7990000000000	9.78200000000000	1.04000000000000
	19	10	15	35	36	13	20	44		2.13300000000000	1.77700000000000	3.57600000000000	8.81900000000000	2.18000000000000	2.66800000000000	2.82400000000000		2.68900000000000	1.97700000000000	2.52400000000000		2.18000000000000	1.93200000000000	4.40300000000000	10.0710000000000		56.2980000000000	66.4120000000000	12.0550000000000	3.82500000000000	57.1490000000000	17.6140000000000	9.40200000000000		38.3840000000000	30.8010000000000	6.18700000000000		106.636000000000	21.4640000000000	8.59000000000000	0.0580000000000000
	16	8	7	15	31	10	9	27		1.72900000000000	5.05700000000000	3.17900000000000	11.2440000000000	3.16900000000000	1.88600000000000	3.68100000000000		2.48900000000000	1.83500000000000	2.95200000000000		2.24200000000000	1.96400000000000	3.23300000000000	10.2770000000000		643.121000000000	8.18000000000000	5.98600000000000	1.66100000000000	7.62200000000000	167.657000000000	3.60200000000000		20.0730000000000	605.771000000000	4.77100000000000		26.5190000000000	12.6480000000000	18.0010000000000	0.170000000000000
	44	12	21	37	92	17	30	55		1.97600000000000	1.94000000000000	2.55700000000000	7.53300000000000	2.20200000000000	2.04700000000000	3.54800000000000		1.84700000000000	7.15700000000000	2.84700000000000		2.31800000000000	2.11300000000000	2.96300000000000	9.48100000000000		95.4320000000000	2.10100000000000	17.8100000000000	0.617000000000000	35.0820000000000	24.0390000000000	11.2510000000000		32.5770000000000	1.04000000000000	12.4190000000000		25.7820000000000	103.875000000000	17.1050000000000	0.169000000000000
	22	5	15	31	40	8	16	40		2.33800000000000	2.10100000000000	2.56900000000000	8.80700000000000	2.20200000000000	3.07700000000000	5.08200000000000		2.02800000000000	2.19700000000000	3.14000000000000		2.52400000000000	1.95100000000000	3.16500000000000	NaN		26.4780000000000	32.5270000000000	14.0570000000000	3.18100000000000	52.5730000000000	58.2840000000000	18.0390000000000		99.3520000000000	7.70000000000000	4.97600000000000		20.8380000000000	75.7490000000000	16.4110000000000	0.0280000000000000
	24	8	8	25	38	12	10	38		1.66500000000000	2.49900000000000	2.55500000000000	6.32500000000000	2.59200000000000	1.69700000000000	3.71200000000000		2.10100000000000	1.84600000000000	2.95300000000000		2.19100000000000	2.21900000000000	3.25300000000000	NaN		17.3890000000000	10.8230000000000	9.20900000000000	6.41100000000000	0.890000000000000	4.36100000000000	40.6950000000000		38.0570000000000	58.8780000000000	19.4080000000000		19.1080000000000	23.6760000000000	6.69700000000000	8.46600000000000
	25	9	8	12	39	13	11	24		1.06200000000000	2.03900000000000	3.64300000000000	7.64800000000000	1.99700000000000	2.49300000000000	2.87800000000000		1.80300000000000	1.95300000000000	3.16100000000000		4.02100000000000	2.02400000000000	3.47800000000000	NaN		4.39300000000000	37.1960000000000	13.0280000000000	3.21500000000000	14.8440000000000	7.71500000000000	1.01600000000000		1.56000000000000	26.5880000000000	49.8230000000000		0.0190000000000000	16.2060000000000	0.965000000000000	2.56800000000000
	12	7	8	22	28	10	14	42		1.77100000000000	2.62200000000000	3.24800000000000	9.22600000000000	1.98700000000000	3.10800000000000	2.60700000000000		2.10100000000000	2.18500000000000	3.52800000000000		2.23400000000000	2.35200000000000	2.66200000000000	6.21600000000000		137.588000000000	8.15500000000000	3.66100000000000	1.74200000000000	9.35300000000000	16.1530000000000	19.0030000000000		5.67000000000000	78.5130000000000	5.15700000000000		0.923000000000000	26.5770000000000	17.7220000000000	0.975000000000000
	12	7	10	7	28	10	10	20		2.41900000000000	2.20100000000000	3.02500000000000	NaN	2.72800000000000	2.73000000000000	2.65400000000000		1.81500000000000	2.04900000000000	2.48100000000000		2.23200000000000	1.99200000000000	2.24700000000000	10.7970000000000		33.9600000000000	16.6010000000000	3.03400000000000	14.8490000000000	6.19100000000000	23.8880000000000	17.6740000000000		22.4180000000000	9.87800000000000	19.3080000000000		66.6060000000000	6.53400000000000	3.80300000000000	2.01900000000000
	19	7	11	16	28	13	15	29		2.03000000000000	2.45400000000000	2.85700000000000	NaN	2.35100000000000	1.84700000000000	2.95200000000000		1.67600000000000	1.90100000000000	2.73100000000000		2.26600000000000	2.00900000000000	3.23900000000000	10.9060000000000		166.094000000000	24.9280000000000	1.73000000000000	2.77400000000000	42.2190000000000	0.946000000000000	40.1850000000000		138.469000000000	39.3890000000000	32.1010000000000		93.1140000000000	2.49500000000000	1.70600000000000	2.24900000000000
	28	7	13	32	42	9	16	45		1.93300000000000	2.09200000000000	3.39200000000000	7.74500000000000	2.35200000000000	1.87700000000000	3.28000000000000		2.07900000000000	1.84800000000000	2.26500000000000		2.29900000000000	2.26400000000000	2.60000000000000	NaN		1106.84200000000	610.005000000000	14.4460000000000	0.830000000000000	11.2310000000000	131.103000000000	13.3390000000000		1.84400000000000	14.1010000000000	6.07500000000000		95.1900000000000	28.4580000000000	6.85800000000000	2.23200000000000
	20	7	7	15	30	11	13	28		2.31000000000000	2.14300000000000	3.81200000000000	3.74600000000000	2.06200000000000	1.84700000000000	3.73600000000000		2.00700000000000	2.05000000000000	2.97400000000000		1.85300000000000	2.07200000000000	2.86800000000000	9.16200000000000		4.81700000000000	74.8530000000000	10.8730000000000	5.42900000000000	40.4070000000000	44.0850000000000	2.44100000000000		148.511000000000	4.30200000000000	7.84100000000000		34.9180000000000	58.8680000000000	4.49000000000000	1.67500000000000
	29	8	16	21	52	8	16	38		2.61500000000000	1.67600000000000	3.56000000000000	3.20300000000000	2.37600000000000	1.84700000000000	3.53000000000000		2.27700000000000	2.46000000000000	5.98400000000000		2.24800000000000	2.28400000000000	2.67400000000000	7.87500000000000		1.52300000000000	48.0740000000000	5.97600000000000	16.8200000000000	36.0580000000000	172.498000000000	4.03700000000000		14.5380000000000	4.41600000000000	4.36800000000000		28.0790000000000	7.74700000000000	12.4330000000000	0.466000000000000
	52	17	42	39	80	20	38	67		2.13700000000000	2.42200000000000	2.43800000000000	7.84800000000000	1.93400000000000	2.13200000000000	2.01200000000000		1.80400000000000	1.84700000000000	2.41200000000000		2.40400000000000	2.17900000000000	2.71800000000000	10.7650000000000		94.6800000000000	12.4110000000000	2.11800000000000	4.01900000000000	5.42600000000000	32.8810000000000	15.4650000000000		87.2850000000000	18.8700000000000	13.1120000000000		15.0160000000000	22.3790000000000	10.6830000000000	1.00500000000000
	29	8	17	21	52	11	17	36		1.80500000000000	1.67600000000000	2.53200000000000	9.34600000000000	2.24500000000000	2.31000000000000	2.80200000000000		2.02900000000000	1.87600000000000	2.74500000000000		2.07300000000000	1.80400000000000	5.29300000000000	10.8260000000000		11.7100000000000	3.56500000000000	41.6280000000000	6.35100000000000	21.0120000000000	10.2790000000000	7.32400000000000		76.4840000000000	6.28100000000000	8.07000000000000		53.8500000000000	205.506000000000	2.36900000000000	1.63900000000000
	11	6	12	10	21	6	11	21		2.15800000000000	2.07000000000000	2.49200000000000	12.2500000000000	2.14800000000000	1.84500000000000	3.04200000000000		1.95100000000000	2.20900000000000	2.57200000000000		2.29800000000000	2.09400000000000	10.2860000000000	3.15700000000000		38.1390000000000	10.4330000000000	18.9700000000000	1.82400000000000	61.3620000000000	95.4950000000000	9.12800000000000		24.1620000000000	102.734000000000	8.87100000000000		51.3140000000000	292.857000000000	4.11000000000000	3.44600000000000
	18	8	14	16	37	9	15	41		2.26200000000000	1.79400000000000	2.81500000000000	0.376000000000000	1.96500000000000	2.13700000000000	2.69600000000000		1.99200000000000	2.06200000000000	2.93300000000000		2.38500000000000	2.05800000000000	3.15800000000000	4.89500000000000		39.0040000000000	20.7450000000000	12.2400000000000	4.32200000000000	29.4640000000000	14.7280000000000	30.5570000000000		33.4260000000000	42.5100000000000	1		16.3000000000000	0.562000000000000	3.97100000000000	2.97200000000000
	13	4	9	9	15	5	11	21		2.19800000000000	1.72900000000000	1.36400000000000	1.75000000000000	2.16900000000000	2.14800000000000	3.04000000000000		1.98700000000000	2.27800000000000	2.83100000000000		2.61900000000000	2.00700000000000	3.21100000000000	2.85600000000000		10.1690000000000	58.2870000000000	4.51900000000000	2.47900000000000	63.0160000000000	35.7340000000000	8.49500000000000		141.610000000000	10.8160000000000	33.2440000000000		10.0540000000000	215.827000000000	9.16900000000000	5.90900000000000
	21	8	19	20	32	9	19	35		2.51300000000000	1.71900000000000	5.34000000000000	NaN	1.95200000000000	1.89600000000000	2.97700000000000		2.17900000000000	3.06200000000000	1.78300000000000		1.99800000000000	2.02000000000000	3.53000000000000	2.66200000000000		2.86500000000000	540.030000000000	2.73400000000000	1.20700000000000	37.3830000000000	210.099000000000	9.60100000000000		12.5420000000000	59.0740000000000	17.2880000000000		1778.86900000000	51.8220000000000	10.9820000000000	15.4940000000000
	25	9	19	18	40	12	19	28		2.40600000000000	1.84700000000000	3.01600000000000	3.86900000000000	2.23100000000000	1.71900000000000	3.02400000000000		2.03600000000000	1.94000000000000	3.14200000000000		2.10300000000000	2.35200000000000	3.83300000000000	3.33400000000000		84.7040000000000	93.3990000000000	12.8910000000000	4.06300000000000	58.4420000000000	11.7330000000000	5.07800000000000		19.0060000000000	3.44700000000000	40.9230000000000		137.430000000000	10.9600000000000	5.91400000000000	6.99200000000000
	17	6	15	20	29	7	16	34		1.80400000000000	1.43800000000000	2.27700000000000	2.85900000000000	2.24500000000000	1.85800000000000	3.26200000000000		2.05000000000000	2.19000000000000	2.53400000000000		2.11600000000000	2.40600000000000	2.69600000000000	3.69100000000000		328.077000000000	9.20500000000000	2.93700000000000	3.15800000000000	81.4790000000000	9.56700000000000	11.5440000000000		824.886000000000	128.242000000000	15.2240000000000		74.9040000000000	6.76200000000000	23.8940000000000	2.84300000000000
	24	7	16	19	39	8	15	31		2.27200000000000	1.94900000000000	4.26600000000000	5.84800000000000	2.35900000000000	2.10000000000000	4.02000000000000		2.14400000000000	2.22100000000000	3.22300000000000		2.02900000000000	2.61700000000000	2.93900000000000	4.55400000000000		9.43700000000000	31.4730000000000	7.66200000000000	2.88400000000000	10.5380000000000	5.12100000000000	17.1770000000000		122.092000000000	4.40800000000000	3.50000000000000		3.03700000000000	3.19600000000000	25.2120000000000	18.6150000000000
	25	10	9	22	33	11	10	34		2.03000000000000	2.36900000000000	4.74900000000000	7.96300000000000	2.07300000000000	2.16600000000000	2.35200000000000		1.69700000000000	1.80400000000000	3.14800000000000		7.37200000000000	2.25900000000000	3.13600000000000	12.0130000000000		18.2060000000000	22.4540000000000	3.13800000000000	1.97800000000000	11.2290000000000	82.8330000000000	9.91300000000000		965.279000000000	229.043000000000	22.8400000000000		3.12000000000000	14.9890000000000	10.7580000000000	6.03200000000000
	31	8	16	39	50	8	20	53		2.15300000000000	2.05700000000000	3.94500000000000	NaN	1.60100000000000	1.86500000000000	6.06800000000000		2.40400000000000	1.72800000000000	2.99300000000000		2.00400000000000	2.28500000000000	3.59000000000000	3.47300000000000		11.5030000000000	26.4110000000000	12.3470000000000	2.33800000000000	115.575000000000	37.1340000000000	8.21500000000000		8.84600000000000	112.672000000000	6.58600000000000		1.79300000000000	14.4450000000000	10.2830000000000	16.0040000000000
	28	8	8	23	44	10	8	44		2.97400000000000	2.20200000000000	2.43900000000000	3.49200000000000	2.22300000000000	1.75100000000000	3.75600000000000		2.19300000000000	1.69600000000000	2.65300000000000		2.37400000000000	2.13800000000000	7.75500000000000	3.77000000000000		2.75100000000000	18.3260000000000	3.68500000000000	7.92900000000000	5.53900000000000	80.6300000000000	4.57600000000000		84.6500000000000	62.0010000000000	4.79600000000000		17.4620000000000	11.4150000000000	4.77800000000000	3.19900000000000
	24	5	9	16	37	5	10	31		2.02600000000000	2.50000000000000	3.29800000000000	NaN	6.69600000000000	2.15500000000000	3.31900000000000		1.91100000000000	1.77200000000000	4.79500000000000		2.15000000000000	2.25100000000000	4.25100000000000	3.45300000000000		21.2620000000000	12.5510000000000	5.20700000000000	3.42300000000000	2.41800000000000	40.8060000000000	5.41000000000000		10.4760000000000	31.9370000000000	6.19200000000000		1918.62400000000	16.6400000000000	15.1940000000000	3.21100000000000
	25	9	13	25	38	10	13	35		2.07300000000000	2.02500000000000	3.10300000000000	NaN	2.39500000000000	2.33800000000000	2.73300000000000		1.99800000000000	2.09000000000000	3.94800000000000		2.14300000000000	2.23100000000000	5.52500000000000	4.33400000000000		28.1700000000000	6.42700000000000	36.5010000000000	1.52700000000000	4.92700000000000	9.27400000000000	4.43400000000000		16.3460000000000	6.65900000000000	6.51900000000000		559.829000000000	128.191000000000	1.91300000000000	22.2540000000000
	23	12	13	16	34	15	13	35		2.20200000000000	2.12900000000000	3.48700000000000	NaN	2.04100000000000	2.10800000000000	3.09400000000000		1.71700000000000	1.69500000000000	3.44300000000000		1.99500000000000	2.05900000000000	3.11400000000000	5.14600000000000		7.87000000000000	1.40200000000000	2.45600000000000	-0.658000000000000	10.8170000000000	60.2760000000000	16.4850000000000		8.51700000000000	322.054000000000	2.22800000000000		505.169000000000	40.4560000000000	5.01400000000000	17.2870000000000
	38	12	31	39	61	13	36	64		4.01100000000000	3.20300000000000	3.52000000000000	5.14600000000000	2.79300000000000	2.18200000000000	3.35400000000000		1.77200000000000	2.47000000000000	3.10500000000000		2.17800000000000	4.93400000000000	2.35300000000000	4.50500000000000		1.73900000000000	7.12600000000000	6.88300000000000	2.03600000000000	15.6870000000000	58.7810000000000	10.2790000000000		28.7000000000000	32.1690000000000	2.42100000000000		401.469000000000	1.98200000000000	12.6330000000000	15.8940000000000
	29	7	15	24	52	9	17	45		2.40500000000000	1.93300000000000	3.09200000000000	12.9330000000000	2.09400000000000	1.94300000000000	3.08600000000000		1.71800000000000	1.67600000000000	2.38700000000000		2.13300000000000	2.03600000000000	9.82600000000000	6.42000000000000		28.6170000000000	33.6800000000000	7.70700000000000	0.228000000000000	1.03600000000000	77.9570000000000	5.22100000000000		38.0900000000000	253.202000000000	25.4190000000000		92.8280000000000	2.75100000000000	1.21600000000000	2.17300000000000
	18	11	7	32	32	12	12	42		2.97700000000000	1.78300000000000	1.69700000000000	2.97200000000000	2.41500000000000	2.48200000000000	3.43600000000000		1.70700000000000	1.59700000000000	4.78100000000000		2.11600000000000	2.01900000000000	3.32300000000000	6.91100000000000		31.2820000000000	63.9850000000000	2.71000000000000	10.2890000000000	6.51600000000000	3.28700000000000	11.2210000000000		48.6730000000000	3.33500000000000	0.673000000000000		8.25300000000000	116.344000000000	2.77800000000000	5.10400000000000
	19	7	16	25	34	7	16	37		2.92000000000000	2.02600000000000	2.91900000000000	10.3960000000000	2.74200000000000	2.10600000000000	2.51100000000000		1.85800000000000	1.94300000000000	2.69400000000000		2.37400000000000	2.10500000000000	3.38000000000000	3.91100000000000		60.8280000000000	2.37100000000000	8.60400000000000	7.60000000000000	17.4050000000000	3.55600000000000	4.77000000000000		128.309000000000	79.8410000000000	12.8380000000000		3.67600000000000	83.0770000000000	4.34400000000000	12.7500000000000
	12	3	6	14	23	3	8	33		2.26600000000000	2.23600000000000	3.58500000000000	7.54200000000000	1.99600000000000	2.68700000000000	2.88800000000000		2.13400000000000	1.74000000000000	2.40500000000000		2.33800000000000	2.29900000000000	3.14700000000000	3.39300000000000		0.841000000000000	16.5880000000000	1.73300000000000	0.843000000000000	90.6850000000000	3.80700000000000	22.8130000000000		33.6880000000000	40.4510000000000	9.64700000000000		32.0160000000000	4.89100000000000	6.69200000000000	11.1330000000000
	19	12	16	17	37	13	17	27		1.92200000000000	2.02400000000000	5.21200000000000	8.82900000000000	3.41100000000000	2.27100000000000	2.56800000000000		1.82500000000000	2.00800000000000	2.59600000000000		2.44500000000000	1.84700000000000	7.22400000000000	3.40000000000000		30.7360000000000	29.0110000000000	0.949000000000000	4.40700000000000	3.65100000000000	29.7450000000000	5.15000000000000		32.5370000000000	100.123000000000	12.2490000000000		43.1020000000000	528.057000000000	3.87900000000000	5.97300000000000
	25	6	11	22	42	6	13	37		1.79400000000000	1.71700000000000	3.17800000000000	NaN	1.88900000000000	1.78200000000000	2.53500000000000		1.91200000000000	1.97300000000000	2.50300000000000		2.07100000000000	2.04800000000000	3.78100000000000	3.64800000000000		21.3370000000000	10.4150000000000	3.10300000000000	2.63700000000000	17.4140000000000	10.7850000000000	2.13800000000000		80.7190000000000	38.2750000000000	12.1600000000000		27.3730000000000	245.336000000000	16.9850000000000	3.38400000000000
	19	8	13	21	29	10	16	35		2.01700000000000	2.08900000000000	2.79300000000000	3.59500000000000	2.52100000000000	2.31500000000000	1.97300000000000		2.05200000000000	2.09900000000000	2.10500000000000		2.09500000000000	1.85800000000000	2.99600000000000	6.48800000000000		14.9230000000000	16.9800000000000	6.15300000000000	8.26300000000000	2.78000000000000	46.8660000000000	21.4240000000000		1.17700000000000	3.55400000000000	19.2660000000000		35.1610000000000	27.4790000000000	12.7070000000000	1.55600000000000
	33	12	16	23	52	12	17	38		2.02800000000000	1.86800000000000	2.31000000000000	7.52500000000000	2.31800000000000	2.21000000000000	2.49400000000000		1.82500000000000	2.13800000000000	2.31600000000000		2.20000000000000	2.11500000000000	0.773000000000000	7.33700000000000		76.3310000000000	3.81900000000000	6.95400000000000	4.11200000000000	10.1110000000000	25.8980000000000	23.8830000000000		99.5730000000000	49.2170000000000	6.38200000000000		147.006000000000	27.4280000000000	3.67500000000000	6.38500000000000
	24	6	11	16	41	8	11	33		2.30900000000000	3.08100000000000	2.26700000000000	NaN	12.0270000000000	1.82400000000000	2.07200000000000		1.82500000000000	1.68600000000000	2.48000000000000		2.13700000000000	2.46800000000000	3.40300000000000	3.39500000000000		5.49500000000000	2.51600000000000	4.62100000000000	10.3110000000000	6.84500000000000	14.1030000000000	20.3430000000000		37.2590000000000	7.80500000000000	3.43200000000000		36.7530000000000	7.06700000000000	10.0710000000000	3.97900000000000
	25	9	17	27	37	9	19	44		2.04900000000000	2.07100000000000	4.34300000000000	3.78400000000000	3.38300000000000	1.83700000000000	1.92100000000000		1.90000000000000	1.89000000000000	2.26600000000000		NaN	2.30900000000000	5.28100000000000	4.64500000000000		23.3230000000000	46.6140000000000	7.40500000000000	9.50700000000000	8.36300000000000	48.1790000000000	22.7470000000000		201.443000000000	7.29500000000000	11.2250000000000		1.25300000000000	55.2380000000000	5.42600000000000	14.6280000000000
	14	5	20	25	26	5	21	39		2.10600000000000	1.98300000000000	2.59200000000000	3.27100000000000	2.28600000000000	1.75000000000000	3.63700000000000		1.71800000000000	2.40100000000000	2.70600000000000		2.82000000000000	2.29700000000000	3.44000000000000	3.73600000000000		105.496000000000	50.3680000000000	14.8610000000000	15.2050000000000	29.8340000000000	17.3940000000000	15.3350000000000		8.64700000000000	6.25900000000000	10.8520000000000		0.793000000000000	9.95900000000000	6.03300000000000	2.85300000000000
	26	10	13	30	35	10	15	45		1.68600000000000	1.81500000000000	2.78700000000000	6.29000000000000	1.83700000000000	1.94400000000000	3.30900000000000		1.91200000000000	2.10200000000000	3.07200000000000		2.24500000000000	2.17700000000000	1.85800000000000	3.97400000000000		267.167000000000	31.4700000000000	17.3920000000000	4.91600000000000	61.8150000000000	25.4640000000000	13.0780000000000		0.560000000000000	14.1960000000000	8.97700000000000		22.1650000000000	7.61700000000000	11.8860000000000	2.70200000000000
	10	8	6	14	13	9	8	28		1.96200000000000	1.90700000000000	3.76600000000000	NaN	1.81500000000000	1.95200000000000	3.81900000000000		2.00700000000000	1.97300000000000	2.55400000000000		2.19100000000000	2.08300000000000	2.33500000000000	4.02300000000000		26.8010000000000	42.9260000000000	19.6260000000000	4.57700000000000	10.1220000000000	56.2170000000000	3.49700000000000		65.3670000000000	1.70500000000000	10.5760000000000		21.9070000000000	44.6760000000000	5.73000000000000	6.98900000000000
	48	15	26	43	75	18	29	62		2.26800000000000	2.21400000000000	3.23400000000000	14.3660000000000	2.30700000000000	1.91100000000000	2.74600000000000		4.89000000000000	1.91700000000000	3.04000000000000		2.05100000000000	7.85900000000000	3.39200000000000	7.29200000000000		9.80600000000000	9.74000000000000	25.2550000000000	1.19200000000000	43.4810000000000	77.1560000000000	31.1930000000000		7.56300000000000	166.241000000000	5.77100000000000		16.7040000000000	2.94300000000000	2.94900000000000	0.409000000000000
	26	6	19	18	45	6	19	33		1.84600000000000	3.45300000000000	2.57700000000000	NaN	2.22400000000000	1.89900000000000	2.67500000000000		2.28600000000000	2.14600000000000	3.93600000000000		2.31400000000000	2.27200000000000	3.08300000000000	NaN		23.0130000000000	23.2740000000000	11.9130000000000	0.100000000000000	54.0980000000000	109.954000000000	28.0350000000000		110.185000000000	1.68200000000000	3.83300000000000		19.1220000000000	14.0310000000000	13.4910000000000	3.64200000000000
	34	12	17	31	55	14	19	51		2.05800000000000	2.07000000000000	2.40500000000000	10.4750000000000	1.86900000000000	2.04900000000000	2.83600000000000		1.95000000000000	1.89000000000000	2.91600000000000		2.06200000000000	2.28600000000000	2.60000000000000	7.00200000000000		23.3240000000000	24.2290000000000	6.47000000000000	0.0710000000000000	49.4800000000000	43.2630000000000	10.9220000000000		36.3160000000000	57.9290000000000	5.29500000000000		154.821000000000	11.1960000000000	6.53900000000000	3.64400000000000
	21	6	23	29	45	8	24	46		1.96800000000000	2.11100000000000	4.26500000000000	3.64000000000000	2.27700000000000	4.44800000000000	3.90600000000000		2.13800000000000	2.16300000000000	2.56100000000000		2.29900000000000	2.06200000000000	2.43700000000000	7.88900000000000		70.1570000000000	36.5270000000000	20.0150000000000	0.357000000000000	4.90300000000000	10.1820000000000	7.65800000000000		70.2870000000000	13.2460000000000	4.13100000000000		1.78900000000000	56.9390000000000	7.04700000000000	8.08800000000000
	14	2	12	16	23	3	11	32		2.00700000000000	2.66500000000000	2.77100000000000	4.46200000000000	2.19000000000000	2.15000000000000	3.35100000000000		1.71700000000000	1.92100000000000	2.79200000000000		2.22400000000000	2.36200000000000	2.95600000000000	3.87700000000000		2.03100000000000	22.2330000000000	2.22300000000000	2.84300000000000	56.8390000000000	39.5230000000000	6.97100000000000		103.270000000000	104.844000000000	39.6180000000000		17.2970000000000	4.27900000000000	8.97500000000000	5.95300000000000
	18	10	11	19	33	11	11	30		2.36800000000000	1.96500000000000	3.42300000000000	NaN	2.46500000000000	2.05000000000000	3.04600000000000		1.87900000000000	2.09300000000000	2.43900000000000		2.11600000000000	2.26200000000000	2.38200000000000	5.82900000000000		27.6520000000000	71.3560000000000	2.20600000000000	3.38800000000000	27.7200000000000	8.27400000000000	16.2890000000000		188.354000000000	57.5780000000000	17.6010000000000		58.9480000000000	38.6260000000000	10.3150000000000	1.81000000000000
	35	14	19	33	59	18	18	53		7.19000000000000	1.94400000000000	2.46000000000000	6.37900000000000	2.42800000000000	1.81500000000000	2.75700000000000		1.98300000000000	2.29300000000000	3.51600000000000		2.29800000000000	2.03000000000000	2.68500000000000	4.11400000000000		4.22500000000000	9.24300000000000	12.4620000000000	5.44900000000000	8.70000000000000	168.821000000000	10.7680000000000		25.3380000000000	45.9100000000000	17.6720000000000		32.4250000000000	148.709000000000	14.1930000000000	8.03700000000000
	10	5	6	8	15	6	7	21		2.14800000000000	1.93300000000000	2.63800000000000	7.59400000000000	2.15700000000000	1.64400000000000	2.69900000000000		1.76100000000000	2.22400000000000	2.95200000000000		2.15300000000000	2.03600000000000	9.46200000000000	4.07800000000000		10.6510000000000	3.25400000000000	6.10400000000000	6.71800000000000	141.889000000000	113.379000000000	16.5550000000000		132.501000000000	47.3780000000000	56.7420000000000		2.52300000000000	5.88900000000000	2.84700000000000	7.22300000000000
	32	12	10	21	42	13	13	39		2.10000000000000	2.13700000000000	2.98300000000000	3.42600000000000	4.60400000000000	2.43600000000000	2.53700000000000		1.82600000000000	2.01900000000000	4.42600000000000		2.39600000000000	2.20900000000000	2.98600000000000	5.78000000000000		23.3690000000000	28.3240000000000	5.53200000000000	4.31000000000000	0.0200000000000000	23.2890000000000	14.5200000000000		43.9150000000000	112.345000000000	5.41300000000000		1.63800000000000	32.1520000000000	18.7060000000000	6.04800000000000
	17	7	14	15	26	7	14	22		2.38100000000000	1.99800000000000	3.32100000000000	13.5350000000000	4.95800000000000	1.57900000000000	2.88800000000000		1.90000000000000	2.22200000000000	3.87400000000000		1.86900000000000	2.45200000000000	3.46800000000000	6.56300000000000		2.28600000000000	9.40900000000000	10.8150000000000	1.84300000000000	7.67000000000000	211.883000000000	18.5380000000000		71.6910000000000	183.636000000000	7.09200000000000		27.0900000000000	39.4240000000000	6.62800000000000	4.20600000000000
	9	5	9	12	20	5	10	15		2.14100000000000	2.30600000000000	2.68700000000000	5.80600000000000	7.22800000000000	2.04100000000000	3.53900000000000		1.86800000000000	1.88000000000000	2.67300000000000		2.61800000000000	2.54100000000000	2.97700000000000	9.22300000000000		65.6160000000000	4.73200000000000	4.81800000000000	1.53100000000000	2.94700000000000	69.2560000000000	4.82300000000000		16.5800000000000	90.3370000000000	2.66000000000000		2.72000000000000	19.9700000000000	10.0330000000000	0.624000000000000
	21	7	14	14	35	7	14	22		2.22200000000000	2.13400000000000	3.49500000000000	16.1910000000000	2.11200000000000	1.89700000000000	2.39300000000000		1.94400000000000	1.92000000000000	2.46800000000000		2.23400000000000	2.54100000000000	3.88000000000000	5.15400000000000		17.6910000000000	28.1750000000000	2.75300000000000	2.05800000000000	5.44100000000000	44.6120000000000	58.6150000000000		23.6170000000000	7.07300000000000	9.22700000000000		2.44600000000000	19.9700000000000	18.5870000000000	0.631000000000000
	41	9	23	42	66	11	26	58		1.92200000000000	1.84500000000000	2.72500000000000	NaN	2.39300000000000	2.69600000000000	2.78300000000000		2.38500000000000	2.26400000000000	2.80700000000000		2.82500000000000	2.37400000000000	3.66100000000000	6.49100000000000		21.1560000000000	10.8080000000000	9.67900000000000	2.00100000000000	24.9610000000000	8.79400000000000	41.6170000000000		26.7480000000000	38.2360000000000	13.2170000000000		7.59700000000000	71.9920000000000	11.6400000000000	1.42600000000000
	17	5	18	17	27	5	19	31		1.92000000000000	2.27300000000000	3.89700000000000	7.09100000000000	2.73800000000000	2.17500000000000	2.87000000000000		1.94400000000000	1.77200000000000	2.43400000000000		2.34900000000000	2.19000000000000	3.86900000000000	NaN		0.588000000000000	9.09600000000000	1.54600000000000	2.11400000000000	10.6880000000000	25.3920000000000	9.85800000000000		5.40500000000000	30.5770000000000	6.47600000000000		41.2600000000000	52.2210000000000	9.20100000000000	2.51700000000000
	14	5	12	12	26	6	13	23		2.08200000000000	2.26000000000000	2.38900000000000	5.06200000000000	2.53900000000000	1.87900000000000	3.35000000000000		1.92200000000000	1.95300000000000	4.02500000000000		2.47700000000000	2.47000000000000	3.38300000000000	5.37900000000000		51.9530000000000	47.3240000000000	17.4020000000000	3.87200000000000	34.4560000000000	21.5950000000000	28.6160000000000		35.7220000000000	89.0310000000000	2.30300000000000		15.7420000000000	62.5910000000000	5.83400000000000	1.92600000000000
	36	13	16	29	51	13	17	47		1.89000000000000	2.01900000000000	1.81300000000000	3.79500000000000	2.68600000000000	2.06000000000000	3.03700000000000		2.17900000000000	1.90900000000000	2.57300000000000		2.44400000000000	2.28600000000000	3.17700000000000	6.44000000000000		1.46500000000000	5.21200000000000	11.7080000000000	11.4750000000000	3.37700000000000	67.2740000000000	16.6100000000000		84.6920000000000	10.2930000000000	9.98200000000000		31.7150000000000	15.5450000000000	2.83400000000000	6.10400000000000
	25	6	12	22	39	6	13	36		2.26500000000000	2.19800000000000	2.70200000000000	6.74400000000000	1.99800000000000	1.92900000000000	2.53400000000000		2.29800000000000	1.88900000000000	2.13500000000000		2.26500000000000	2.29700000000000	2.72700000000000	3.81200000000000		27.9500000000000	1.49600000000000	14.6730000000000	2.79000000000000	19.3050000000000	66.0650000000000	25.7600000000000		33.1560000000000	4.88400000000000	16.1220000000000		33.0560000000000	5.70200000000000	18.9130000000000	4.14000000000000
	37	8	15	16	48	8	17	33		2.22300000000000	2.16500000000000	2.96100000000000	9.68400000000000	2.20200000000000	2.19500000000000	2.78200000000000		2.05100000000000	2.01000000000000	2.53800000000000		2.37900000000000	2.06100000000000	3.46700000000000	1.38500000000000		1.26400000000000	30.4210000000000	5.28500000000000	3.07900000000000	21.4900000000000	57.6460000000000	20.5960000000000		13.6530000000000	8.34500000000000	8.82300000000000		42.2850000000000	83.6450000000000	5.82500000000000	0.0710000000000000
	18	11	15	18	24	10	16	28		2.07700000000000	2.11300000000000	3.47300000000000	NaN	1.81400000000000	1.95000000000000	3.75300000000000		1.38600000000000	1.96400000000000	2.20700000000000		2.52000000000000	2.23400000000000	5.45300000000000	NaN		392.727000000000	1.42600000000000	3.58800000000000	2.39300000000000	18.8280000000000	13.3060000000000	10.4250000000000		13.1720000000000	3.76600000000000	11.6730000000000		32.7530000000000	29.8750000000000	2.18200000000000	-0.890000000000000
	19	2	7	12	25	3	9	20		2.50100000000000	1.90100000000000	2.62000000000000	2.67600000000000	2.37300000000000	1.74900000000000	2.80500000000000		2.12600000000000	1.72900000000000	2.16000000000000		2.24000000000000	2.28500000000000	3.44000000000000	NaN		23.3290000000000	106.725000000000	1.26000000000000	34.1630000000000	9.75800000000000	172.186000000000	4.74800000000000		60.9150000000000	96.3740000000000	4.80100000000000		159.429000000000	14.0460000000000	3.41500000000000	-0.128000000000000
	36	12	19	27	63	15	22	48		2.07100000000000	1.66400000000000	2.40200000000000	4.21000000000000	2.29300000000000	1.86900000000000	2.84400000000000		1.95500000000000	1.57900000000000	2.15600000000000		2.22400000000000	2.33100000000000	4.33600000000000	12.6160000000000		45.8300000000000	14.1040000000000	14.6740000000000	3.17900000000000	41.2710000000000	203.698000000000	28.8810000000000		30.3540000000000	702.460000000000	20.4000000000000		25.3030000000000	11.3830000000000	5.60900000000000	3.37800000000000
	64	17	25	57	69	19	31	64		2.09400000000000	2.03600000000000	2.70600000000000	NaN	2.13500000000000	1.94100000000000	2.82000000000000		2.09300000000000	2.64600000000000	2.23600000000000		2.19100000000000	2.16800000000000	3.39800000000000	5.41600000000000		11.1260000000000	73.6010000000000	16.4850000000000	0.666000000000000	4.18400000000000	14.2210000000000	19.0680000000000		54.4600000000000	21.6650000000000	7.56000000000000		124.433000000000	163.697000000000	8.72600000000000	11.4590000000000
	38	10	13	14	44	10	16	23		2.03600000000000	2.21100000000000	2.35200000000000	4	2.36200000000000	2.11600000000000	3.10400000000000		1.70700000000000	1.97300000000000	2.59900000000000		2.14800000000000	2.31100000000000	3.22900000000000	4.00700000000000		55.2770000000000	58.4670000000000	11.9110000000000	16.3870000000000	15.9290000000000	89.5500000000000	24.5190000000000		17.7720000000000	115.595000000000	15.3540000000000		11.7600000000000	52.3870000000000	8.28000000000000	9.02300000000000
	72	9	22	69	62	12	26	57		2.04900000000000	2.58900000000000	3.22900000000000	NaN	2.01800000000000	2.23300000000000	3.05000000000000		1.90100000000000	2.27000000000000	2.33400000000000		2.26000000000000	2.36000000000000	3.22900000000000	3.72400000000000		51.7540000000000	7.31000000000000	3.47100000000000	7.57400000000000	15.9330000000000	20.5330000000000	8.37200000000000		76.6630000000000	24.0620000000000	26.4350000000000		55.4910000000000	9.91000000000000	8.28000000000000	30.3250000000000
	27	8	12	19	41	7	18	27		5.53600000000000	2.27600000000000	2.26600000000000	NaN	2.43800000000000	1.96400000000000	2.60900000000000		1.77200000000000	2.07300000000000	2.80300000000000		2.22300000000000	1.96500000000000	4.04400000000000	3.67700000000000		11.0510000000000	0.183000000000000	7.40600000000000	2.15200000000000	12.7280000000000	27.4210000000000	16.0560000000000		84.1820000000000	62.1310000000000	7.43600000000000		34.9410000000000	135.105000000000	4.27500000000000	11.0510000000000
	20	9	16	21	25	9	16	24		1.72800000000000	1.85400000000000	3.65100000000000	NaN	2.22100000000000	1.86900000000000	2.98300000000000		1.83800000000000	2.14100000000000	3.20000000000000		2.50100000000000	2.23000000000000	7.75800000000000	3.71300000000000		91.1120000000000	36.3690000000000	22.7390000000000	-0.294000000000000	34.8640000000000	29.4420000000000	10.7770000000000		187.919000000000	5.01000000000000	12.8810000000000		1.47100000000000	9.58000000000000	4.05800000000000	8.43200000000000
	48	18	24	38	52	16	25	43		2.10500000000000	2.04000000000000	2.90200000000000	5.94900000000000	2.25500000000000	1.94300000000000	3.66600000000000		2.20200000000000	2.04200000000000	2.51300000000000		2.21900000000000	2.09400000000000	2.27600000000000	9.66600000000000		41.7500000000000	129.409000000000	12.1300000000000	1.19500000000000	5.87200000000000	220.298000000000	3.32000000000000		48.6220000000000	49.9240000000000	4.55900000000000		65.5920000000000	22.3080000000000	3.79100000000000	-0.0920000000000000
	61	21	23	56	60	20	25	59		2.44900000000000	1.86800000000000	3.22200000000000	5.79000000000000	2.10400000000000	2.02600000000000	3.45600000000000		1.73900000000000	2.37200000000000	2.65800000000000		1.96600000000000	3.25700000000000	3.40300000000000	4.92700000000000		3.07300000000000	155.643000000000	7.02300000000000	0.596000000000000	26.8750000000000	4.47200000000000	7.18100000000000		4.68600000000000	44.5900000000000	29.5760000000000		101.958000000000	29.8730000000000	5.49600000000000	6.10700000000000
	63	13	12	35	48	10	12	39		1.96300000000000	2.27200000000000	3.31000000000000	9.84800000000000	2.50300000000000	1.90000000000000	3.36300000000000		1.85600000000000	2.25200000000000	2.64200000000000		2.38400000000000	2.54100000000000	3.22900000000000	4.10600000000000		30.2050000000000	7.90400000000000	16.0120000000000	4.50400000000000	55.9320000000000	213.694000000000	5.56400000000000		44.9760000000000	30.5370000000000	7.79700000000000		36.8640000000000	30.9950000000000	8.28000000000000	9.07700000000000
	43	9	15	26	41	9	16	31		1.92900000000000	1.88900000000000	2.89000000000000	7.06900000000000	2.09400000000000	2.16500000000000	2.31000000000000		2.12600000000000	1.95300000000000	2.83600000000000		2.22400000000000	2.15500000000000	2.96400000000000	4.23000000000000		267.819000000000	24.8900000000000	16.8640000000000	4.49700000000000	47.2720000000000	76.7660000000000	19.0270000000000		56.9540000000000	11.1710000000000	11.6090000000000		39.6620000000000	11.3000000000000	10.4810000000000	15.2970000000000
	34	10	16	21	38	8	15	31		2.42800000000000	2.19800000000000	4.55700000000000	7.39700000000000	1.89700000000000	2.05100000000000	2.11500000000000		1.95900000000000	1.94400000000000	2.60500000000000		2.21100000000000	2.20200000000000	3.69900000000000	4.33300000000000		1.50400000000000	39.0020000000000	2.71300000000000	4.91200000000000	4.12400000000000	51.9430000000000	15.8810000000000		144.073000000000	83.2380000000000	12.5800000000000		36.1480000000000	1.09400000000000	8.55100000000000	4.11800000000000
	58	13	18	37	47	16	21	45		2.13800000000000	2.01200000000000	3.91100000000000	6.32900000000000	2.00900000000000	1.98400000000000	2.77200000000000		1.98600000000000	1.86900000000000	2.50600000000000		2.58900000000000	2.01800000000000	3.51000000000000	5.00600000000000		28.9340000000000	15.2770000000000	22.3120000000000	3.69800000000000	48.1250000000000	74.6120000000000	42.2810000000000		45.0780000000000	28.2760000000000	21.9540000000000		5.96500000000000	42.5930000000000	12.3980000000000	8.14300000000000
	26	8	8	16	27	7	10	23		1.87800000000000	2.27600000000000	3.42700000000000	6.22800000000000	2.03000000000000	2.07800000000000	3.84500000000000		1.80400000000000	1.88600000000000	2.46000000000000		2.21100000000000	2.14300000000000	3.26200000000000	NaN		35.6060000000000	17.6830000000000	12.4790000000000	1.96900000000000	48.4380000000000	114.113000000000	5.93500000000000		89.2280000000000	77.5170000000000	5.77700000000000		25.6810000000000	7.58400000000000	11.4010000000000	3.83300000000000
	54	13	18	32	45	12	18	32		1.83600000000000	2.31400000000000	4.67000000000000	6.77500000000000	2.14700000000000	2.20200000000000	2.75200000000000		2.30700000000000	1.76000000000000	2.78200000000000		2.23100000000000	3.20600000000000	3.42200000000000	9.40000000000000		22.8600000000000	23.5940000000000	5.39100000000000	4.12900000000000	13.3850000000000	20.6940000000000	49.0410000000000		23.5920000000000	112.508000000000	11.3180000000000		15.8230000000000	10.9710000000000	10.6380000000000	-0.209000000000000
	36	10	13	26	34	9	13	32		2.16200000000000	1.98700000000000	2.50200000000000	3.06600000000000	2.16900000000000	2.01900000000000	3.52300000000000		2.16900000000000	1.57700000000000	2.13200000000000		2.18800000000000	2.60300000000000	2.31800000000000	11.5140000000000		23.0200000000000	175.751000000000	2.20200000000000	3.13100000000000	5.74700000000000	18.5990000000000	5.03700000000000		27.9240000000000	9.76800000000000	2.47400000000000		33.5150000000000	1.99000000000000	8.94400000000000	0.232000000000000
	46	14	25	61	51	15	25	62		1.98500000000000	2.52400000000000	2.46300000000000	6.11400000000000	1.81500000000000	2.15400000000000	3.01000000000000		1.98700000000000	1.73900000000000	2.57800000000000		2.70700000000000	3.06100000000000	2.79300000000000	7.82400000000000		46.0120000000000	13.1830000000000	9.98700000000000	7.08300000000000	43.9650000000000	61.4930000000000	28.1500000000000		82.9460000000000	56.7730000000000	21.1990000000000		4.91000000000000	7.66100000000000	10.0570000000000	0.640000000000000
	56	9	6	17	39	9	7	21		2.20800000000000	2.87400000000000	3.00800000000000	6.47500000000000	2.00400000000000	2.02800000000000	3.37100000000000		2.04600000000000	2.05700000000000	3.50600000000000		3.13800000000000	2.26600000000000	3.15400000000000	3.92200000000000		15.7640000000000	76.1790000000000	9.19700000000000	14.2410000000000	111.648000000000	17.8620000000000	12.7080000000000		88.7850000000000	50.9700000000000	4.58400000000000		49.7310000000000	53.3850000000000	10.5840000000000	7.92900000000000
	38	11	12	17	35	14	12	28		3.09400000000000	2.53600000000000	3.07900000000000	4.64900000000000	2.16900000000000	1.84700000000000	2.90000000000000		2.15800000000000	2.27100000000000	2.87800000000000		2.20200000000000	2.35400000000000	4.07200000000000	3.88200000000000		3.56800000000000	10.8720000000000	8.19100000000000	4.53300000000000	1.57300000000000	43.9900000000000	18.7330000000000		17.0510000000000	22.5340000000000	14.5900000000000		29.1940000000000	19.6520000000000	2.58700000000000	5.51100000000000
	40	9	17	32	43	11	17	39		6.54600000000000	2.50300000000000	3.34100000000000	6.97500000000000	1.72700000000000	2.44900000000000	2.44800000000000		1.88500000000000	1.88000000000000	3.27200000000000		2.17400000000000	2.14800000000000	2.83600000000000	5.17200000000000		0.953000000000000	6.91700000000000	25.4070000000000	1.64300000000000	22.6740000000000	33.2030000000000	32.4940000000000		40.8530000000000	80.7910000000000	10.9540000000000		21.6600000000000	76.1240000000000	6.33500000000000	12.9710000000000
	63	10	11	21	45	10	14	29		1.93200000000000	1.65300000000000	2.69300000000000	3.94500000000000	2.35200000000000	1.96100000000000	2.26200000000000		1.73600000000000	1.92200000000000	2.55600000000000		2.00800000000000	2.06200000000000	2.92700000000000	3.08400000000000		14.3880000000000	3.48400000000000	8.66000000000000	13.6220000000000	31.0600000000000	39.1000000000000	7.15500000000000		27.7210000000000	40.2680000000000	5.78900000000000		21.7810000000000	35.6850000000000	8.26500000000000	6.74700000000000
	26	5	15	30	40	6	16	46		1.93100000000000	1.81400000000000	3.31000000000000	3.98600000000000	2.21100000000000	2.37300000000000	4.93700000000000		2.26600000000000	2.44800000000000	2.72700000000000		1.96600000000000	2.27100000000000	3.54100000000000	4.83300000000000		25.9510000000000	65.1390000000000	16.0120000000000	4.13100000000000	124.184000000000	9.96200000000000	5.52700000000000		9.15500000000000	26.3650000000000	5.96400000000000		25.8870000000000	33.1900000000000	12.2340000000000	2.50100000000000
	44	11	17	44	52	12	17	46		2.55200000000000	1.96300000000000	2.83000000000000	NaN	2.05000000000000	1.89700000000000	2.69500000000000		1.90000000000000	2.21300000000000	2.99100000000000		1.86600000000000	2.52000000000000	3.48000000000000	5.45600000000000		31.0020000000000	155.940000000000	8.54700000000000	1.44200000000000	17.0800000000000	49.2110000000000	19.8090000000000		25.3460000000000	12.5410000000000	8.21200000000000		4.39400000000000	24.0990000000000	8.66500000000000	9.79600000000000
	40	9	12	20	47	10	16	29		1.71800000000000	2.17100000000000	3.04900000000000	NaN	2.30900000000000	2.11300000000000	2.87900000000000		2.00300000000000	1.93700000000000	2.66300000000000		1.63100000000000	2.17000000000000	2.83200000000000	2.76100000000000		62.8610000000000	18.8960000000000	3.69000000000000	0.579000000000000	16.4620000000000	27.6030000000000	27.6510000000000		75.7020000000000	432.564000000000	26.5440000000000		4.16300000000000	20.2510000000000	8.86900000000000	7.76800000000000
	72	8	18	26	52	9	19	26		1.97600000000000	2.12700000000000	3.88700000000000	9.49800000000000	2.02900000000000	2.02500000000000	2.81200000000000		1.84600000000000	2.12200000000000	2.90000000000000		1.98700000000000	2.28600000000000	2.43900000000000	3.18900000000000		96.3520000000000	2489.84300000000	9.70600000000000	-0.330000000000000	74.4740000000000	77.4870000000000	32.7450000000000		150.225000000000	19.6620000000000	11.7830000000000		12.8990000000000	26.8520000000000	2.51000000000000	19.1560000000000
	36	7	12	16	30	6	14	18		2.03700000000000	1.85800000000000	4.17700000000000	NaN	1.94400000000000	2.59900000000000	3.32500000000000		2.00500000000000	1.79400000000000	3.35100000000000		1.97600000000000	1.99800000000000	2.92200000000000	9.76300000000000		22.1300000000000	10.6690000000000	4.99900000000000	0.268000000000000	537.486000000000	21.0590000000000	6.64200000000000		199.734000000000	6.40600000000000	24.1900000000000		39.2500000000000	32.1970000000000	0.355000000000000	3.45200000000000
	30	7	13	36	36	7	15	29		2.27700000000000	2.31400000000000	2.71500000000000	NaN	2.44500000000000	1.93200000000000	3.33000000000000		2.04800000000000	2.05200000000000	2.56200000000000		2.04100000000000	1.99800000000000	3.69100000000000	4.79500000000000		12.8890000000000	23.5940000000000	10.0750000000000	-0.109000000000000	25.7950000000000	93.9040000000000	5.15600000000000		40.4730000000000	34.0430000000000	7.68700000000000		107.461000000000	32.1970000000000	3.93900000000000	5.57800000000000
	44	18	26	55	43	16	30	50		1.85800000000000	1.98500000000000	3.50100000000000	NaN	2.37200000000000	1.96100000000000	2.71000000000000		1.61100000000000	1.92100000000000	2.66000000000000		1.91100000000000	2.67000000000000	4.34200000000000	4.94000000000000		8.99600000000000	18.6110000000000	14.1670000000000	-0.693000000000000	49.5420000000000	152.662000000000	19.7440000000000		204.729000000000	99.4570000000000	24.0440000000000		360.233000000000	4.93000000000000	6.51900000000000	6.59000000000000
	28	12	15	22	34	11	17	23		2.38000000000000	2.04700000000000	2.48100000000000	6.86300000000000	2.36600000000000	2.07900000000000	3.24900000000000		2.16600000000000	1.75000000000000	7.27500000000000		2.36600000000000	2.67500000000000	3.48000000000000	3.52000000000000		62.8880000000000	6.76000000000000	12.5990000000000	0.484000000000000	18.9820000000000	17.0250000000000	11.0900000000000		29.3160000000000	31.8750000000000	2.54600000000000		23.4830000000000	18.4220000000000	8.66500000000000	9.45900000000000
	57	16	29	35	47	16	27	44		2.08300000000000	2.74300000000000	2.36300000000000	NaN	2.19100000000000	2.74000000000000	2.71400000000000		2.00900000000000	2.02500000000000	2.35300000000000		2.07000000000000	2.03700000000000	3.54300000000000	4.71500000000000		6.40500000000000	9.33800000000000	12.3720000000000	1.92700000000000	24.1880000000000	19.3860000000000	56.9370000000000		57.0890000000000	64.0720000000000	17.0880000000000		46.3740000000000	8.61600000000000	20.1640000000000	8.32200000000000
	34	13	7	15	38	11	7	19		2.22500000000000	2.37300000000000	3.83300000000000	12.9650000000000	2.22000000000000	2.11100000000000	3.00800000000000		1.77200000000000	1.83500000000000	2.71300000000000		2.11500000000000	2.27700000000000	3.34600000000000	3.39400000000000		30.3930000000000	7.77400000000000	4.41100000000000	0.490000000000000	17.0360000000000	48.7150000000000	41.4460000000000		42.8860000000000	8.75700000000000	16.7580000000000		9.98500000000000	7.14600000000000	11.2570000000000	4.32700000000000
	26	16	19	30	26	14	22	39		2.09100000000000	1.91200000000000	3.04100000000000	6.03200000000000	0.911000000000000	2.02100000000000	2.71400000000000		2.15600000000000	1.93200000000000	2.06100000000000		2.33700000000000	1.99800000000000	3.49300000000000	6.03300000000000		17.7250000000000	52.1270000000000	3.07900000000000	2.86600000000000	127.244000000000	58.9110000000000	56.9370000000000		2.15600000000000	140.846000000000	9.64600000000000		2.84100000000000	32.1970000000000	14.6560000000000	-0.654000000000000
	54	15	13	17	46	17	15	23		1.88000000000000	2.23200000000000	2.65300000000000	11.5660000000000	1.86900000000000	2.13000000000000	3.55500000000000		1.75100000000000	2.44500000000000	2.33000000000000		2.33700000000000	2.26300000000000	3.33200000000000	3.67100000000000		58.2570000000000	55.8910000000000	6.19400000000000	3.24000000000000	1.08600000000000	50.6650000000000	21.6520000000000		3.48100000000000	6.17900000000000	15.1030000000000		2.84100000000000	48.6800000000000	16.9570000000000	0.796000000000000
	34	7	16	28	34	7	16	42		1.83700000000000	1.87900000000000	7.98300000000000	2.60100000000000	2.52200000000000	2.03000000000000	3.02800000000000		1.90100000000000	1.54600000000000	2.17700000000000		2.58800000000000	2.30700000000000	4.79800000000000	NaN		23.8170000000000	20.1410000000000	4.09700000000000	7.53000000000000	5.20200000000000	30.7870000000000	25.2810000000000		64.8020000000000	113.290000000000	4.12600000000000		2.58700000000000	12.8110000000000	2.17600000000000	0.687000000000000
	35	9	11	23	25	8	13	24		1.86900000000000	1.83700000000000	2.35900000000000	NaN	2.16900000000000	2.23100000000000	3.72100000000000		1.94400000000000	1.96400000000000	2.00900000000000		2.36300000000000	2.01300000000000	6.86100000000000	3.74100000000000		31.8280000000000	133.039000000000	8.34600000000000	-0.420000000000000	8.60000000000000	10.4560000000000	23.9880000000000		3.66000000000000	35.8190000000000	18.0980000000000		10.7340000000000	39.8740000000000	1.98200000000000	9.41000000000000
	34	7	9	25	42	7	12	35		1.71900000000000	2.07500000000000	5.36800000000000	14.2620000000000	2.18500000000000	2.25400000000000	3.30100000000000		2.05800000000000	1.99200000000000	2.28100000000000		8.05000000000000	1.78300000000000	2.69000000000000	9.13600000000000		17.5640000000000	17.7850000000000	7.01600000000000	1.78800000000000	26.7510000000000	53.5860000000000	5.76400000000000		26.4860000000000	9.93300000000000	26.1640000000000		2.14700000000000	151.115000000000	10.2540000000000	4.13100000000000
	45	9	16	22	38	8	15	28		1.89800000000000	2.06100000000000	4.85200000000000	4.69000000000000	2.00800000000000	2.09900000000000	3.84400000000000		2.06800000000000	2.00800000000000	2.45900000000000		2.48100000000000	1.84400000000000	2.94300000000000	8.01900000000000		3.97700000000000	6.97700000000000	7.36600000000000	4.06800000000000	25.7570000000000	204.426000000000	5.99300000000000		39.3240000000000	6.66400000000000	9.81400000000000		8.48300000000000	62.0160000000000	8.13000000000000	1.31300000000000
	47	10	12	18	49	12	15	26		1.19200000000000	2.01300000000000	2.38100000000000	NaN	2.08400000000000	2.01500000000000	4.30700000000000		1.95500000000000	2.25200000000000	2.73700000000000		2.40500000000000	2.06000000000000	3.38100000000000	4.36600000000000		1.13100000000000	25.0500000000000	20.7320000000000	2.96700000000000	57.8210000000000	204.246000000000	4.60100000000000		9.15700000000000	35.4010000000000	33.0850000000000		65.7030000000000	7.47500000000000	13.9360000000000	9.68900000000000
	38	5	11	11	37	5	16	21		2.29900000000000	2.11600000000000	2.57800000000000	3.15200000000000	2.85800000000000	1.78300000000000	2.75900000000000		1.90100000000000	1.91000000000000	2.66100000000000		2.58500000000000	2.02900000000000	3.77600000000000	4.43300000000000		4.28100000000000	12.2700000000000	4.22800000000000	11.4330000000000	11.0410000000000	123.090000000000	16.1440000000000		2.50300000000000	8.36700000000000	11.7350000000000		7.27700000000000	54.8790000000000	4.52400000000000	4.88400000000000
	23	4	7	16	33	6	10	24		10.2200000000000	2.02000000000000	2.83700000000000	4.43700000000000	2.08200000000000	1.97700000000000	2.25400000000000		1.72900000000000	1.74000000000000	2.87700000000000		2.15600000000000	2.11200000000000	3.28300000000000	4.04600000000000		2.85700000000000	37.8710000000000	5.78000000000000	4.95700000000000	44.4620000000000	19.7540000000000	8.81200000000000		168.329000000000	175.318000000000	35.1730000000000		18.1360000000000	26.6460000000000	2.71400000000000	9.19900000000000
	50	14	21	18	57	15	24	34		2.38400000000000	4.81300000000000	3.12600000000000	3.16400000000000	2.25500000000000	1.74000000000000	3.59000000000000		1.81400000000000	2.52200000000000	3.32400000000000		2.43500000000000	2.56700000000000	3.31000000000000	4.65000000000000		0.335000000000000	6.24000000000000	5.09400000000000	2.24200000000000	5.40500000000000	278.607000000000	13.1940000000000		155.808000000000	8.66300000000000	4.58000000000000		190.214000000000	5.36900000000000	16.6500000000000	6.94700000000000
	35	9	13	18	46	9	14	28		1.77200000000000	2.48000000000000	3.42400000000000	4.15000000000000	2.46000000000000	1.74000000000000	2.90000000000000		1.90100000000000	2.16500000000000	2.64300000000000		2.26400000000000	2.28700000000000	2.88900000000000	2.17900000000000		37.2430000000000	10.0650000000000	0.859000000000000	11.5190000000000	6.11500000000000	278.607000000000	14.7730000000000		4.37600000000000	106.646000000000	16.8110000000000		26.5020000000000	21.7010000000000	4.68000000000000	8.19000000000000
	58	15	20	31	64	18	22	45		2.26600000000000	1.96000000000000	2.52000000000000	4.89400000000000	2.12700000000000	2.07800000000000	3.04000000000000		1.82500000000000	2.19100000000000	2.86900000000000		2.26300000000000	2.24400000000000	3.08800000000000	4.63000000000000		5.63800000000000	270.803000000000	10.5590000000000	8.14300000000000	15.8400000000000	13.5320000000000	3.35100000000000		0.450000000000000	9.91600000000000	29.8910000000000		87.7230000000000	21.1250000000000	9.63100000000000	4.96800000000000
	35	8	19	27	32	8	22	39		2.24400000000000	2.18500000000000	2.33100000000000	3.90500000000000	2.15600000000000	2.11400000000000	2.31600000000000		2.27400000000000	1.93000000000000	3.16000000000000		4.92500000000000	2.03000000000000	2.53300000000000	NaN		7.25200000000000	19.3430000000000	5.39700000000000	9.64100000000000	135.247000000000	33.3880000000000	6.72200000000000		10.8280000000000	76.9400000000000	4.03700000000000		9.68000000000000	155.012000000000	11.5810000000000	2.05000000000000
	65	13	18	26	56	15	18	43		1.71800000000000	1.81500000000000	3.92000000000000	4.13600000000000	2.29700000000000	2.51300000000000	2.65700000000000		1.71900000000000	2.01800000000000	2.58700000000000		2.84800000000000	2.03800000000000	4.94600000000000	9.92400000000000		50.2880000000000	15.7260000000000	1.38000000000000	3.09300000000000	38.7800000000000	22.4680000000000	16.0250000000000		163.739000000000	2.20000000000000	6.23300000000000		0.0440000000000000	27.4150000000000	10.8870000000000	0.724000000000000
	19	0	8	15	23	1	10	18		2.49100000000000	2.20000000000000	7.85100000000000	11.4740000000000	2.26200000000000	1.86600000000000	4.97700000000000		2.12600000000000	2.02900000000000	2.51400000000000		2.67200000000000	2.98600000000000	4.63900000000000	8.45200000000000		2.80100000000000	9.66200000000000	0.849000000000000	6.35300000000000	39.3520000000000	115.666000000000	7.97100000000000		9.14800000000000	48.8460000000000	8.64800000000000		6.42800000000000	18.2730000000000	5.96000000000000	1.28300000000000
	23	9	8	23	27	11	9	23		2.39300000000000	2.06200000000000	3.21000000000000	4.96900000000000	2.42100000000000	2.03700000000000	2.84200000000000		1.92300000000000	1.94900000000000	3.60800000000000		2.29900000000000	2.22300000000000	7.23500000000000	3.12500000000000		5.68000000000000	0.603000000000000	20.7990000000000	2.96300000000000	39.4050000000000	61.5240000000000	13.9000000000000		42.3610000000000	99.2710000000000	3.50600000000000		4.63900000000000	6.39500000000000	3.61500000000000	2.39400000000000
	49	10	23	25	61	13	25	33		1.74900000000000	2.14600000000000	4.05700000000000	3.11700000000000	3.10300000000000	2.07800000000000	2.99500000000000		1.84600000000000	1.94300000000000	2.71800000000000		2.36700000000000	1.95500000000000	3.15600000000000	5.34900000000000		1.03300000000000	41.4580000000000	3.61100000000000	7.34100000000000	29.5330000000000	30.2560000000000	6.41200000000000		82.4100000000000	45.6240000000000	6.09000000000000		25.1910000000000	-0.266000000000000	3.52600000000000	9.67100000000000
	28	8	15	20	32	9	17	26		2.07300000000000	1.75100000000000	4.80700000000000	3.52000000000000	2.16500000000000	3.24300000000000	4.55400000000000		2.05900000000000	2.33600000000000	3.32200000000000		1.98700000000000	2.19100000000000	3.13100000000000	3.71500000000000		12.2150000000000	66.7710000000000	4.08900000000000	6.36400000000000	7.47200000000000	15.1840000000000	3.39400000000000		68.5000000000000	22.5060000000000	1.45000000000000		47.4990000000000	4.11300000000000	3.31700000000000	4.58700000000000
	23	11	16	29	23	14	21	32		2.01600000000000	3	4.98300000000000	3.38400000000000	2.12500000000000	2.23400000000000	3.16800000000000		2.37400000000000	2.04600000000000	2.73000000000000		2.27500000000000	2.03800000000000	2.84500000000000	10.4730000000000		3.67500000000000	1.04600000000000	4.27500000000000	5.21700000000000	0.999000000000000	94.1250000000000	4.27000000000000		4.28600000000000	7.17000000000000	16.4790000000000		32.5290000000000	27.4150000000000	45.0420000000000	8.95500000000000
	37	12	25	26	52	14	26	35		2.07200000000000	2.37400000000000	3.38400000000000	3.16800000000000	2.04000000000000	2.02400000000000	2.68200000000000		1.78300000000000	1.89000000000000	1.96100000000000		2.22800000000000	2.08400000000000	4.06700000000000	NaN		30.6480000000000	4.96000000000000	6.20500000000000	5.31900000000000	53.8480000000000	14.0140000000000	15.1240000000000		92.2690000000000	70.4240000000000	31.9990000000000		32.6520000000000	78.5930000000000	14.1190000000000	7.28200000000000
	17	10	11	11	21	9	11	14		2.31700000000000	2.29700000000000	3.27200000000000	10.2240000000000	2.04500000000000	2.33300000000000	3.37800000000000		1.87500000000000	2.05200000000000	2.28800000000000		2.10200000000000	2.34800000000000	4.11800000000000	4.34800000000000		8.78300000000000	8.59600000000000	7.71800000000000	2.12100000000000	4.82000000000000	6.01000000000000	12.5190000000000		23.7040000000000	142.977000000000	4.61300000000000		16.4460000000000	11.5480000000000	10.5240000000000	1.33900000000000
	13	2	7	12	14	2	5	15		2.19500000000000	1.83100000000000	4.05400000000000	11.1700000000000	1.85800000000000	2.20900000000000	4.38500000000000		1.72900000000000	2.18900000000000	3.16500000000000		2.70700000000000	2.39300000000000	3.81000000000000	5.80600000000000		1.25900000000000	51.0800000000000	3.45700000000000	1.06300000000000	20.1870000000000	22.6480000000000	5.97300000000000		22.6410000000000	239.357000000000	1.69200000000000		24.4400000000000	31.3430000000000	16.9620000000000	2.76100000000000
	44	12	14	23	43	14	15	29		2.17600000000000	3.20600000000000	3.38400000000000	4.23100000000000	2.33100000000000	2.16500000000000	5.63000000000000		1.85500000000000	1.83600000000000	2.33100000000000		2.42800000000000	2.24200000000000	3.39500000000000	5.64900000000000		201.485000000000	1.44200000000000	11.7560000000000	1.91600000000000	72.7680000000000	70.2520000000000	9.45000000000000		167.701000000000	956.428000000000	22.1630000000000		8.52300000000000	61.2330000000000	17.2720000000000	11.5490000000000
	64	17	23	30	56	19	24	40		2.11500000000000	2.96100000000000	2.74900000000000	3.77200000000000	2.85500000000000	2.08200000000000	4.32200000000000		2.39300000000000	2.23200000000000	2.43500000000000		2.21800000000000	2.06500000000000	4.35100000000000	NaN		85.2200000000000	18.6250000000000	8.46800000000000	2.22800000000000	3.19700000000000	29.3020000000000	4.50700000000000		15.5580000000000	22.1130000000000	12.4880000000000		17.0700000000000	2.65500000000000	14.5950000000000	1.01800000000000
	41	9	10	14	50	10	16	27		2.24500000000000	2.69700000000000	2.72800000000000	NaN	2.07800000000000	2.34100000000000	2.67900000000000		2.04900000000000	2.08600000000000	2.32000000000000		3.00100000000000	2.21600000000000	3.35600000000000	7.90400000000000		10.9040000000000	4.66700000000000	12.8760000000000	1.61200000000000	216.844000000000	7.11900000000000	24.2420000000000		9.58400000000000	9.22400000000000	23.1180000000000		6.16500000000000	3.38600000000000	3.48000000000000	3.84800000000000
	37	10	8	28	35	10	8	39		2.28200000000000	2.37300000000000	2.62100000000000	4.99300000000000	1.90100000000000	1.88800000000000	3.41500000000000		2.00600000000000	2.37400000000000	3.39700000000000		2.12700000000000	2.23600000000000	5.30000000000000	3.15600000000000		21.1290000000000	6.68000000000000	19.9210000000000	1.16500000000000	81.7770000000000	154.938000000000	0.948000000000000		93.8730000000000	6.98300000000000	19.1160000000000		2.47200000000000	17.0970000000000	7.95300000000000	28.1940000000000
	55	21	17	52	51	23	19	56		2.42700000000000	1.80300000000000	2.28600000000000	6.66300000000000	2.06200000000000	2.44700000000000	3.17900000000000		2.36500000000000	1.97600000000000	2.55700000000000		2.46000000000000	2.22200000000000	3.18600000000000	3.19000000000000		5.41100000000000	32.4250000000000	4.92800000000000	0.544000000000000	7.51600000000000	33.4680000000000	21.7230000000000		63.2770000000000	245.816000000000	24.8740000000000		2.52300000000000	19.1350000000000	9.89600000000000	7.44200000000000
	49	11	19	27	44	16	22	35		1.86900000000000	1.84600000000000	2.62700000000000	5.64300000000000	2.20800000000000	2.51300000000000	2.66200000000000		1.67600000000000	1.67500000000000	2.57000000000000		2.34000000000000	2.76100000000000	2.67500000000000	2.81100000000000		47.6210000000000	178.205000000000	6.90600000000000	0.814000000000000	0.844000000000000	31.0920000000000	20.8410000000000		25.1890000000000	22.5260000000000	50.5690000000000		6.49200000000000	27.9390000000000	5.53200000000000	21.8560000000000
	11	5	6	12	15	3	6	12		2.25400000000000	1.62100000000000	2.76100000000000	6.87700000000000	2.78300000000000	2.04100000000000	3.11900000000000		2.10400000000000	2.96600000000000	3.05000000000000		2.29200000000000	2.24000000000000	3.18900000000000	4.98400000000000		143.674000000000	44.3540000000000	8.98500000000000	0.270000000000000	0.883000000000000	32.3470000000000	25.9240000000000		89.3030000000000	12.5660000000000	25.5300000000000		107.879000000000	114.254000000000	6.28600000000000	2.73400000000000
	39	9	17	29	36	8	18	29		1.91100000000000	1.76800000000000	2.53400000000000	NaN	2.34300000000000	2.05100000000000	2.81300000000000		1.69700000000000	2.06000000000000	2.87600000000000		2.21300000000000	1.97500000000000	3.91700000000000	6.61200000000000		39.9830000000000	22.8430000000000	8.79800000000000	2.02100000000000	118.234000000000	16.4300000000000	15.6520000000000		36.6920000000000	353.313000000000	4.22500000000000		10.4180000000000	21.3130000000000	8.21300000000000	2.35400000000000
	55	10	21	24	57	12	24	35		2.23600000000000	1.90800000000000	2.69900000000000	3.41900000000000	2.31800000000000	1.78700000000000	2.20200000000000		1.93300000000000	1.88000000000000	2.46700000000000		2.03000000000000	2.90900000000000	2.59100000000000	2.84400000000000		31.0780000000000	29.1580000000000	10.7280000000000	2.88100000000000	40.7160000000000	55.6100000000000	13.2640000000000		0.908000000000000	91.6640000000000	43.0520000000000		32.2710000000000	12.9810000000000	4.23600000000000	15.6400000000000
	60	21	34	34	60	21	31	34		2.02900000000000	1.99200000000000	3.71700000000000	3.72000000000000	1.91100000000000	2.01100000000000	2.49800000000000		1.79300000000000	3.48700000000000	2.59700000000000		2.26400000000000	2.57700000000000	3.84100000000000	9.29500000000000		11.4110000000000	135.759000000000	2.85400000000000	12.1970000000000	6.08800000000000	16.2180000000000	9.69400000000000		4.69700000000000	5.59100000000000	16.4350000000000		49.9490000000000	39.5020000000000	19.3600000000000	4.40600000000000
	48	13	27	35	56	14	29	41		2.07300000000000	1.73900000000000	2.70500000000000	6.67700000000000	2.24300000000000	1.90800000000000	2.98800000000000		2.04100000000000	2.12300000000000	2.37700000000000		2.79200000000000	2.22300000000000	2.99700000000000	4.13900000000000		3.40400000000000	35.6310000000000	9.06800000000000	8.66400000000000	6.74200000000000	161.425000000000	9.52500000000000		37.4750000000000	8.39300000000000	29.7980000000000		23.0690000000000	10.6840000000000	13.9140000000000	13.6760000000000
	26	5	6	28	30	8	7	29		1.90000000000000	1.86800000000000	3.84900000000000	9.79100000000000	2.36200000000000	2.36300000000000	4.13200000000000		2.05200000000000	1.96400000000000	2.44900000000000		2.17900000000000	2.29700000000000	3.17000000000000	5.80500000000000		56.5540000000000	144.046000000000	2.08100000000000	1.17800000000000	2.55800000000000	0.398000000000000	24.9030000000000		31.5750000000000	42.2450000000000	16.4760000000000		16.4490000000000	3.43800000000000	5.00900000000000	2.02300000000000
	30	11	19	20	31	13	18	24		2.09300000000000	2.22900000000000	3.17400000000000	3.73000000000000	1.84700000000000	2.07300000000000	3.05700000000000		2.39100000000000	2.32400000000000	2.75200000000000		2.52800000000000	2.48000000000000	5.22200000000000			12.5530000000000	6.83800000000000	3.02900000000000	7.47500000000000	59.8000000000000	39.8580000000000	15.7930000000000		27.5110000000000	1.96700000000000	12.1590000000000		9.94100000000000	89.5060000000000	4.05900000000000
	22	8	9	25	26	10	11	32		2.21700000000000	1.80400000000000	8.99000000000000	4.98200000000000	2.06900000000000	1.99700000000000	3.07600000000000		1.88000000000000	1.82400000000000	1.43900000000000		2.35200000000000	2.25600000000000	3.29600000000000			10.7560000000000	102.688000000000	8.41500000000000	4.12400000000000	17.2930000000000	151.502000000000	3.39300000000000		70.4950000000000	111.680000000000	14.5910000000000		33.0910000000000	89.4270000000000	2.69300000000000
	84	13	30	52	72	15	35	59		2.45900000000000	2.18700000000000	6.96100000000000	4.92000000000000	2.14500000000000	2.23100000000000	2.82100000000000		2.72600000000000	2.43000000000000	3.35300000000000		2.48000000000000	3.38700000000000	3.01000000000000			3.57900000000000	14.0630000000000	5.07800000000000	5.69400000000000	73.5380000000000	88.7680000000000	8.50000000000000		1.82800000000000	3.58300000000000	3.71100000000000		34.7860000000000	6.20600000000000	2.97100000000000
	53	11	18	35	42	14	22	41		2.06000000000000	2.03500000000000	2.91800000000000	2.95500000000000	2.41300000000000	1.86700000000000	2.97200000000000		2.09800000000000	1.90100000000000	5.44700000000000		2.13500000000000	2.12600000000000	4.24600000000000			37.4590000000000	1.97300000000000	3.05700000000000	6.85100000000000	16.8410000000000	63.9760000000000	16.4900000000000		24.4210000000000	24.1260000000000	6.82000000000000		18.6170000000000	59.6340000000000	10.9400000000000
	42	12	18	28	40	12	20	34		2.07100000000000	6.75700000000000	12.0230000000000	6.41500000000000	2.27500000000000	1.84700000000000	3.78600000000000		2.30700000000000	1.63000000000000	2.19100000000000		2.83400000000000	2.26200000000000	3.68000000000000			31.7360000000000	10.2510000000000	1.55300000000000	1.93400000000000	20.1140000000000	61.0930000000000	11.0290000000000		29.7770000000000	47.2780000000000	16.0180000000000		18.3210000000000	21.1200000000000	4.57000000000000
	15	8	11	16	18	8	10	21		1.83700000000000	1.91100000000000	2.60300000000000	6.08100000000000	1.96400000000000	1.97400000000000	3.47200000000000		2.02900000000000	1.74000000000000	2.30400000000000		2.28800000000000	3.15900000000000	4.54600000000000			247.539000000000	22.2930000000000	34.1580000000000	1.90600000000000	75.4320000000000	22.2450000000000	6.43600000000000		118.531000000000	83.6830000000000	5.77100000000000		14.4780000000000	25.4340000000000	8.72300000000000
	33	10	12	37	35	10	14	38		7.56300000000000	2.41000000000000	3.18000000000000	5.76400000000000	2.36100000000000	2.15800000000000	2.98800000000000		1.79200000000000	1.96600000000000	2.56300000000000		2.10500000000000	2.52300000000000	2.43800000000000			2.97300000000000	59.3720000000000	18.1160000000000	1.38200000000000	41.2810000000000	73.1200000000000	1.68800000000000		182.468000000000	2.87600000000000	9.68100000000000		78.8960000000000	8.51500000000000	21.2070000000000
	24	9	22	36	27	9	22	40		1.82600000000000	1.94400000000000	2.59900000000000	NaN	1.67900000000000	1.85800000000000	4.08400000000000		1.75100000000000	2.34000000000000	2.65400000000000		2.11600000000000	3.26500000000000	3.23200000000000			390.804000000000	10.9560000000000	37.2610000000000	-0.110000000000000	605.313000000000	165.458000000000	25.8470000000000		16037.4760000000	18.8310000000000	15.1870000000000		16.7370000000000	10.9760000000000	5.71500000000000
	56	8	24	48	48	13	27	48		2.24400000000000	2.85800000000000	3.27000000000000	9.90700000000000	2.17000000000000	2.16300000000000	2.78400000000000		1.94100000000000	2.22300000000000	1.98600000000000		2.52900000000000	2.15300000000000	3.66900000000000			16.2260000000000	13.1570000000000	22.6010000000000	1.05200000000000	-0.100000000000000	9.19500000000000	14.0670000000000		0.834000000000000	44.2870000000000	16.2620000000000		31.6370000000000	5.40800000000000	5.99600000000000
	22	8	11	19	26	8	14	23		2.28400000000000	2.32500000000000	2.63200000000000	10.7840000000000	2.05800000000000	1.73900000000000	3.32600000000000		2.10300000000000	1.89100000000000	2.42100000000000		2.17500000000000	2.16600000000000	2.09500000000000			16.4780000000000	29.2540000000000	19.7390000000000	5.12800000000000	7.49400000000000	65.1190000000000	17.4760000000000		62.2070000000000	27.7170000000000	8.14100000000000		4.70800000000000	55.4730000000000	14.2500000000000
	19	5	9	24	24	5	9	24		1.78300000000000	2.12100000000000	3.61500000000000	5.56100000000000	2.01500000000000	2.03000000000000	3.29800000000000		2.00200000000000	2.55100000000000	2.75900000000000		2.37900000000000	2.46900000000000	2.66800000000000			17.1970000000000	11.2100000000000	3.82300000000000	2.36900000000000	1.90600000000000	12.2080000000000	22.1150000000000		7.13300000000000	38.9670000000000	7.04900000000000		2.14900000000000	52.9210000000000	16.6660000000000
	33	5	11	20	38	6	14	23		2.00200000000000	2.53400000000000	2.62200000000000	3.00500000000000	2.52300000000000	2.09300000000000	2.78100000000000		2.53200000000000	1.77200000000000	2.83900000000000		2.51000000000000	2.41400000000000	2.80400000000000			6.31900000000000	15.0680000000000	6.80600000000000	7.11500000000000	10.1480000000000	10.6350000000000	16.7030000000000		0.571000000000000	45.6440000000000	19.0160000000000		19.1480000000000	16.4690000000000	16.5140000000000
	33	7	10	15	40	9	12	17		2.24500000000000	2.62500000000000	3.38400000000000	7.48700000000000	2.54100000000000	1.98400000000000	3.83100000000000		2.03700000000000	1.97600000000000	6.69000000000000		2.38100000000000	2.18100000000000	4.14000000000000			10.4210000000000	3.18200000000000	3.18900000000000	5.37900000000000	0.478000000000000	2.86900000000000	6.93200000000000		21.1040000000000	29.1040000000000	4.58100000000000		0.810000000000000	36.2140000000000	9.68800000000000
	22	12	14	29	27	12	18	32		2.27300000000000	2.16300000000000	2.43800000000000	3.07500000000000	1.74000000000000	2.50200000000000	3.17200000000000		1.97500000000000	1.93800000000000	2.57900000000000		2.22400000000000	2.38100000000000	2.81400000000000			6.47200000000000	73.4510000000000	8.14500000000000	7.35500000000000	35.1640000000000	49.1330000000000	24.2830000000000		83.4940000000000	44.4170000000000	21.9470000000000		23.8940000000000	85.7400000000000	9.85900000000000
	23	14	14	33	28	14	15	37		1.99300000000000	2.39600000000000	3.68200000000000	4.19500000000000	1.84700000000000	1.77200000000000	3.08700000000000		1.85800000000000	2.24200000000000	2.30900000000000		2.35200000000000	2.25300000000000	2.95100000000000			2.24700000000000	23.4850000000000	11.2170000000000	12.8580000000000	24.3600000000000	136.171000000000	10.6480000000000		13.3220000000000	195.015000000000	30.1030000000000		20.1630000000000	22.5650000000000	3.22000000000000
	31	5	10	13	34	6	12	15		1.65200000000000	1.94200000000000	2.61800000000000	7.88900000000000	2.03900000000000	2.07800000000000	3.24400000000000		1.24500000000000	2.23100000000000	2.63700000000000		2.27700000000000	2.23300000000000	2.98400000000000			17.6560000000000	132.154000000000	19.5680000000000	9.69800000000000	185.207000000000	23.1730000000000	17.5590000000000		46.9960000000000	5.48000000000000	33.1540000000000		36.1560000000000	4.33700000000000	2.30100000000000
	43	16	17	25	37	16	17	26		1.85800000000000	1.71900000000000	2.67500000000000	4.87300000000000	1.96500000000000	1.89100000000000	2.67000000000000		2.23100000000000	1.79300000000000	3.71600000000000		2.02400000000000	2.64700000000000	2.69700000000000			139.540000000000	309.449000000000	10.5970000000000	11.5180000000000	8.76400000000000	113.473000000000	43.1440000000000		260.993000000000	151.848000000000	29.6630000000000		281.189000000000	10.0370000000000	1.37700000000000
	31	7	17	25	33	7	17	28		2.06100000000000	1.91900000000000	2.89200000000000	5.98300000000000	2.54300000000000	1.77100000000000	2.56800000000000		1.84700000000000	1.95400000000000	3.31700000000000		2.24100000000000	2.12200000000000	2.50000000000000			70.4000000000000	31.8360000000000	7.24400000000000	0.735000000000000	50.1190000000000	109.752000000000	19.0130000000000		71.0350000000000	36.4770000000000	22.9100000000000		10.4190000000000	107.048000000000	6.32100000000000
	22	7	12	19	30	7	12	26		1.93400000000000	2.30700000000000	2.46900000000000	4.55300000000000	3.34900000000000	1.84100000000000	2.66400000000000		2.05200000000000	2.01000000000000	2.50300000000000		2.27600000000000	2.01800000000000	3.93300000000000			33.5050000000000	12.2430000000000	19.4270000000000	2.97500000000000	2.41500000000000	39.3250000000000	15.3660000000000		1.67700000000000	92.4830000000000	40.1550000000000		139.417000000000	65.3110000000000	6.11800000000000
										2.45500000000000	1.97600000000000	2.49300000000000	6.52700000000000	2.34100000000000	1.96300000000000	3.32800000000000		2.10200000000000	1.99600000000000	2.95600000000000		2.44800000000000	2.24000000000000	9.10000000000000			26.6520000000000	33.6350000000000	8.59300000000000	6.14900000000000	4.98100000000000	350.179000000000	5.32300000000000		4.95300000000000	34.3490000000000	13.4910000000000		45.3690000000000	7.37500000000000	3.28200000000000
										2.24900000000000	1.86900000000000	3.40600000000000	5.34900000000000	1.83700000000000	2.42400000000000	2.44100000000000		1.55500000000000	2.03000000000000	2.56100000000000		2.21000000000000	2.44700000000000	3.42800000000000			4.80300000000000	29.6300000000000	3.32900000000000	2.81300000000000	83.8720000000000	24.7460000000000	27.0760000000000		15.4770000000000	46.5180000000000	33.9860000000000		88.4640000000000	18.4720000000000	19.9900000000000
										2.06300000000000	1.69700000000000	2.97300000000000	3.32400000000000	2.17000000000000	1.94300000000000	3.34700000000000		2.09400000000000	1.74900000000000	3.50300000000000		2.47000000000000	1.79000000000000	2.19100000000000			44.0080000000000	45.2340000000000	11.6970000000000	9.24600000000000	10.7710000000000	7.64900000000000	23.6910000000000		8.14300000000000	157.517000000000	12.5870000000000		17.2890000000000	20.6480000000000	2.57500000000000
										NaN	1.92200000000000	2.82600000000000	3.09200000000000	2.36900000000000	1.76200000000000	2.60500000000000		2.09400000000000	1.87800000000000	2.92100000000000		2.18600000000000	2.26800000000000	3.08100000000000			11.3180000000000	23.9590000000000	6.34600000000000	10.2360000000000	9.12600000000000	59.1520000000000	16.6220000000000		11.1660000000000	3.18500000000000	0.339000000000000		34.3920000000000	35.0910000000000	4.79600000000000
										1.81500000000000	1.74900000000000	2.68300000000000	4.15700000000000	9.59400000000000	1.79400000000000	3.04700000000000		2.47400000000000	2.42800000000000	4.28200000000000		2.19900000000000	2.22300000000000	2.63000000000000			42.5540000000000	92.0330000000000	8.29300000000000	3.43200000000000	1.68300000000000	502.070000000000	5.19200000000000		24.7380000000000	32.7360000000000	3.52800000000000		25.7620000000000	55.5820000000000	7.54200000000000
										2.42200000000000	1.77200000000000	3.11500000000000	4.35500000000000	3.18600000000000	1.67600000000000	3.25700000000000		1.97500000000000	1.85700000000000	2.69600000000000		2.51000000000000	2.01200000000000	3.35600000000000			6.43100000000000	11.2550000000000	8.28000000000000	8.60100000000000	0.215000000000000	211.185000000000	18.8670000000000		42.6730000000000	26.5940000000000	26.5780000000000		4.87400000000000	76.4490000000000	8.96300000000000
										1.96600000000000	1.82500000000000	3.63600000000000	6.62400000000000	2.29800000000000	1.91100000000000	4.17300000000000		2.19400000000000	2.01800000000000	2.66300000000000		2.61000000000000	2.32600000000000	3.33000000000000			0.683000000000000	56.4990000000000	3.84300000000000	5.67100000000000	4.11700000000000	59.3940000000000	2.09200000000000		1.46300000000000	3.29200000000000	29.6390000000000		50.1350000000000	20.4790000000000	4.65300000000000
										2.35100000000000	2.22700000000000	1.69000000000000	7.16300000000000	2.24400000000000	2.18800000000000	3.00300000000000		2.08900000000000	2.03600000000000	2.99500000000000		2.02900000000000	2.47800000000000	2.50700000000000			32.3950000000000	24.6870000000000	7.97900000000000	1.28200000000000	5.49900000000000	8.99500000000000	45.1220000000000		111.263000000000	15.2280000000000	10.0740000000000		486.815000000000	22.4080000000000	7.05500000000000
										2.59900000000000	2.20700000000000	8.09100000000000	4.35000000000000	2.21100000000000	2.05000000000000	3.03900000000000		2.13200000000000	2.23100000000000	2.49700000000000		2.03800000000000	2.43800000000000	2.88900000000000			43.4430000000000	67.6330000000000	4.44800000000000	1.64500000000000	6.01800000000000	93.3840000000000	33.8730000000000		67.1320000000000	28.1060000000000	14.0480000000000		4.72600000000000	16.0850000000000	7.17900000000000
										1.76200000000000	2.03600000000000	4.43700000000000	7.02000000000000	2.53700000000000	2.13500000000000	2.61600000000000		2.07600000000000	1.71800000000000	2.57600000000000		2.33900000000000	2.26400000000000	5.16500000000000			40.7850000000000	27.3430000000000	4.88200000000000	0.513000000000000	24.6720000000000	57.0490000000000	17.4040000000000		55.6440000000000	58.3530000000000	15.4810000000000		77.2510000000000	5.84300000000000	7.55600000000000
										2.20400000000000	1.93300000000000	11.0980000000000	11.7090000000000	2.21300000000000	1.85700000000000	2.76100000000000		1.82500000000000	1.79400000000000	2.75100000000000		2.24800000000000	2.20200000000000	3.76500000000000			0.563000000000000	143.972000000000	1.34700000000000	0.644000000000000	56.5690000000000	113.300000000000	18.3430000000000		14.6390000000000	95.8360000000000	2.24700000000000		62.1070000000000	4.72500000000000	1.96700000000000
										2.32800000000000	2.13700000000000	11.1590000000000	3.19200000000000	1.89000000000000	1.89800000000000	3.51300000000000		2.15600000000000	2.13500000000000	2.07300000000000		2.27300000000000	3.48900000000000	4.53900000000000			-0.163000000000000	22.6300000000000	4.92400000000000	3.39000000000000	87.8090000000000	40.3820000000000	3.65500000000000		75.5900000000000	20.2640000000000	19.1780000000000		32.3800000000000	13.0620000000000	7.10100000000000
										2.70700000000000	1.82600000000000	10.3520000000000	NaN	2.57700000000000	2.05100000000000	2.45800000000000		2.24100000000000	2.33600000000000	2.52900000000000		2.06200000000000	2.42700000000000	3.92100000000000			2.82400000000000	30.4240000000000	4.09000000000000	2.92700000000000	19.4200000000000	34.2410000000000	33.7320000000000		28.1720000000000	55.9830000000000	21.3060000000000		17.8430000000000	5.02200000000000	2.54600000000000
										3.90800000000000	2.33100000000000	4.15300000000000	10.5590000000000	2.18100000000000	2.15600000000000	2.85300000000000		1.85800000000000	6.16400000000000	2.04100000000000		2.29800000000000	2.64100000000000	3.36000000000000			4.66700000000000	16.6100000000000	6.34500000000000	4.39800000000000	3.83400000000000	2.17700000000000	12.3980000000000		18.8100000000000	6.58800000000000	14.4830000000000		15.6150000000000	11.3350000000000	6.34600000000000
										2.16200000000000	2.34100000000000	2.87900000000000	11.3070000000000	2.59900000000000	2.23600000000000	3.08400000000000		1.93300000000000	1.94200000000000	3.12600000000000		2.39500000000000	1.68600000000000	3.49400000000000			28.4190000000000	20.9380000000000	3.07600000000000	6.13000000000000	3.45200000000000	33.9680000000000	7.74600000000000		45.9970000000000	66.1960000000000	2.35200000000000		30.8590000000000	74.5780000000000	10.3040000000000
										1.80400000000000	2.11100000000000	2.91900000000000	NaN	2.19100000000000	2.16900000000000	4.44700000000000		1.67600000000000	1.92100000000000	2.50400000000000		3.77200000000000	1.98700000000000	2.93100000000000			115.137000000000	4.63700000000000	11.0380000000000	0.543000000000000	1.06000000000000	160.627000000000	8.09800000000000		59.7750000000000	118.299000000000	5.78200000000000		6.68500000000000	34.3180000000000	4.63100000000000
										NaN	2.57800000000000	3.59600000000000	NaN	1.86600000000000	2.14200000000000	5.38700000000000		1.86900000000000	2.04000000000000	2.11500000000000		2.66900000000000	2.04900000000000	3.36400000000000			44.4290000000000	10.0700000000000	6.03600000000000	-0.136000000000000	14.0850000000000	69.7360000000000	2.53900000000000		32.0180000000000	83.3640000000000	18.9670000000000		7.01300000000000	99.5730000000000	7.69300000000000
										2.65300000000000	2.92100000000000	4.94600000000000	7.80600000000000	1.88900000000000	1.69700000000000	3.54100000000000		1.80200000000000	2.23100000000000	2.37400000000000		2.09000000000000	2.10000000000000	4.38200000000000			24.0440000000000	4.82800000000000	8.24100000000000	3.42400000000000	17.4370000000000	141.758000000000	11.7760000000000		8.57900000000000	50.7580000000000	10.1700000000000		26.0410000000000	114.791000000000	2.66700000000000
										3.48200000000000	2.11500000000000	3.15700000000000	10.4430000000000	2.05000000000000	2.09400000000000	3.21400000000000		1.99800000000000	1.93200000000000	2.92500000000000		2.06700000000000	2.49500000000000	3.82200000000000			4.55400000000000	3.37700000000000	6.15500000000000	2.35800000000000	37.7800000000000	184.450000000000	18.5390000000000		38.6130000000000	64.5760000000000	4.69800000000000		0.882000000000000	26.8390000000000	13.4110000000000
										2.85700000000000	4.06800000000000	2.43800000000000	2.81400000000000	2.12300000000000	2.11400000000000	3.21100000000000		2.01400000000000	1.97400000000000	2.93400000000000		2.03800000000000	1.94300000000000	4.52500000000000			17.1900000000000	12.3010000000000	56.2810000000000	5.21700000000000	21.7600000000000	23.1460000000000	10.3160000000000		22.8660000000000	153.099000000000	21.1490000000000		5.37800000000000	75.6340000000000	9.00300000000000
										3.84200000000000	2.62200000000000	4.89600000000000	4.06300000000000	2.01800000000000	1.96600000000000	2.82600000000000		2.16000000000000	1.97600000000000	2.99100000000000		2.18100000000000	2.14100000000000	2.66500000000000			0.837000000000000	20.6730000000000	10.0900000000000	12.0670000000000	39.1310000000000	168.683000000000	10.0990000000000		36.0550000000000	59.2740000000000	33.7430000000000		33.7690000000000	13.9170000000000	1.56300000000000
										2.35100000000000	3.09300000000000	3.16100000000000	7.11100000000000	1.98300000000000	1.83700000000000	2.73600000000000		1.88000000000000	1.99500000000000	2.78800000000000		2.33000000000000	2.23100000000000	3.94000000000000			36.9780000000000	6.81100000000000	4.16000000000000	2.87400000000000	2.48300000000000	109.930000000000	15.0090000000000		423.425000000000	159.747000000000	8.48200000000000		1.62500000000000	5.95700000000000	0.271000000000000
										4.05600000000000	2.42800000000000	5.21400000000000	4.71900000000000	2.61900000000000	2.09200000000000	2.92400000000000		1.69700000000000	1.94000000000000	2.95200000000000		2.35900000000000	1.97600000000000	3.82500000000000			6.77500000000000	9.34900000000000	12.9770000000000	1.04200000000000	39.8740000000000	108.216000000000	14.2940000000000		521.387000000000	36.9250000000000	19.2150000000000		36.8770000000000	10.7860000000000	9.08000000000000
										2.46700000000000	2.21000000000000	4.39900000000000	9.50700000000000	2.72500000000000	2.22900000000000	2.93400000000000		1.81500000000000	2.20500000000000	2.56700000000000		2.46000000000000	1.65400000000000	3.46700000000000			7.63100000000000	7.20200000000000	4.57300000000000	3.33600000000000	32.6960000000000	18.3120000000000	5.65200000000000		38.9150000000000	2.39900000000000	8.97600000000000		4.43300000000000	38.0090000000000	18.6040000000000
										2.25600000000000	2.15900000000000	5.32400000000000	3.26000000000000	2.01500000000000	2.04100000000000	3.37300000000000		1.99300000000000	2.06800000000000	2.89600000000000		2.52300000000000	2.17400000000000	3.35700000000000			0.836000000000000	18.9880000000000	6.53200000000000	8.55600000000000	108.106000000000	5.07700000000000	10.0390000000000		43.9510000000000	123.203000000000	35.0490000000000		12.0180000000000	15.9050000000000	10.8640000000000
										2.42300000000000	2.65300000000000	5.67100000000000	4.89200000000000	2.07900000000000	2.07800000000000	3.60600000000000		1.91100000000000	2.27400000000000	2.79300000000000		2.58500000000000	2.25300000000000	2.64900000000000			1.12100000000000	8.76300000000000	3.95500000000000	0.833000000000000	47.8380000000000	39.0670000000000	13.8670000000000		13.2050000000000	21.4150000000000	1.18700000000000		3.87200000000000	192.176000000000	9.36800000000000
										2.26700000000000	2.67500000000000	1.65300000000000	8.72200000000000	1.84700000000000	1.98700000000000	2.80200000000000		1.81500000000000	4.03500000000000	3.24000000000000		2.22400000000000	3.64900000000000	5.34600000000000			24.0020000000000	17.2930000000000	1.22100000000000	2.61200000000000	53.8250000000000	119.794000000000	19.9720000000000		150.822000000000	4.12000000000000	42.3830000000000		9.65100000000000	2.54600000000000	6.84200000000000
										2.46100000000000	1.68600000000000	1.85800000000000	9.93800000000000	2.19200000000000	2.07100000000000	2.93900000000000		1.76200000000000	2.06200000000000	3.24900000000000		2.11600000000000	1.91900000000000	2.92300000000000			3.43800000000000	391.724000000000	6.13500000000000	3.69800000000000	16.4810000000000	60.5750000000000	74.8990000000000		47.9480000000000	30.3930000000000	37.9680000000000		54.1870000000000	4.08300000000000	17.0410000000000
										2.20100000000000	2.20600000000000	4.75900000000000	5.98000000000000	2.07700000000000	2.10300000000000	2.93100000000000		2.11200000000000	2.53500000000000	2.35700000000000		2.24400000000000	2.50800000000000	2.19200000000000			88.3840000000000	19.2040000000000	6.50900000000000	21.0560000000000	336.080000000000	20.5870000000000	28.9700000000000		45.9980000000000	20.7380000000000	27.2960000000000		13.3630000000000	6.64100000000000	7.40000000000000
										7.31000000000000	1.97300000000000	5.80900000000000	9.59300000000000	2.19100000000000	1.92700000000000	3.48500000000000		2.12700000000000	2.17400000000000	2.47000000000000		2.12300000000000	2.20800000000000	3.02600000000000			5.39400000000000	3.10000000000000	3.20500000000000	0.647000000000000	50.1530000000000	372.685000000000	4.66100000000000		61.7350000000000	33.6410000000000	7.70400000000000		34.1340000000000	33.1280000000000	11.4730000000000
										1.61100000000000	NaN	2.75100000000000	NaN	2.22300000000000	1.94900000000000	2.59600000000000		2.37200000000000	1.67500000000000	2.63900000000000		2.45900000000000	1.75800000000000	2.65200000000000			13.5380000000000	16.6800000000000	19.4680000000000	0.0500000000000000	30.9790000000000	352.641000000000	11.2850000000000		342.690000000000	50.6990000000000	58.1760000000000		3.48300000000000	53.0460000000000	22.8600000000000
										1.96500000000000	2.20000000000000	7.91400000000000	NaN	2.17500000000000	2.00800000000000	2.78200000000000		1.82600000000000	1.98700000000000	2.52100000000000		2.12700000000000	2.15800000000000	3.13700000000000			4.64200000000000	13.8210000000000	2.95600000000000	0.499000000000000	22.9950000000000	6.30500000000000	27.7180000000000		30.4320000000000	17.9090000000000	11.5780000000000		133.819000000000	24.0030000000000	24.9660000000000
										3.68500000000000	1.97600000000000	2.63000000000000	5.90700000000000	1.90000000000000	2.05900000000000	2.75900000000000		1.89900000000000	1.55700000000000	3.03000000000000		6.22900000000000	2.27200000000000	3.14800000000000			7.20500000000000	37.8040000000000	18.6820000000000	3.06500000000000	23.8860000000000	13.9220000000000	17.4990000000000		52.2050000000000	78.7680000000000	13.1800000000000		2.71700000000000	35.5230000000000	7.35700000000000
										2.89700000000000	3.66900000000000	2.73900000000000	10.4850000000000	1.87700000000000	2.10000000000000	2.82400000000000		2.13700000000000	2.03600000000000	2.80200000000000		2.02000000000000	2.31800000000000	4.69100000000000			5.90600000000000	13.2410000000000	2.15000000000000	1.72600000000000	59.0730000000000	48.6880000000000	10.7520000000000		4.70600000000000	52.0710000000000	33.5270000000000		8.34600000000000	23.7370000000000	8.52700000000000
										2.05200000000000	2.10400000000000	4.58900000000000	7.79900000000000	2.13500000000000	2.10200000000000	4.15800000000000		1.90100000000000	1.62200000000000	2.84700000000000		2.01900000000000	2.99800000000000	2.91800000000000			43.3830000000000	2.67300000000000	2.29700000000000	1.75100000000000	6.52800000000000	69.6590000000000	3.54700000000000		47.1850000000000	97.3840000000000	11.7720000000000		31.9450000000000	33.4090000000000	4.07400000000000
										1.93300000000000	1.69600000000000	1.40600000000000	11.5140000000000	2.12700000000000	2.04600000000000	2.74800000000000		NaN	1.88600000000000	2.70600000000000		2.52500000000000	2.28400000000000	3.08200000000000			53.5710000000000	34.6260000000000	3.64100000000000	1.10800000000000	7.24200000000000	325.159000000000	24.8720000000000		85.4320000000000	236.399000000000	3.37900000000000		50.7200000000000	6.05600000000000	26.1940000000000
										2.24500000000000	1.88900000000000	6.45200000000000	8.24100000000000	2.80800000000000	1.90000000000000	2.59100000000000		2.15800000000000	2.20000000000000	2.48500000000000		2.37100000000000	2.71700000000000	3.13900000000000			27.8570000000000	13.2120000000000	6.84400000000000	0.627000000000000	6.78100000000000	81.0520000000000	22.4000000000000		1.73400000000000	71.4190000000000	9.95500000000000		12.3270000000000	14.6240000000000	21.1350000000000
										1.90100000000000	2.57500000000000	1.11700000000000	11.0920000000000	2.33100000000000	1.97500000000000	2.72800000000000		2.56000000000000	1.92800000000000	2.23100000000000		2.39400000000000	2.39600000000000	3.61300000000000			46.0360000000000	4.34800000000000	3.29200000000000	0.228000000000000	14.5410000000000	23.3320000000000	7.02000000000000		69.6220000000000	101.708000000000	11.7460000000000		54.0310000000000	20.4790000000000	9.06300000000000
										1.75100000000000	2.07900000000000	2.60700000000000	NaN	1.96600000000000	1.88000000000000	2.29300000000000		1.92200000000000	2.07300000000000	2.82800000000000		2.23000000000000	2.24200000000000	8.05300000000000			11.4370000000000	91.5260000000000	13.2440000000000	0.0930000000000000	2.04300000000000	14.5020000000000	4.45700000000000		102.532000000000	6.20000000000000	12.7810000000000		25.8180000000000	64.7250000000000	2.50400000000000
										4.73100000000000	2.49000000000000	1.57900000000000	NaN	2.31800000000000	1.98700000000000	3.12400000000000		2.45000000000000	1.91200000000000	2.57700000000000		1.99800000000000	2.13500000000000	3.96000000000000			0.643000000000000	3.41600000000000	2.05000000000000	2.60100000000000	31.7020000000000	65.0480000000000	13.1150000000000		33.7800000000000	147.186000000000	10.9720000000000		4.60400000000000	54.4050000000000	8.90500000000000
										2.23200000000000	1.93300000000000	2.21900000000000	4.51900000000000	2.58900000000000	2.00300000000000	5.42000000000000		1.93600000000000	2.06200000000000	3.27600000000000		2.96400000000000	2.25400000000000	2.95600000000000			49.1320000000000	53.1360000000000	4.79900000000000	2.09700000000000	31.4040000000000	64.2960000000000	1.24800000000000		35.4320000000000	93.0600000000000	18.0120000000000		1.97800000000000	43.9330000000000	35.9780000000000
										2.40300000000000	2.15800000000000	2.97000000000000	4.53200000000000	1.96600000000000	2.02900000000000	2.60500000000000		1.78200000000000	2.15700000000000	2.72000000000000		2.29900000000000	2.41900000000000	3.21600000000000			45.6430000000000	5.88500000000000	6.24500000000000	3.07700000000000	64.5910000000000	65.2300000000000	12.4040000000000		143.699000000000	1.94700000000000	7.14700000000000		12.2840000000000	6.94700000000000	15.1350000000000
										NaN	2.56200000000000	2.80400000000000	3.42100000000000	1.91200000000000	2.91300000000000	2.59900000000000		1.92800000000000	2.19900000000000	3.01000000000000		2.15700000000000	2.32900000000000	2.95400000000000			1.31300000000000	4.02800000000000	1.08500000000000	6.87100000000000	56.6410000000000	9.33200000000000	17.1190000000000		1.72000000000000	28.1570000000000	39.1020000000000		3.43500000000000	7.96400000000000	6.91900000000000
										7.67700000000000	2.29200000000000	3.00300000000000	3.17100000000000	1.79400000000000	1.92000000000000	2.70900000000000		2.29700000000000	2.22300000000000	2.91200000000000		2.34100000000000	2.13700000000000	2.60200000000000			1.03100000000000	30.0780000000000	6.36100000000000	5.01200000000000	26.3800000000000	194.292000000000	16.2860000000000		6.04400000000000	47.4800000000000	33.5690000000000		18.4770000000000	28.8080000000000	21.5820000000000
										2.30600000000000	2.93500000000000	3.01700000000000	6.92500000000000	2.23000000000000	2.16900000000000	2.78100000000000		1.84800000000000	2.23100000000000	2.65600000000000		2.08000000000000	2.21700000000000	3.80900000000000			19.7610000000000	8.22600000000000	4.60600000000000	1.64300000000000	16.2230000000000	24.4970000000000	58.8850000000000		55.9360000000000	5.43200000000000	26.0290000000000		47.9750000000000	56.0780000000000	10.1820000000000
										2.19100000000000	1.72900000000000	9.17900000000000	NaN	2.21900000000000	2.32000000000000	3.53200000000000		1.84700000000000	1.82600000000000	2.33000000000000		2.11500000000000	1.77200000000000	2.82700000000000			16.6560000000000	17.5320000000000	1.93200000000000	2.66200000000000	3.11900000000000	13.2890000000000	2.65400000000000		76.8010000000000	83.8850000000000	22.2700000000000		130.617000000000	4.82100000000000	11.3910000000000
										1.90100000000000	2.10200000000000	9.14400000000000	6.48000000000000	2.17900000000000	2.08800000000000	3.62800000000000		1.86300000000000	1.98700000000000	2.55600000000000		2.15900000000000	1.77200000000000	2.59900000000000			55.8080000000000	38.6730000000000	2.98100000000000	4.95500000000000	73.4650000000000	1.91500000000000	9.98600000000000		36.0020000000000	56.3240000000000	11.9310000000000		601.907000000000	3.31600000000000	13.5850000000000
										1.86700000000000	1.93300000000000	5.15600000000000	3.61400000000000	2.40200000000000	1.99300000000000	2.37900000000000		6.06000000000000	1.89000000000000	3.08300000000000		1.99700000000000	2.31600000000000	3.68200000000000			50.8840000000000	3.11300000000000	2.61500000000000	5.00100000000000	40.4950000000000	319.778000000000	13.3210000000000		0.873000000000000	27.5070000000000	2.58000000000000		76.1860000000000	7.88000000000000	0.960000000000000
										2.22200000000000	1.79300000000000	3.15400000000000	5.91600000000000	2.20900000000000	1.90900000000000	2.73700000000000		1.90900000000000	1.98700000000000	2.42800000000000		8.44500000000000	2.51400000000000	3.45000000000000			34.6240000000000	48.6870000000000	1	3.91800000000000	16.7220000000000	266.866000000000	19.6070000000000		47.8140000000000	25.2000000000000	34.5810000000000		6.27100000000000	11.8490000000000	5.76900000000000
										1.90200000000000	2.13500000000000	4.31700000000000	3.28300000000000	1.69700000000000	2.16900000000000	2.98500000000000		1.75100000000000	2.00400000000000	2.48200000000000		2.09500000000000	2.44800000000000	3.02800000000000			24.4240000000000	31.8250000000000	7.53500000000000	3.65800000000000	98.0210000000000	1.22700000000000	11.7870000000000		20.1980000000000	94.8140000000000	10.2010000000000		0.686000000000000	16.7260000000000	7.86300000000000
										1.79400000000000	2.06100000000000	2.47000000000000	2.44900000000000	1.77200000000000	2.19100000000000	3.05300000000000		2.00900000000000	2.04800000000000	2.77200000000000		2.28700000000000	2.13500000000000	3.21600000000000			84.4100000000000	3.62400000000000	8.45300000000000	12.1430000000000	109.482000000000	14.4250000000000	20.2340000000000		22.6240000000000	1.59000000000000	1.85000000000000		8.86900000000000	29.9210000000000	18.2230000000000
										2.07200000000000	2.50200000000000	2.62800000000000	5.96400000000000	2.24500000000000	2.17000000000000	2.65300000000000		2.01600000000000	2.31300000000000	2.46000000000000		2.95600000000000	3.19400000000000	3.08800000000000			33.3660000000000	30.7230000000000	22.5950000000000	12.3660000000000	6.09000000000000	15.7240000000000	37.7990000000000		17.7470000000000	233.733000000000	13.7270000000000		1.44900000000000	3.65100000000000	8.50700000000000
										2.07300000000000	2.00800000000000	3.18300000000000	2.91000000000000	2.14800000000000	2.17200000000000	2.78800000000000		1.81500000000000	1.97300000000000	2.98200000000000		2.25600000000000	1.68400000000000	2.46100000000000			41.7410000000000	82.7580000000000	3.82100000000000	14.5790000000000	12.4950000000000	17.3750000000000	51.0060000000000		35.1950000000000	1139.92200000000	73.1280000000000		127.847000000000	3.75000000000000	2.97000000000000
										2.08900000000000	3.72100000000000	3.13900000000000	8.83500000000000	2.03800000000000	2.06700000000000	2.53900000000000		2.27600000000000	1.99300000000000	2.85200000000000		2.35200000000000	2.59600000000000	3.65500000000000			31.7450000000000	2.07800000000000	15.1250000000000	4.42400000000000	25.8010000000000	51.4480000000000	12.7690000000000		17.8260000000000	12.5870000000000	38.5250000000000		13.8200000000000	0.592000000000000	9.58700000000000
										7.73300000000000	2.22500000000000	3.37200000000000	2.98300000000000	2.41800000000000	1.80400000000000	2.65000000000000		2.54300000000000	1.87700000000000	2.43100000000000		2.61000000000000	2.49000000000000	3.71800000000000			-0.111000000000000	5.75900000000000	14.2440000000000	9.83300000000000	27.1550000000000	355.420000000000	6.83500000000000		2.66900000000000	436.635000000000	14.4370000000000		6.18700000000000	38.7330000000000	11.3300000000000
										2.55700000000000	2.30800000000000	3.04900000000000	3.10500000000000	1.92100000000000	1.90900000000000	5.78600000000000		2.03000000000000	2.23200000000000	2.75000000000000		2.21200000000000	2.78200000000000	2.67600000000000			10.3930000000000	34.1390000000000	2.54900000000000	1.43700000000000	67.5710000000000	18.7380000000000	3.43800000000000		22.7250000000000	34.0520000000000	28.8960000000000		1.12700000000000	20.3840000000000	7.91700000000000
										13.7050000000000	2.49300000000000	2.51700000000000	3.58900000000000	1.97000000000000	1.97400000000000	2.36300000000000		2.30800000000000	1.92300000000000	2.74900000000000		2.21100000000000	2.35500000000000	2.62400000000000			3.16800000000000	11.3910000000000	23.7510000000000	11.5600000000000	92.8830000000000	308.150000000000	12.2250000000000		3.36400000000000	96.3980000000000	51.5670000000000		22.2350000000000	15.7300000000000	19.9450000000000
										2.29600000000000	2.23000000000000	3.92100000000000	4.23400000000000	1.92300000000000	4.47000000000000	2.60400000000000		1.72900000000000	2.18800000000000	2.95500000000000		1.51200000000000	2.29800000000000	2.76000000000000			28.8500000000000	4.24600000000000	14.7510000000000	9.77300000000000	131.634000000000	0.173000000000000	38.8530000000000		153.633000000000	321.995000000000	3.72500000000000		6.28200000000000	33.2700000000000	5.77100000000000
										2.54400000000000	2.13800000000000	2.58800000000000	4.43700000000000	2.35200000000000	1.70700000000000	2.99100000000000		2.95900000000000	1.82500000000000	3.13700000000000		2.11900000000000	3.72600000000000	2.83700000000000			49.2150000000000	3.76800000000000	37.1190000000000	9.72900000000000	10.1420000000000	71.8910000000000	16.6800000000000		4.49500000000000	25.7120000000000	30.6470000000000		4.29800000000000	4.64600000000000	7.35100000000000
										3.46300000000000	1.93200000000000	2.91400000000000	4.77100000000000	2.22900000000000	1.95500000000000	2.56100000000000		1.71800000000000	2.07300000000000	2.22900000000000		2.08400000000000	2.19900000000000	2.90900000000000			6.77500000000000	1.07700000000000	3.38800000000000	2.85700000000000	56.3150000000000	29.7520000000000	13.4690000000000		161.205000000000	2.43000000000000	25.6820000000000		4.21800000000000	40.9880000000000	4.38800000000000
										2.00900000000000	1.71800000000000	3.59500000000000	4.31100000000000	2.20000000000000	1.93300000000000	1.84700000000000		1.94400000000000	2.02400000000000	4.03600000000000		2.37400000000000	2.10500000000000	3.36600000000000			7.16800000000000	31.2850000000000	1.45100000000000	3.77900000000000	44.9070000000000	83.5120000000000	10.0960000000000		27.0300000000000	10.1880000000000	2.89500000000000		14.3030000000000	26.1910000000000	20.2820000000000
										2.01700000000000	1.87600000000000	2.61400000000000	6.12000000000000	2.21200000000000	1.98200000000000	2.56200000000000		2.22400000000000	1.96300000000000	3.16900000000000		2.38000000000000	2.38300000000000	3.59200000000000			23.2950000000000	110.679000000000	6.57500000000000	3.06700000000000	3.19000000000000	117.130000000000	26.6810000000000		48	168.819000000000	9.81500000000000		2.36700000000000	53.1030000000000	6.92100000000000
										2.25500000000000	1.99300000000000	4.63500000000000	4.87800000000000	2.54600000000000	1.86900000000000	3.39400000000000		1.74600000000000	2.23800000000000	2.65000000000000		2.19900000000000	2.16500000000000	3.23700000000000			1.46600000000000	8.33500000000000	1.62100000000000	5.71200000000000	15.3180000000000	44.0650000000000	2.25400000000000		3.62100000000000	94.1570000000000	7.12300000000000		12.3550000000000	879.250000000000	15.2870000000000
										1.41800000000000	1.92000000000000	3.19500000000000	3.06900000000000	1.96600000000000	1.83400000000000	3.69200000000000		1.88900000000000	1.97600000000000	2.28800000000000		2.52700000000000	2.00300000000000	3.09700000000000			1.54300000000000	75.6330000000000	3.66400000000000	3.92200000000000	47.0500000000000	271.011000000000	4.29100000000000		63.2570000000000	186.778000000000	9.61700000000000		4.44400000000000	1947.71300000000	23.5960000000000
										2.55600000000000	2.06000000000000	3.66300000000000	2.85700000000000	2.22200000000000	2.03600000000000	3.22100000000000		2.05000000000000	2.17900000000000	3.25500000000000		2.39600000000000	2.82000000000000	3.53500000000000			11.7780000000000	97.9510000000000	3.77100000000000	0.458000000000000	52.6120000000000	85.4630000000000	6.53400000000000		1.24400000000000	1.71800000000000	7.76800000000000		71.8740000000000	10.2710000000000	9.60500000000000
										2.77700000000000	2.33600000000000	3.15800000000000	NaN	2.21900000000000	2.72900000000000	5.87300000000000		1.89000000000000	2.01800000000000	3.54600000000000		2.22400000000000	1.95500000000000	2.70100000000000			42.4290000000000	16.1650000000000	1.69900000000000	0.263000000000000	40.5740000000000	1.15600000000000	11.6280000000000		57.0990000000000	10.9920000000000	22.9050000000000		16.4530000000000	51.6200000000000	21.4270000000000
										1.93400000000000	2.01800000000000	4.73800000000000	8.87100000000000	2.24400000000000	2.18800000000000	3.10400000000000		2.80800000000000	1.88700000000000	2.93800000000000		2.51400000000000	1.94400000000000	2.55700000000000			3.35400000000000	23.4900000000000	2.35100000000000	1.58000000000000	15.8710000000000	11.8610000000000	13.9520000000000		10.2640000000000	80.0500000000000	4.51400000000000		7.11600000000000	106.213000000000	20.0710000000000
										2.13500000000000	1.95200000000000	2.72800000000000	NaN	2.12500000000000	1.71600000000000	3.06900000000000		2.07100000000000	2.48600000000000	2.56700000000000		2.12300000000000	2.04600000000000	3.78100000000000			8.36800000000000	16.7270000000000	24.5930000000000	0.251000000000000	0.802000000000000	71.8330000000000	6.08900000000000		54.4870000000000	12.0180000000000	2.67200000000000		3.51800000000000	26.7860000000000	3.87300000000000
										5.67400000000000	1.83400000000000	3.47300000000000	6.44800000000000	2.11500000000000	1.86800000000000	3.01800000000000		1.78300000000000	2.47300000000000	2.35700000000000		2.28800000000000	2.37400000000000	3.29100000000000			5.41800000000000	2.07400000000000	4.23700000000000	5.18800000000000	23.4830000000000	201.199000000000	6.14300000000000		197.937000000000	21.3310000000000	27.7410000000000		12.0130000000000	20.5390000000000	4.82500000000000
										3.60100000000000	1.88900000000000	6.70300000000000	NaN	2.06200000000000	1.93000000000000	3.56200000000000		2.14500000000000	1.86400000000000	2.11600000000000		2.12100000000000	2.42300000000000	3.39600000000000			15.3800000000000	20.3490000000000	6.56400000000000	3.84600000000000	2.87900000000000	56.3710000000000	6.79700000000000		6.27900000000000	434.081000000000	20.1170000000000		97.5900000000000	23.6340000000000	5.26700000000000
										2.57900000000000	1.90500000000000	4.94800000000000	NaN	2.00800000000000	1.95500000000000	3.48200000000000		2.46800000000000	1.80500000000000	3.70300000000000		2.15700000000000	2.19600000000000	3.70500000000000			2.97000000000000	1.71800000000000	2.79900000000000	1.06200000000000	24.4340000000000	34.3530000000000	0.570000000000000		4.71100000000000	49.4500000000000	1.45300000000000		21.2840000000000	64.9810000000000	7.30900000000000
										2.31800000000000	2.35900000000000	4.43100000000000	3.17400000000000	2.60200000000000	1.82500000000000	2.68900000000000		2.51900000000000	1.68600000000000	1.81900000000000		2.22100000000000	2.12700000000000	3.87800000000000			16.4060000000000	13.0210000000000	4.28500000000000	1.84500000000000	18.9200000000000	35.5980000000000	15.2640000000000		6.75600000000000	207.403000000000	4.46600000000000		41.9720000000000	83.1000000000000	4.77000000000000
										2.63800000000000	2.24500000000000	2.33100000000000	7.11300000000000	2.63100000000000	1.83500000000000	3.38100000000000		1.93100000000000	2.06000000000000	2.76100000000000		2.32000000000000	2.22200000000000	3.25000000000000			1.07400000000000	3.16100000000000	6.75700000000000	6.82600000000000	2.36400000000000	69.4540000000000	3.48500000000000		67.1320000000000	21.2040000000000	8.94400000000000		73.2710000000000	12.4260000000000	14.8440000000000
										3.31800000000000	2.08100000000000	2.94300000000000	NaN	2.68600000000000	2.16400000000000	6.75100000000000		2.22300000000000	1.79400000000000	3.13400000000000		2.29600000000000	2.15300000000000	3.46800000000000			13.8360000000000	1.56900000000000	8.64800000000000	2.12300000000000	11.9780000000000	3.25000000000000	8.53000000000000		9.17900000000000	3.44400000000000	16.7660000000000		45.7500000000000	35.7170000000000	5.56100000000000
										2.55500000000000	2.25600000000000	0.365000000000000	6.88700000000000	2.07300000000000	2.01600000000000	3.04200000000000		4.22600000000000	1.76100000000000	2.41700000000000		2.16900000000000	2.46500000000000	4.03100000000000			117.647000000000	7.14600000000000	2.05900000000000	1.25500000000000	25.0770000000000	90.8700000000000	35.6650000000000		6.47900000000000	126.692000000000	36.7410000000000		34.5750000000000	36.9780000000000	2.85200000000000
										2.46000000000000	2.01900000000000	2.96900000000000	5.30900000000000	2.17400000000000	2.30600000000000	3.37300000000000		2.10400000000000	1.85500000000000	2.99400000000000		2.41200000000000	2.28200000000000	2.30500000000000			14.1010000000000	72.9240000000000	9.53700000000000	0.992000000000000	68.6490000000000	22.2830000000000	21.9770000000000		17.5800000000000	58.4290000000000	13.4650000000000		31.0050000000000	9.72100000000000	12.2960000000000
										2.50200000000000	2.20300000000000	2.89000000000000	4.25000000000000	1.90800000000000	1.81500000000000	3.42200000000000		2.09400000000000	2.45300000000000	2.79000000000000		2.26700000000000	2.01900000000000	1.82300000000000			16.7440000000000	13.8800000000000	12.9880000000000	2.68600000000000	140.035000000000	10.5520000000000	12.8990000000000		24.3680000000000	31.5010000000000	7.92700000000000		81.5210000000000	61.4440000000000	21.4990000000000
										2.14200000000000	2.63900000000000	2.90500000000000	9.50000000000000	2.09200000000000	1.85800000000000	2.36200000000000		2.03000000000000	2.13400000000000	2.57100000000000		2.16600000000000	2.69100000000000	2.59800000000000			14.3580000000000	12.6990000000000	13.0240000000000	1.17400000000000	15.7200000000000	22.3060000000000	5.12500000000000		50.1570000000000	148.335000000000	11.6300000000000		5.88300000000000	5.04600000000000	21.3060000000000
										2.19100000000000	2.24300000000000	3.00900000000000	10.0430000000000	2.12300000000000	1.72900000000000	3.18400000000000		2.15800000000000	1.84700000000000	2.38400000000000		2.12700000000000	2.37300000000000	3.01400000000000			122.082000000000	34.3970000000000	2.58300000000000	1.40000000000000	38.6880000000000	15.8030000000000	28.4510000000000		0.523000000000000	146.497000000000	43.2570000000000		73.4560000000000	29.6420000000000	14.0010000000000
										1.90700000000000	2.69300000000000	2.98500000000000	4.22800000000000	2.16400000000000	1.85800000000000	3.23000000000000		1.81500000000000	2.14300000000000	2.74100000000000		2.14800000000000	2.28700000000000	2.77100000000000			1.08200000000000	23.3510000000000	8.71700000000000	0.681000000000000	1.14100000000000	50.6280000000000	15.6460000000000		6.59900000000000	32.5020000000000	8.57500000000000		6.67200000000000	18.1690000000000	12.3040000000000
										2.07200000000000	1.87900000000000	2.98700000000000	7.95500000000000	2.10500000000000	2.15800000000000	2.81500000000000		1.85800000000000	1.92200000000000	2.85600000000000		2.35200000000000	2.37300000000000	3.96700000000000			16.6700000000000	89.0450000000000	6.44900000000000	3.62800000000000	19.1520000000000	4.54100000000000	38.4170000000000		1.42500000000000	415.294000000000	6.15800000000000		20.2630000000000	6.94900000000000	7.43200000000000
										1.70800000000000	2.21200000000000	2.65100000000000	9.52400000000000	2.07100000000000	2.11600000000000	2.79100000000000		1.93300000000000	1.94100000000000	4.25000000000000		2.24400000000000	1.82600000000000	2.97600000000000			215.265000000000	69.3580000000000	10.9510000000000	1.79500000000000	21.1270000000000	0.456000000000000	7.23500000000000		49.1540000000000	188.346000000000	7.13900000000000		58.9070000000000	61.4580000000000	3.48700000000000
										2.60900000000000	0.687000000000000	2.89000000000000	10.0120000000000	1.88900000000000	1.81500000000000	2.59700000000000		1.94400000000000	2.19100000000000	2.46100000000000		2.28700000000000	2.14500000000000	2.74900000000000			1.54100000000000	4.83400000000000	12.9880000000000	3.06900000000000	68.3620000000000	40.5040000000000	33.9990000000000		16.7180000000000	7.39900000000000	7.32100000000000		38.9830000000000	13.1000000000000	17.2930000000000
										2.13700000000000	2.46800000000000	2.90500000000000	8.26100000000000	2.20100000000000	1.95500000000000	3.54200000000000		1.81500000000000	2.13700000000000	2.76800000000000		2.15800000000000	2.09400000000000	2.64400000000000			9.87600000000000	24.7810000000000	13.0240000000000	7.49100000000000	28.1220000000000	67.5060000000000	7.18400000000000		26.2900000000000	72.0440000000000	36.7890000000000		15.7460000000000	18.0420000000000	8.60900000000000
										2.17000000000000	1.97700000000000	2.96500000000000	9.93000000000000	2.06800000000000	2.01900000000000	2.23200000000000		1.91100000000000	1.94800000000000	2.65700000000000		2.09400000000000	2.39500000000000	3.18100000000000			12.7950000000000	21.8380000000000	31.1810000000000	1.52300000000000	296.761000000000	32.3170000000000	9.74400000000000		170.357000000000	173.094000000000	24.5840000000000		38.9970000000000	37.2130000000000	17.0660000000000
										2.21200000000000	1.87800000000000	2.70400000000000	10.0280000000000	2.88300000000000	2.27600000000000	3.88100000000000		2.43800000000000	2.41800000000000	2.72000000000000		2.52500000000000	2.58900000000000	3.11900000000000			38.7270000000000	50.0330000000000	11.2490000000000	0.375000000000000	0.402000000000000	36.9760000000000	1.96800000000000		2.11000000000000	4.96800000000000	43.0040000000000		36.8550000000000	2.70400000000000	14.0950000000000
										2.43800000000000	2.25800000000000	2.54500000000000	NaN	2.11500000000000	2.90200000000000	2.84700000000000		2.33000000000000	2.30900000000000	2.61500000000000		2.18700000000000	2.25300000000000	3.11500000000000			53.8300000000000	19.7050000000000	15.0030000000000	0.484000000000000	63.6300000000000	19.7530000000000	18.1130000000000		7.78400000000000	37.8320000000000	25.7520000000000		15.1970000000000	96.3840000000000	2.94000000000000
										1.84600000000000	2.24400000000000	7.83600000000000	NaN	2.53300000000000	2.65000000000000	2.52400000000000		1.84300000000000	2.48200000000000	2.72500000000000		2.21300000000000	2.13600000000000	3.35800000000000			28.0530000000000	10.6400000000000	3.58700000000000	0.155000000000000	19.5420000000000	24.5140000000000	8.18000000000000		202.848000000000	14.8800000000000	9.57600000000000		48.3430000000000	14.9660000000000	13.7100000000000
										2.03000000000000	2.53300000000000	3.35300000000000	4.34200000000000	2.12900000000000	2.19100000000000	8.05000000000000		2.02600000000000	2.17000000000000	2.64600000000000		2.23300000000000	2.39400000000000	3.01800000000000			49.3770000000000	24.5320000000000	20.5140000000000	3.45600000000000	36.8260000000000	24.2180000000000	9.31400000000000		53.0090000000000	76.2320000000000	18.8620000000000		7.61300000000000	26.1750000000000	15.0830000000000
										2.02800000000000	2.20100000000000	2.43400000000000	NaN	2.23000000000000	2.20600000000000	3.00900000000000		1.94400000000000	2.35200000000000	2.37400000000000		2.28800000000000	2.13700000000000	3.00700000000000			121.809000000000	19.5610000000000	34.7810000000000	-0.396000000000000	108.595000000000	53.3520000000000	32.6730000000000		77.6980000000000	45.2190000000000	40.6520000000000		28.4080000000000	38.1690000000000	10.2170000000000
										2.24000000000000	1.84500000000000	2.62100000000000	NaN	2.41300000000000	2.33900000000000	2.68500000000000		1.87900000000000	2.00700000000000	2.39300000000000		2.24000000000000	1.92300000000000	4.40800000000000			14.3200000000000	39.5950000000000	6.00100000000000	0.817000000000000	4.47900000000000	74.5440000000000	5.31300000000000		92.7230000000000	60.2630000000000	26.4410000000000		20.7110000000000	7.72700000000000	6.85300000000000
										2.59900000000000	1.87800000000000	2.64200000000000	7.16500000000000	2.55400000000000	1.78200000000000	2.84800000000000		6.54500000000000	2.13700000000000	2.18100000000000		2.26600000000000	2.29900000000000	4.04900000000000			16.3330000000000	50.0330000000000	8.81800000000000	2.26300000000000	11.3130000000000	197.386000000000	21.2230000000000		10.2500000000000	3.97300000000000	12.0310000000000		26.2560000000000	17.0340000000000	7.87300000000000
										2.18300000000000	2.25800000000000	3.37200000000000	10.6710000000000	2.33900000000000	2.07100000000000	3.30700000000000		7.29100000000000	1.75000000000000	3.21100000000000		1.99700000000000	2.40500000000000	4.09000000000000			55.4920000000000	19.7050000000000	10.9080000000000	3.76500000000000	30.8980000000000	25.2860000000000	17.5280000000000		6.50900000000000	7.03200000000000	13.5470000000000		25.0490000000000	23.7390000000000	12.3380000000000
										2.50300000000000	2.29100000000000	3.02700000000000	3.34200000000000	1.84400000000000	1.94200000000000	3.07200000000000		2.33000000000000	1.86300000000000	2.58500000000000		2.78200000000000	2.46000000000000	4.13200000000000			5.19000000000000	81.3320000000000	11.1950000000000	1.46100000000000	73.0140000000000	135.373000000000	7.21200000000000		4.64700000000000	412.028000000000	7.25400000000000		34.3950000000000	10.0140000000000	11.7720000000000
										5.53800000000000	1.91100000000000	5.71300000000000	4.60500000000000	2.13200000000000	2.10400000000000	2.55400000000000		1.61100000000000	1.80200000000000	2.13700000000000		2.36100000000000	2.18500000000000	3.14100000000000			5.91000000000000	14.2660000000000	3.34600000000000	8.45200000000000	45.8590000000000	43.4580000000000	39.4020000000000		79.9170000000000	63.8290000000000	13.7490000000000		13.3700000000000	38.3430000000000	8.87400000000000
										2.39100000000000	1.91200000000000	2.68500000000000	3.56800000000000	1.97400000000000	1.98600000000000	2.72100000000000		1.72900000000000	1.75000000000000	3.67300000000000		2.51200000000000	2.04100000000000	2.49000000000000			76.0310000000000	94.2630000000000	21.5530000000000	15.4110000000000	62.5850000000000	78.1470000000000	9.66600000000000		80.1630000000000	4.28000000000000	12.0770000000000		9.95600000000000	38.9880000000000	9.91600000000000
										2.21100000000000	1.91200000000000	4.60200000000000	5.67800000000000	1.96400000000000	2.12700000000000	3.00100000000000		2.29900000000000	1.62200000000000	1.92300000000000		2.40100000000000	2.07500000000000	2.77800000000000			105.671000000000	6.33400000000000	2.84400000000000	4.80200000000000	44.2970000000000	5.13400000000000	6.29800000000000		0.908000000000000	39.5210000000000	5.85500000000000		23.4320000000000	57.0040000000000	5.25900000000000
										2.29900000000000	1.97600000000000	10.4620000000000	6.11900000000000	2.09200000000000	1.78100000000000	4.21100000000000		2.11100000000000	1.65400000000000	2.74800000000000		2.35100000000000	1.84600000000000	3.00100000000000			14.0890000000000	43.7040000000000	16.4820000000000	16.2650000000000	4.60200000000000	87.2460000000000	4.44100000000000		1.02600000000000	37.9500000000000	11.7370000000000		49.5240000000000	8.87500000000000	1.34500000000000
										2.27300000000000	1.75100000000000	3.13900000000000	6.36600000000000	2.69600000000000	2.47000000000000	5.24300000000000		2.70600000000000	1.76200000000000	2.50800000000000		2.29800000000000	2.13200000000000	2.51300000000000			1.12000000000000	1065.12100000000	9.80000000000000	4.25100000000000	54.9120000000000	13.9060000000000	3.95800000000000		73.4530000000000	18.5310000000000	12.8230000000000		12.8560000000000	4.56000000000000	13.2280000000000
										2.03900000000000	1.74000000000000	3.76600000000000	10.3100000000000	2.68200000000000	1.97300000000000	2.89900000000000		2.32000000000000	2.12700000000000	2.97400000000000		2.41400000000000	2.01900000000000	3.09000000000000			26.6320000000000	88.4220000000000	13.3220000000000	1.36600000000000	61.0740000000000	50.3980000000000	2.73400000000000		72.1310000000000	36.1970000000000	35.3760000000000		3.84300000000000	37.3840000000000	13.9550000000000
										1.95400000000000	1.67600000000000	2.70300000000000	5.72600000000000	1.89000000000000	2.16800000000000	2.17200000000000		2.11700000000000	2.11500000000000	2.83700000000000		2.51100000000000	2.00600000000000	3.62700000000000			17.3820000000000	226.030000000000	17.4900000000000	9.50100000000000	0.612000000000000	47.1680000000000	5.76600000000000		2.45100000000000	29.0900000000000	5.96100000000000		6.85600000000000	57.1150000000000	18.8330000000000
										2.04100000000000	2.29700000000000	3.41300000000000	5.80100000000000	1.85700000000000	2.30600000000000	4.26000000000000		2.12600000000000	2.04800000000000	4.21900000000000		2.24300000000000	1.95200000000000	3.92000000000000			13.2450000000000	37.7860000000000	3.82700000000000	4.49600000000000	26.3790000000000	20.8120000000000	5.42900000000000		1.28800000000000	24.2200000000000	9.76800000000000		57.5040000000000	130.229000000000	21.4800000000000
										1.98000000000000	2.18000000000000	4.22000000000000	5.07200000000000	2.08200000000000	1.97700000000000	2.90800000000000		1.99400000000000	1.69700000000000	3.57200000000000		2.51400000000000	1.81500000000000	3.97800000000000			67.9940000000000	34.9620000000000	4.77200000000000	4.93800000000000	316.834000000000	4.70500000000000	25.3790000000000		90.4170000000000	365.951000000000	16.7320000000000		6.78000000000000	166.989000000000	16.7710000000000
										2.37200000000000	2.53200000000000	3.32100000000000	6.32000000000000	2.66400000000000	1.89800000000000	7.21700000000000		1.97100000000000	1.93200000000000	3.78000000000000		2.64000000000000	2.14300000000000	4.62700000000000			16.3180000000000	6.03500000000000	20.8080000000000	1.47900000000000	26.4430000000000	61.9130000000000	3.18600000000000		35.7480000000000	7.49300000000000	7.41400000000000		8.76500000000000	25.4680000000000	9.79700000000000
										2.26400000000000	2.23200000000000	3.20000000000000	NaN	2.13600000000000	1.99100000000000	2.39500000000000		2.05200000000000	2.20200000000000	3.38800000000000		2.01800000000000	2.09800000000000	3.55400000000000			16.8320000000000	1.14100000000000	4.67900000000000	5.37500000000000	135.608000000000	89.6800000000000	5.41900000000000		33.1720000000000	112.838000000000	13.4420000000000		33.4920000000000	16.5730000000000	2.11000000000000
										2.17900000000000	2.12100000000000	6.94900000000000	11.7610000000000	1.98600000000000	2.07200000000000	3.39500000000000		1.96400000000000	2.16600000000000	3.41100000000000		2.58800000000000	1.80500000000000	3.04300000000000			4.49900000000000	32.6220000000000	3.39200000000000	0.762000000000000	59.0860000000000	13.2860000000000	6.99000000000000		92.3880000000000	16.5180000000000	1.94400000000000		8.05100000000000	8.69200000000000	3.10000000000000
										2.53700000000000	2.00300000000000	2.86000000000000	15.4620000000000	1.90100000000000	1.84700000000000	3.11500000000000		2.10500000000000	1.86900000000000	1.84300000000000		2.33000000000000	2.28200000000000	3.15000000000000			4.91200000000000	10.2730000000000	16.7620000000000	3.28300000000000	59.6200000000000	93.8790000000000	20.4280000000000		64.6320000000000	20.5670000000000	23.3310000000000		13.6830000000000	10.4850000000000	3.43100000000000
										3.44100000000000	1.76200000000000	2.37300000000000	6.69200000000000	2.14600000000000	2.07800000000000	3.53000000000000		2.00900000000000	1.90100000000000	5.70400000000000		2.28800000000000	2.19700000000000	2.97300000000000			8.65100000000000	61320.3140000000	14.3170000000000	1.42700000000000	74.5510000000000	25.5550000000000	10.9700000000000		12.5770000000000	122.558000000000	2.84300000000000		29.9450000000000	52.8590000000000	4.85600000000000
										2.07200000000000	2.03800000000000	3.63300000000000	NaN	2.82700000000000	2.01300000000000	4.08000000000000		1.86700000000000	1.91200000000000	2.23400000000000		2.29500000000000	2.16600000000000	3.13300000000000			25.2490000000000	2.17000000000000	3.62900000000000	1.67600000000000	1.21200000000000	23.4910000000000	6.02700000000000		11.6210000000000	13.8340000000000	19.5920000000000		32.6600000000000	6.14600000000000	20.0760000000000
										2.01700000000000	10.9280000000000	3.28200000000000	6.24900000000000	1.86600000000000	2.60900000000000	4.39300000000000		2.26700000000000	2.33100000000000	2.37600000000000		1.96600000000000	2.07200000000000	3.50400000000000			15.8060000000000	9.36700000000000	7.29300000000000	0.287000000000000	29.8470000000000	7.46700000000000	2.13100000000000		32.0570000000000	94.4610000000000	22.3570000000000		16.3190000000000	8.37800000000000	8.06400000000000
										2.03000000000000	1.66200000000000	2.50400000000000	5.80100000000000	2.01500000000000	2.11500000000000	7.84500000000000		2.34000000000000	1.98200000000000	2.10500000000000		2.43800000000000	2.22100000000000	2.72900000000000			45.2240000000000	24.8450000000000	3.87800000000000	2.94500000000000	44.6870000000000	13.8760000000000	5.24300000000000		40.0230000000000	113.239000000000	21.3850000000000		3.68200000000000	17.9910000000000	21.7280000000000
										1.73900000000000	2.44000000000000	2.73000000000000	8.85900000000000	2.26600000000000	2.08100000000000	3.85600000000000		1.97600000000000	2.07900000000000	2.77200000000000		2.42400000000000	1.43900000000000	3.11500000000000			19.8750000000000	25.3440000000000	21.6860000000000	3.98700000000000	24.5540000000000	1.79100000000000	1.87900000000000		72.6340000000000	110.255000000000	14.2650000000000		24.2950000000000	191.972000000000	21.3370000000000
										NaN	2.07800000000000	5.14400000000000	3.70200000000000	2.21100000000000	2.00100000000000	3.07700000000000		2.00700000000000	1.68600000000000	2.17000000000000		2.20100000000000	2.12500000000000	2.62100000000000			12.2230000000000	40.5950000000000	5.46700000000000	8.01100000000000	43.4600000000000	5.22600000000000	4.69300000000000		19.0740000000000	154.512000000000	18.3810000000000		119.685000000000	38.9620000000000	22.0700000000000
										2.69900000000000	2.48100000000000	3.43700000000000	9.64400000000000	1.87900000000000	2.11600000000000	2.75000000000000		1.81400000000000	1.65400000000000	2.71700000000000		2.25600000000000	1.72700000000000	6.07100000000000			3.21900000000000	10.5250000000000	22.9460000000000	10.2180000000000	200.547000000000	14.2800000000000	24.6370000000000		216.916000000000	60.8110000000000	39.1880000000000		73.9510000000000	19.0410000000000	4.91600000000000
										2.73700000000000	3.10100000000000	6.61700000000000	2.85000000000000	1.93300000000000	1.95100000000000	3.00400000000000		2.37800000000000	1.89000000000000	2.55600000000000		2.13900000000000	1.99700000000000	3.09200000000000			4.51100000000000	16.0760000000000	2.90600000000000	1.16700000000000	31.0080000000000	89.2780000000000	13.9410000000000		13.8640000000000	72.7710000000000	29.1260000000000		4.66500000000000	72.3160000000000	7.66600000000000
										2.11400000000000	2.32000000000000	3.03600000000000	8.28600000000000	2.35300000000000	2.28800000000000	2.90100000000000		2.14800000000000	1.74000000000000	2.27700000000000		2.45600000000000	2.35100000000000	2.64900000000000			20.0540000000000	109.041000000000	4.02200000000000	2.33900000000000	1.60100000000000	16.2750000000000	7.83900000000000		13.1080000000000	229.345000000000	43.0570000000000		51.8630000000000	10.2340000000000	1.95900000000000
										2.11700000000000	1.95300000000000	5.64500000000000	7.51300000000000	2.13600000000000	2.00900000000000	5.66300000000000		1.93300000000000	1.88800000000000	2.55400000000000		2.43600000000000	2.04800000000000	1.82400000000000			15.0910000000000	29.5550000000000	2.37400000000000	3.51000000000000	157.620000000000	15.2740000000000	2.29100000000000		214.088000000000	71.2060000000000	66.8290000000000		49.8660000000000	22.8970000000000	8.44900000000000
										2.29700000000000	2.03400000000000	2.76200000000000	5.54400000000000	2.02900000000000	2.12200000000000	3.29100000000000		2.05800000000000	2.23900000000000	2.84600000000000		1.94100000000000	2.12300000000000	5.65900000000000			0.708000000000000	2.48200000000000	34.2030000000000	4.74600000000000	74.0600000000000	12.3010000000000	18.8080000000000		17.2730000000000	11.8410000000000	8.74000000000000		24.0020000000000	94.9780000000000	1.69500000000000
										3.03600000000000	2.11800000000000	5.17200000000000	6.30200000000000	2.41700000000000	1.76100000000000	2.90900000000000		1.83500000000000	1.78300000000000	4.40800000000000		2.12700000000000	2.17600000000000	3.15400000000000			1.11700000000000	55.4670000000000	2.39800000000000	16.0020000000000	60.0800000000000	18.7450000000000	28.0970000000000		57.7660000000000	51.4960000000000	15.6920000000000		9.77200000000000	95.0400000000000	7.21000000000000
										1.97200000000000	1.74000000000000	7.05700000000000	12.3470000000000	2.07800000000000	1.75000000000000	4.50100000000000		2.05800000000000	2.98900000000000	2.82600000000000		2.12600000000000	2.21000000000000	3.21100000000000			45.4560000000000	85.0370000000000	6.48900000000000	0.782000000000000	30.4720000000000	37.3270000000000	2.44300000000000		5.04900000000000	7.69500000000000	23.8400000000000		38.5760000000000	37.5600000000000	8.86100000000000
										2.24100000000000	2.02900000000000	2.40300000000000	3.81500000000000	1.97600000000000	2.14300000000000	2.60000000000000		2.09100000000000	2.14800000000000	2.57100000000000		2.19900000000000	2.22200000000000	3.31900000000000			39.7180000000000	27.2250000000000	15.8960000000000	4.70500000000000	52.3160000000000	12.2240000000000	20.1450000000000		30.5450000000000	56.5120000000000	6.64000000000000		63.5470000000000	17.9740000000000	10.3540000000000
										2.30700000000000	1.92300000000000	2.43800000000000	5.21400000000000	1.98700000000000	2.69000000000000	2.68800000000000		2.66300000000000	2.17600000000000	2.28800000000000		2.09800000000000	1.92300000000000	3.41800000000000			27.7890000000000	16.5480000000000	5.74500000000000	10.1760000000000	106.272000000000	9.13300000000000	11.6550000000000		7.40200000000000	62.3430000000000	28.6160000000000		25.9660000000000	113.367000000000	17.4900000000000
										1.90100000000000	1.93100000000000	6.50400000000000	12.3900000000000	1.89800000000000	2.06600000000000	2.34800000000000		1.54700000000000	1.57800000000000	2.28100000000000		2.37400000000000	2.04900000000000	5.02700000000000			10.2720000000000	177.866000000000	1.85400000000000	2.31500000000000	12.5980000000000	21.6030000000000	9.23100000000000		97.2890000000000	44.5160000000000	38.1260000000000		16.7490000000000	68.5010000000000	3.62800000000000
										2.93600000000000	2.23900000000000	4.58400000000000	NaN	2.17000000000000	1.92500000000000	3.12600000000000		1.79400000000000	1.51400000000000	2.90100000000000		2.78800000000000	2.04100000000000	4.37300000000000			4.22900000000000	20.1230000000000	1.94600000000000	0.929000000000000	87.3640000000000	4.28700000000000	8.32900000000000		86.3260000000000	98.4620000000000	23.7620000000000		24.2110000000000	7.46900000000000	4.17200000000000
										2.49200000000000	2.09500000000000	2.48200000000000	7.91000000000000	2.07200000000000	6.88500000000000	2.98500000000000		2.26700000000000	2.03800000000000	2.76100000000000		2.84700000000000	2.09300000000000	3.04300000000000			12.1840000000000	26.8070000000000	3.94900000000000	6.95300000000000	54.7490000000000	3.47300000000000	20.1170000000000		3.08300000000000	68.2410000000000	12.4430000000000		3.72600000000000	40.7670000000000	14.2550000000000
										2.00800000000000	3.45000000000000	5.29100000000000	9.70000000000000	2.89600000000000	2.62100000000000	2.82500000000000		2.12200000000000	2.09300000000000	3.66700000000000		2.52800000000000	1.92100000000000	2.78500000000000			24.9510000000000	5.83800000000000	1.64200000000000	5.42100000000000	14.1680000000000	2.64600000000000	27.5510000000000		84.7470000000000	38.2390000000000	5.45400000000000		1.45500000000000	7.87000000000000	21.5820000000000
										3.18000000000000	1.93400000000000	5.31900000000000	NaN	2.48900000000000	2.29100000000000	2.95100000000000		2.12600000000000	1.70800000000000	2.27600000000000		2.58600000000000	2.03600000000000	3.99500000000000			2.97700000000000	29.9070000000000	8.14600000000000	2.10600000000000	3.28900000000000	7.75000000000000	19.0180000000000		16.9710000000000	229.724000000000	3.02900000000000		62.4930000000000	9.65700000000000	2.04000000000000
										2.27800000000000	3.67500000000000	2.63700000000000	8.30800000000000	2.06100000000000	1.60000000000000	2.69200000000000		1.85600000000000	1.97600000000000	2.86500000000000		2.37400000000000	2.04900000000000	5.95000000000000			16.9860000000000	4.37900000000000	13.1720000000000	1.79700000000000	87.6450000000000	41.9250000000000	40.4670000000000		86.1200000000000	6.86700000000000	12.1340000000000		15.1920000000000	82.4130000000000	3.79400000000000
										4.16900000000000	2.02500000000000	2.61000000000000	NaN	2.15900000000000	1.74000000000000	3.47500000000000		2.26600000000000	2.18900000000000	3.29000000000000		2.62300000000000	2.25000000000000	3.08600000000000			3.05300000000000	44.5100000000000	8.89000000000000	0.196000000000000	8.59600000000000	12.2880000000000	14.0370000000000		6.28700000000000	30.1140000000000	3.82800000000000		16.0490000000000	34.6460000000000	16.7560000000000
										2.19800000000000	2.71900000000000	3.33800000000000	NaN	6.59700000000000	2.17000000000000	2.93100000000000		2.68100000000000	2.21000000000000	3.18700000000000		2.23400000000000	2.39300000000000	2.56000000000000			6.50000000000000	5.57900000000000	3.95200000000000	0.737000000000000	0.663000000000000	54.4670000000000	10.8530000000000		5.61600000000000	22.2620000000000	5.33100000000000		1.72200000000000	27.7380000000000	11.6670000000000
										2.38500000000000	2.48300000000000	3.12100000000000	NaN	1.88000000000000	1.85500000000000	2.48800000000000		1.94100000000000	2.20900000000000	2.73700000000000		2.18100000000000	2.68400000000000	4.28400000000000			34.7220000000000	13.9510000000000	2.17400000000000	0.370000000000000	90.9400000000000	192.066000000000	6.32600000000000		143.322000000000	30.2800000000000	6.22000000000000		30.6540000000000	13.2990000000000	6.32600000000000
										1.98500000000000	1.90000000000000	2.19400000000000	NaN	2.23100000000000	2.93900000000000	2.89400000000000		2.24500000000000	2.04000000000000	2.32600000000000		1.96400000000000	2.56500000000000	2.94700000000000			57.0940000000000	215.631000000000	14.0750000000000	0.140000000000000	63.2570000000000	2.29600000000000	7.29800000000000		2.13400000000000	53.4300000000000	7.32900000000000		88.9870000000000	38.1280000000000	4.58200000000000
										2.44900000000000	1.28800000000000	9.37400000000000	14.0120000000000	2.13800000000000	1.87900000000000	3.12900000000000		1.27800000000000	2.40200000000000	2.49400000000000		2.41500000000000	2.27700000000000	2.50900000000000			14.3500000000000	4.41900000000000	5.58500000000000	-0.935000000000000	6.24900000000000	205.444000000000	11.8960000000000		33.2100000000000	4.00400000000000	9.57400000000000		14.4280000000000	92.0670000000000	14.5090000000000
										2.24100000000000	2.68600000000000	2.75300000000000	6.20600000000000	2.03000000000000	2.01600000000000	2.82900000000000		2.24500000000000	1.72600000000000	2.37400000000000		2.31900000000000	2.35200000000000	4.89900000000000			5.21600000000000	4.05500000000000	14.5980000000000	-0.322000000000000	51.4870000000000	115.135000000000	18.1480000000000		0.203000000000000	195.537000000000	10.3690000000000		4.42900000000000	31.8970000000000	4.42700000000000
										2.35800000000000	2.40200000000000	5.92600000000000	14.9430000000000	2.24100000000000	2.13600000000000	4.58100000000000		2.12100000000000	1.70800000000000	2.65300000000000		2.28700000000000	2.30500000000000	3.33900000000000			12.6360000000000	1.12900000000000	6.87100000000000	-1.32500000000000	160.045000000000	11.3330000000000	8.03300000000000		47.5960000000000	77.6080000000000	16.9820000000000		4.17400000000000	14.6860000000000	5.73800000000000
										2.10400000000000	1.88000000000000	4.39500000000000	4.53100000000000	2.12400000000000	2.14300000000000	2.59800000000000		2.08400000000000	2.21100000000000	2.26100000000000		1.95500000000000	2.06200000000000	2.42300000000000			9.24000000000000	214.897000000000	4.38300000000000	14.1120000000000	20.9670000000000	19.9850000000000	18.9450000000000		135.420000000000	99.1060000000000	6.94800000000000		4.52300000000000	16.0560000000000	12.5160000000000
										1.89000000000000	2.70700000000000	3.60300000000000	1.32400000000000	2.03800000000000	2.67000000000000	3.71200000000000		1.90000000000000	1.68600000000000	2.53500000000000		2.77400000000000	2.11500000000000	0.955000000000000			16.9870000000000	5.05500000000000	1.05700000000000	3.97600000000000	1.65900000000000	9.17300000000000	18.9160000000000		31.1790000000000	264.104000000000	2.52000000000000		3.28500000000000	6.15700000000000	7.39500000000000
										2.27500000000000	5.01100000000000	11.1190000000000	10.0340000000000	2.61900000000000	2.49400000000000	2.66400000000000		1.75100000000000	2.08200000000000	2.56700000000000		2.21300000000000	2.18600000000000	2.52400000000000			16.0430000000000	29.9360000000000	4.04000000000000	1.98700000000000	31.0930000000000	13.8990000000000	42.8140000000000		9.90600000000000	58.4100000000000	8.74400000000000		126.146000000000	2.55800000000000	1.94900000000000
										2.03000000000000	2.09200000000000	3.47100000000000	NaN	2.04900000000000	2.09100000000000	2.58300000000000		1.72900000000000	1.80400000000000	2.40500000000000		2.04000000000000	2.16400000000000	2.76600000000000			29.4190000000000	70.9300000000000	5.83000000000000	6.72800000000000	43.2640000000000	101.209000000000	16.6840000000000		178.546000000000	85.3900000000000	15.2750000000000		109.665000000000	47.0260000000000	11.0760000000000
										1.85800000000000	2.13400000000000	3.26800000000000	8.87700000000000	2.37400000000000	1.93300000000000	3.52300000000000		1.85600000000000	4.43100000000000	2.92000000000000		2.53500000000000	2.21300000000000	3.06800000000000			20.0910000000000	21.3520000000000	15.2280000000000	2.20900000000000	7.21500000000000	92.6640000000000	7.30200000000000		126.144000000000	7.91300000000000	3.78900000000000		86.6810000000000	41.0430000000000	14.5080000000000
										1.93400000000000	2.24500000000000	3.00800000000000	NaN	2.17000000000000	2.11100000000000	2.44900000000000		1.98400000000000	1.98600000000000	2.80700000000000		1.96500000000000	2.03000000000000	4.53400000000000			20.3770000000000	14.7940000000000	3.33900000000000	0.702000000000000	50.1280000000000	7.67700000000000	8.54500000000000		11.3710000000000	67.9160000000000	11.6040000000000		38.8420000000000	31.0110000000000	13.9200000000000
										1.99600000000000	2.71100000000000	2.97500000000000	8.07300000000000	2.32600000000000	2.07200000000000	2.68900000000000		2.15600000000000	1.72900000000000	2.97600000000000		2.12200000000000	2.36200000000000	2.38400000000000			86.6160000000000	1.61700000000000	9.43200000000000	1.06700000000000	24.5270000000000	8.23500000000000	7.09200000000000		76.4490000000000	90.4180000000000	25.7650000000000		Inf	90.3620000000000	6.92700000000000
										1.93800000000000	2.09400000000000	2.85100000000000	6.32400000000000	1.96400000000000	2.06800000000000	5.14800000000000		2.26600000000000	1.75000000000000	2.83600000000000		2.46900000000000	2.77100000000000	3.25200000000000			11.8120000000000	25.7650000000000	10.9970000000000	7.16600000000000	34.2090000000000	18.6530000000000	2.50300000000000		18.3210000000000	62.0350000000000	38.2300000000000		119.267000000000	62.2010000000000	8.56400000000000
										2.30800000000000	2.61900000000000	5.01000000000000	4.82600000000000	2.43600000000000	2.03500000000000	3		6.49800000000000	2.05700000000000	2.40500000000000		2.18800000000000	2.88300000000000	3.38200000000000			11.0020000000000	2.69000000000000	2.64800000000000	14.4220000000000	28.1560000000000	14.5150000000000	9.15300000000000		2.01100000000000	124.595000000000	45.0830000000000		59.7930000000000	20.3590000000000	8.01800000000000
										2.40500000000000	2.35000000000000	3.15700000000000	4.24100000000000	2.63300000000000	2.21000000000000	2.70700000000000		1.75100000000000	1.77100000000000	2.83000000000000		2.34100000000000	2.05100000000000	3.32400000000000			17.8810000000000	4.05700000000000	2.00600000000000	2.24600000000000	80.5810000000000	28.8010000000000	15.0260000000000		54.9230000000000	12.1240000000000	10.0730000000000		83.7270000000000	6.30900000000000	8.00700000000000
										2.08500000000000	2.10800000000000	2.93000000000000	6.20300000000000	2.34900000000000	1.75100000000000	2.70700000000000		1.92300000000000	2.57600000000000	2.39300000000000		2.39500000000000	2.10100000000000	3.62600000000000			6.25500000000000	5.02200000000000	42.0870000000000	4.91800000000000	18.4720000000000	127.409000000000	16.6290000000000		148.807000000000	28.5250000000000	9.95700000000000		12.1920000000000	7.93400000000000	10.4920000000000
										2.50300000000000	1.98200000000000	3.36100000000000	10.8180000000000	2.12700000000000	2.03600000000000	2.56700000000000		1.95500000000000	1.98200000000000	2.75900000000000		2.57900000000000	1.91600000000000	2.80300000000000			7.04700000000000	12.6650000000000	7	3.83400000000000	18.2550000000000	51.1080000000000	17.2720000000000		83.5220000000000	191.117000000000	8.97200000000000		35.0630000000000	4.09300000000000	4.76800000000000
										3.11600000000000	1.95000000000000	3.50000000000000	9.85400000000000	1.70400000000000	1.68600000000000	2.91300000000000		2.20200000000000	1.98100000000000	2.69400000000000		2.21300000000000	2.11200000000000	3.08500000000000			10.5230000000000	3.44600000000000	3.22200000000000	0.452000000000000	4.90400000000000	67.2780000000000	9.58000000000000		10.1990000000000	16.8140000000000	22.0460000000000		174.471000000000	21.6060000000000	10.1410000000000
										2.12600000000000	2.15900000000000	4.00600000000000	10.1180000000000	2.07100000000000	2.18600000000000	3.05200000000000		1.96600000000000	1.72900000000000	3.71700000000000		2.31500000000000	2.21300000000000	3.27600000000000			7.37100000000000	15.6170000000000	4.39900000000000	1.34800000000000	28.5950000000000	36.2770000000000	9.91400000000000		24.6380000000000	178.329000000000	2.39300000000000		51.8250000000000	86.3600000000000	13.0210000000000
										3.28600000000000	2.50200000000000	3.55400000000000	NaN	2.25400000000000	1.72900000000000	2.70600000000000		1.90100000000000	1.98200000000000	3.19500000000000		2.73100000000000	2.14400000000000	5.29200000000000			1.78800000000000	5.14100000000000	48.6850000000000	3.29100000000000	71.4790000000000	107.493000000000	9.12600000000000		90.5930000000000	183.297000000000	5.69500000000000		19.6990000000000	29.5310000000000	17.6040000000000
										2.24500000000000	1.91900000000000	2.84300000000000	15.6380000000000	2.01900000000000	2.25100000000000	3.09000000000000		1.88800000000000	2.07200000000000	2.52400000000000		1.97600000000000	2.28100000000000	3.90300000000000			28.8280000000000	7.41100000000000	22.3910000000000	0.377000000000000	124.952000000000	26.9500000000000	8.90400000000000		30.3910000000000	57.4050000000000	15.4630000000000		62.6840000000000	110.285000000000	1.88500000000000
										2.26400000000000	8.14000000000000	3.49400000000000	11.3910000000000	1.88400000000000	2.22600000000000	2.60800000000000		2.26600000000000	1.95500000000000	2.21200000000000		2.08400000000000	2.18100000000000	1.94300000000000			22.6370000000000	2.18600000000000	22.5990000000000	1.51700000000000	0.457000000000000	17.4570000000000	14.7020000000000		0.737000000000000	140.317000000000	28.1730000000000		42.8490000000000	3.83900000000000	13.8940000000000
										2.26500000000000	2.15400000000000	5.13200000000000	9.17800000000000	2.12900000000000	2.06800000000000	3.30800000000000		1.84800000000000	2.16900000000000	2.16900000000000		2.29800000000000	2.83800000000000	2.48900000000000			4.03800000000000	19.2470000000000	3.15700000000000	3.18300000000000	6.51600000000000	20.6080000000000	31.5730000000000		46.6600000000000	11.4190000000000	6.55500000000000		60.3970000000000	1.51600000000000	8.56200000000000
										2.13800000000000	2.70700000000000	2.71500000000000	NaN	2.47000000000000	1.98300000000000	2.92100000000000		2.01400000000000	1.77200000000000	2.72500000000000		2.30900000000000	2.92300000000000	2.06100000000000			16.9250000000000	12.5130000000000	41.6730000000000	1.38300000000000	20.4730000000000	18.9300000000000	8.97700000000000		83.0200000000000	4.81200000000000	10.4470000000000		93.0410000000000	0.939000000000000	2.02200000000000
										1.77200000000000	2.49300000000000	2.57800000000000	12.1540000000000	1.87900000000000	3.13200000000000	2.28000000000000		2.02700000000000	1.62100000000000	2.57900000000000		2.16800000000000	2.23900000000000	2.99100000000000			128.990000000000	10.6200000000000	5.95900000000000	1.03400000000000	69.3810000000000	10.4990000000000	44.7870000000000		79.4930000000000	266.166000000000	13.4040000000000		13.9320000000000	55.1630000000000	6.60900000000000
										2.90800000000000	1.85800000000000	4.63600000000000	6.38300000000000	2.14700000000000	2.33800000000000	2.42200000000000		1.73900000000000	2.30600000000000	2.90000000000000		7.73200000000000	2.09800000000000	2.97800000000000			25.4790000000000	10.5550000000000	4.11100000000000	1.82400000000000	13.5630000000000	12.9120000000000	19.1130000000000		162.750000000000	8.67100000000000	3.92300000000000		2.65200000000000	58.6350000000000	3.65700000000000
										1.92200000000000	2.02600000000000	3.30300000000000	3.02800000000000	1.94400000000000	1.86900000000000	2.49100000000000		1.71900000000000	2.19200000000000	2.74000000000000		2.58600000000000	2.12300000000000	5.19300000000000			87.3190000000000	48.4410000000000	8.88800000000000	3.77300000000000	108.856000000000	25.9970000000000	2.07300000000000		34.6520000000000	19.8960000000000	2.77800000000000		11.1620000000000	13.8000000000000	15.9830000000000
										2.59600000000000	2.44300000000000	3.21200000000000	5.70800000000000	2.12600000000000	1.74000000000000	2.34000000000000		1.90100000000000	2.04900000000000	2.52200000000000		2.11000000000000	2.11600000000000	4.09000000000000			7.06300000000000	3.54500000000000	3.66300000000000	1.66900000000000	14.3330000000000	262.575000000000	29.6520000000000		11.2240000000000	36.5110000000000	15.3490000000000		6.84800000000000	124.694000000000	2.98900000000000
										1.81400000000000	1.88900000000000	2.82400000000000	8.78400000000000	1.83600000000000	1.72900000000000	2.88300000000000		1.89800000000000	2.11300000000000	2.58500000000000		2.37000000000000	2.14500000000000	4.43800000000000			5.51000000000000	278.470000000000	19.1730000000000	6.78900000000000	22.4870000000000	263.425000000000	19.1910000000000		43.1310000000000	34.2210000000000	18.3890000000000		0.732000000000000	5949.33400000000	18.9410000000000
										2.57000000000000	2.58100000000000	2.62600000000000	9.90900000000000	2.48100000000000	1.88000000000000	2.45200000000000		2.11400000000000	1.80500000000000	3.34200000000000		2.05000000000000	1.83700000000000	2.65400000000000			1.49300000000000	6.41500000000000	28.8760000000000	0.465000000000000	17.4350000000000	48.5830000000000	11.6880000000000		45.7030000000000	39.9210000000000	21.5740000000000		77.8950000000000	2106.63600000000	6.25000000000000
										10.7800000000000	2.67600000000000	3.92400000000000	6	2.00500000000000	2.09800000000000	2.71400000000000		1.74700000000000	1.81500000000000	2.72600000000000		2.11100000000000	2.64200000000000	2.80300000000000			-0.0590000000000000	3.00800000000000	4.05500000000000	1.04100000000000	0.423000000000000	91.4240000000000	0.463000000000000		7.95900000000000	74.7080000000000	6.17000000000000		128.868000000000	3.44600000000000	13.0660000000000
										6.84600000000000	2.20300000000000	2.43700000000000	NaN	2.07300000000000	2.10200000000000	2.74700000000000		2.04100000000000	1.80500000000000	2.45400000000000		2.29500000000000	2.14300000000000	2.60500000000000			-0.0580000000000000	9.35500000000000	10.4530000000000	1.71200000000000	8.98700000000000	77.8730000000000	12.0650000000000		17.7720000000000	71.3100000000000	3.18500000000000		0.565000000000000	38.5170000000000	15.4550000000000
										3.21000000000000	2.00300000000000	5.32800000000000	4.72200000000000	1.85800000000000	1.67500000000000	3.19200000000000		1.83500000000000	2.05600000000000	2.87100000000000		2.04000000000000	2.31900000000000	3.19000000000000			5.78500000000000	102.813000000000	15.0500000000000	19.0850000000000	58.9830000000000	12.3980000000000	16.0350000000000		47.5370000000000	19.6010000000000	3.19400000000000		40.9700000000000	2.78400000000000	1.80300000000000
										NaN	2.04000000000000	2.67400000000000	4.99400000000000	2.24200000000000	2.00800000000000	2.11900000000000		2.16700000000000	1.95300000000000	2.34700000000000		2.18000000000000	2.00700000000000	2.90800000000000			6.59500000000000	63.3030000000000	15.4650000000000	2.12200000000000	9.34200000000000	19.7590000000000	7.76700000000000		35.7220000000000	12.0100000000000	21.5280000000000		5.66800000000000	40.9250000000000	15.7530000000000
										1.99200000000000	1.95500000000000	2.68600000000000	4.40000000000000	1.97100000000000	2.10000000000000	3.33900000000000		1.98500000000000	2.31900000000000	3.21600000000000		2.69600000000000	2.87000000000000	1.60000000000000			56.0730000000000	37.8230000000000	29.5570000000000	1.05300000000000	51.3670000000000	113.524000000000	6.22400000000000		123.981000000000	16.0850000000000	8.07500000000000		38.5760000000000	1.33200000000000	2.77300000000000
										1.78300000000000	2.01700000000000	2.83900000000000	4.39300000000000	2.08000000000000	1.98500000000000	3.28800000000000		1.77000000000000	2.57800000000000	2.64300000000000		2.34200000000000	2.80200000000000	3.72100000000000			184.737000000000	1.72400000000000	5.80900000000000	2.86400000000000	20.8440000000000	37.8720000000000	12.8670000000000		78.2860000000000	15.4480000000000	19.5640000000000		25.3760000000000	5.34300000000000	6.10100000000000
										1.85500000000000	1.90100000000000	2.82500000000000	NaN	1.95400000000000	1.70600000000000	4.16600000000000		2.37400000000000	1.71800000000000	2.34200000000000		2.33100000000000	2.53400000000000	2.51300000000000			111.306000000000	54.4930000000000	49.1410000000000	3.82000000000000	197.240000000000	26.1620000000000	21.2700000000000		0.447000000000000	312.711000000000	7.85400000000000		15.9260000000000	46.4290000000000	6.14200000000000
										1.84000000000000	2.32600000000000	2.38400000000000	1.20800000000000	1.81400000000000	1.99300000000000	2.75100000000000		1.94400000000000	2.52100000000000	2.28600000000000		2.61200000000000	2.07200000000000	4.07200000000000			9.57300000000000	8.30100000000000	6.83700000000000	1.54500000000000	190.466000000000	109.438000000000	17.8040000000000		1.35400000000000	12.9160000000000	7.32600000000000		1.30100000000000	29.2200000000000	6.44700000000000
										1.86700000000000	2.15700000000000	6.31100000000000	4.95400000000000	2.20100000000000	1.89700000000000	3.89800000000000		2.13300000000000	2.04600000000000	2.54600000000000		1.95400000000000	2.75000000000000	2.85300000000000			5.10400000000000	8.70600000000000	2.05600000000000	9.91100000000000	18.6530000000000	124.861000000000	26.4830000000000		62.2810000000000	31.9830000000000	7.18800000000000		22.6110000000000	3.09200000000000	15.7250000000000
										2.89000000000000	2.43800000000000	2.37200000000000	3.18500000000000	2.02000000000000	1.80400000000000	3.24800000000000		2.08300000000000	2.09300000000000	2.62400000000000		2.58700000000000	2.37500000000000	2.57600000000000			11.4570000000000	12.7900000000000	7.24200000000000	4.13600000000000	20.0280000000000	2.59600000000000	21.7670000000000		56.8820000000000	95.4120000000000	30.6110000000000		17.2960000000000	2.63100000000000	31.6410000000000
										2.52600000000000	2.10900000000000	3.10200000000000	NaN	2.10500000000000	1.80500000000000	2.70500000000000		2.01300000000000	1.75100000000000	2.58400000000000		2.19800000000000	2.03000000000000	2.74300000000000			14.7780000000000	2.38100000000000	7.44800000000000	1.68900000000000	15.0860000000000	382.757000000000	19.2460000000000		92.3000000000000	110.706000000000	29.2400000000000		57.0920000000000	60.1300000000000	11.1920000000000
										2.32300000000000	1.77200000000000	6.37000000000000	13.5630000000000	2.02600000000000	2.17700000000000	3.01500000000000		1.98400000000000	1.96000000000000	2.23400000000000		2.30200000000000	2.19500000000000	3.23300000000000			36.7850000000000	226.286000000000	12.5260000000000	0.522000000000000	127.799000000000	63.2670000000000	11.5890000000000		11.7710000000000	454.041000000000	5.11200000000000		35.5150000000000	133.709000000000	17.6890000000000
										2.21100000000000	2.06800000000000	4.02800000000000	NaN	2.00500000000000	1.81300000000000	NaN		1.88800000000000	1.94300000000000	3.27200000000000		2.04100000000000	2.06300000000000	3.26900000000000			56.2220000000000	38.6610000000000	6.58200000000000	2.84200000000000	115.539000000000	25.8810000000000	5.88300000000000		92.3460000000000	9.49600000000000	9.53900000000000		36.7860000000000	5.81400000000000	10.0060000000000
										2.54600000000000	1.80300000000000	4.43200000000000	10.3360000000000	2.09800000000000	1.98300000000000	2.96200000000000		2.07300000000000	1.98400000000000	2.37800000000000		2.10500000000000	1.79300000000000	4.05300000000000			7.95700000000000	55.0070000000000	6.33000000000000	0.103000000000000	32.3010000000000	0.265000000000000	11.2870000000000		25.6590000000000	57.3540000000000	19.8330000000000		13.8760000000000	27.4150000000000	4.92300000000000
										2.21000000000000	2.39300000000000	8.86200000000000	14.9580000000000	2.83700000000000	2.23200000000000	3.39500000000000		2.32000000000000	2.20700000000000	3.31100000000000		2.22400000000000	2.46300000000000	5.91800000000000			6.30400000000000	26.1230000000000	4.79600000000000	0.381000000000000	5.04400000000000	33.0690000000000	10.2590000000000		29.9760000000000	22.7240000000000	21.0320000000000		46.4630000000000	4.55200000000000	2.21700000000000
										3.02300000000000	1.83700000000000	4.53300000000000	NaN	2.09500000000000	2.26500000000000	2.77100000000000		2.10500000000000	1.86700000000000	2.44900000000000		2.17700000000000	2.40700000000000	3.47000000000000			9.68300000000000	76.9930000000000	5.40200000000000	1.73100000000000	483.093000000000	177.293000000000	19.0620000000000		1.43200000000000	84.4550000000000	5.30000000000000		24.8150000000000	4.89600000000000	13.3460000000000
										2.19100000000000	2.00900000000000	6.85500000000000	3.58400000000000	2.02800000000000	2.11400000000000	2.86700000000000		1.79300000000000	1.81500000000000	2.48900000000000		2.18100000000000	2.15900000000000	3.21600000000000			35.0050000000000	56.8630000000000	2.08500000000000	13.6100000000000	22.6870000000000	26.3390000000000	8.11500000000000		21.0500000000000	12.2700000000000	23.7600000000000		84.5310000000000	25.1390000000000	3.08300000000000
										1.98700000000000	1.95500000000000	4.38800000000000	2.71600000000000	1.88000000000000	2.23700000000000	2.82200000000000		1.80300000000000	1.91100000000000	3.79300000000000		2.31700000000000	2.43800000000000	3.76000000000000			56.3030000000000	43.0150000000000	5.87700000000000	5.36900000000000	181.558000000000	12.2140000000000	17.0850000000000		37.3440000000000	43.7320000000000	1.69200000000000		30.8010000000000	36.3950000000000	9.12600000000000
										2.20200000000000	1.91100000000000	3.80100000000000	3.88400000000000	2.24200000000000	1.94400000000000	2.89100000000000		2.23400000000000	1.70800000000000	2.80000000000000		2.21800000000000	1.06100000000000	2.65300000000000			27.9630000000000	106.267000000000	8.26200000000000	5.09900000000000	30.3680000000000	25.0560000000000	15.9390000000000		5.54800000000000	69.4440000000000	24.9640000000000		37.8790000000000	63.1800000000000	7.17200000000000
										1.64300000000000	2.25600000000000	5.36900000000000	5.37700000000000	1.91200000000000	3.53300000000000	2.27700000000000		2.01900000000000	1.62200000000000	2.68000000000000		2.15900000000000	1.86600000000000	2.37300000000000			6.31000000000000	21.4010000000000	2.73400000000000	8.31500000000000	74.3320000000000	22.5100000000000	7.59100000000000		42.1030000000000	253.774000000000	25.4610000000000		8.61300000000000	3.82900000000000	5.22800000000000
										1.84600000000000	2.80400000000000	5.22600000000000	7.80100000000000	1.82600000000000	1.91900000000000	2.69600000000000		1.81300000000000	1.77200000000000	3.10900000000000		1.91200000000000	2.38300000000000	3.29100000000000			11.2530000000000	5.61100000000000	1.92500000000000	1.75100000000000	26.6880000000000	102.642000000000	21.5380000000000		109.331000000000	235.135000000000	6.15500000000000		25.3010000000000	27.6630000000000	15.4370000000000
										2.70700000000000	1.87600000000000	5.52200000000000	4.01000000000000	2.70600000000000	1.92300000000000	3.55400000000000		1.94400000000000	1.91000000000000	3.49300000000000		2.14800000000000	2.11200000000000	3.26500000000000			1.63900000000000	108.953000000000	3.82500000000000	4.33900000000000	69.5520000000000	42.7080000000000	9.18200000000000		2.21100000000000	64.5470000000000	6.68500000000000		14.8020000000000	79.3770000000000	8.62200000000000
										2.05600000000000	2.27500000000000	2.30500000000000	7.02600000000000	2.65300000000000	2.10300000000000	2.88600000000000		1.65400000000000	1.69600000000000	4.23900000000000		2.44800000000000	2.04900000000000	3.97800000000000			10.0140000000000	17.0770000000000	11.3010000000000	2.15500000000000	12.4640000000000	65.1820000000000	10.8540000000000		40.1120000000000	191.960000000000	2.01200000000000		1.86100000000000	154.157000000000	20.0740000000000
										2.58800000000000	2.60400000000000	2.88800000000000	3.07400000000000	2.27300000000000	1.89000000000000	1.76100000000000		2.08100000000000	1.93300000000000	2.76100000000000		2.01900000000000	2.41000000000000	2.88400000000000			27.0090000000000	7.48700000000000	12.7250000000000	13.1010000000000	15.9390000000000	114.147000000000	8.71600000000000		17.8580000000000	19.9260000000000	26.3770000000000		13.4550000000000	14.1610000000000	33.4440000000000
										2.21300000000000	2.68000000000000	2.51300000000000	7.90000000000000	2.06200000000000	1.82500000000000	2.79800000000000		1.93300000000000	2.38400000000000	2.60200000000000		2.52300000000000	1.90100000000000	3.22200000000000			27.4380000000000	13.5800000000000	11.6500000000000	9.50600000000000	53.4770000000000	141.002000000000	11.7300000000000		26.7000000000000	7.31500000000000	21.0170000000000		32.5600000000000	485.483000000000	8.75200000000000
										2.18800000000000	2.16900000000000	3.21600000000000	4.22200000000000	2.22200000000000	NaN	2.56700000000000		2.14300000000000	2.21100000000000	2.81400000000000		3.06500000000000	2.05000000000000	3.74500000000000			9.40900000000000	13.8160000000000	3.64800000000000	1.53500000000000	85.7620000000000	13.3760000000000	29.9030000000000		8.39200000000000	12.1900000000000	10.5390000000000		36.5360000000000	2184.59500000000	6.88900000000000
										2.00700000000000	2.43800000000000	NaN	6.10900000000000	1.90100000000000	2.03900000000000	2.79800000000000		1.97400000000000	2.37800000000000	2.85700000000000		2.37300000000000	2.15600000000000	4.64100000000000			52.6400000000000	2.11200000000000	1.22900000000000	10.5610000000000	82.8510000000000	36.2710000000000	20.1600000000000		33.7760000000000	7.96600000000000	14.0160000000000		21.5800000000000	16.1230000000000	2.07900000000000
										2.66200000000000	6.44900000000000	6.33700000000000	7.73400000000000	2.09900000000000	2.37200000000000	2.78000000000000		1.94200000000000	1.92800000000000	2.92200000000000		2.17000000000000	1.96500000000000	1.33100000000000			1.89300000000000	4.31300000000000	1.50600000000000	1.32000000000000	60.8800000000000	9.15300000000000	8.45200000000000		42.8680000000000	38.1500000000000	10.0970000000000		18.6490000000000	38.3310000000000	7.67500000000000
										1.74000000000000	2.23200000000000	6.26200000000000	7.36200000000000	2.14800000000000	1.75100000000000	2.91000000000000		2.07000000000000	2.07300000000000	2.89500000000000		2.15900000000000	2.33700000000000	0.941000000000000			271.570000000000	3.70900000000000	2.91300000000000	4.40000000000000	15.6650000000000	339.282000000000	23.2830000000000		21.9580000000000	88.3340000000000	8.98200000000000		23.5250000000000	19.1540000000000	1.83200000000000
										2.25500000000000	2.59600000000000	2.66400000000000	NaN	2.24300000000000	2.12300000000000	2.52100000000000		2.43500000000000	1.90800000000000	3.23300000000000		2.50300000000000	2.04700000000000	3.59600000000000			96.0570000000000	24.4750000000000	18.6030000000000	1.65300000000000	32.4740000000000	58.5700000000000	61.7530000000000		19.1920000000000	19.8590000000000	14.2940000000000		34.5030000000000	105.161000000000	7.85200000000000
										1.90100000000000	8.61200000000000	6.98700000000000	8.82200000000000	2.28600000000000	2.42600000000000	2.72400000000000		2.27500000000000	1.97100000000000	2.70300000000000		2.40500000000000	2.04100000000000	3.14700000000000			220.598000000000	4.74900000000000	1.01400000000000	2.09400000000000	27.2450000000000	44.3240000000000	25.5920000000000		16.8850000000000	25.1580000000000	2.09700000000000		55.6340000000000	75.6570000000000	10.3330000000000
										2.18700000000000	2.19700000000000	4.21400000000000	NaN	1.93400000000000	1.72100000000000	3.80400000000000		2.05100000000000	2.47800000000000	3.45800000000000		2.26500000000000	2.05200000000000	3.16100000000000			124.600000000000	7.72400000000000	5.92400000000000	0.600000000000000	31.6360000000000	31.8090000000000	9.56900000000000		72.9530000000000	1.75500000000000	18.6310000000000		10.7440000000000	61.0290000000000	14.0830000000000
										2.21800000000000	4.17200000000000	2.23600000000000	7.09700000000000	2.12400000000000	2.04800000000000	2.67400000000000		1.81400000000000	1.99200000000000	3.18800000000000		2.51200000000000	2.65300000000000	3.48400000000000			415.499000000000	1.41700000000000	9.68700000000000	3.11800000000000	18.0130000000000	22.5130000000000	21.1550000000000		59.0140000000000	88.9150000000000	16.7800000000000		48.8040000000000	21.5010000000000	29.3760000000000
										11.3390000000000	4.13400000000000	7.11400000000000	3.37000000000000	1.77000000000000	1.93600000000000	9.07300000000000		1.62200000000000	1.84700000000000	3.41700000000000		2.03000000000000	2.16600000000000	3.80600000000000			16.8520000000000	1.33500000000000	0.154000000000000	5.69900000000000	173.438000000000	8.76900000000000	2.67500000000000		6.49400000000000	18.5530000000000	2.37600000000000		26.4640000000000	7.22200000000000	5.64700000000000
										2.05200000000000	1.85700000000000	2.02900000000000		2.19100000000000	1.96500000000000	4.12000000000000		2.21400000000000	1.72900000000000	5.30900000000000		2.14200000000000	2.24500000000000	3.30000000000000			3.02500000000000	49.5460000000000	8.14200000000000		6.56100000000000	23.6310000000000	3.56000000000000		25.8170000000000	70.2740000000000	6.59300000000000		60.6850000000000	28.9210000000000	32.0060000000000
										2.36400000000000	1.96200000000000	2.49200000000000		2.11500000000000	2.03000000000000	2.88800000000000		1.84800000000000	1.80300000000000	2.32000000000000		NaN	2.15900000000000	3.30900000000000			2.42000000000000	61.3830000000000	2.86900000000000		20.1690000000000	50.8230000000000	23.2140000000000		31.3110000000000	71.8200000000000	102.686000000000		6.81100000000000	164.604000000000	19.7030000000000
										2.58500000000000	1.84700000000000	3.08100000000000		2.11600000000000	1.78200000000000	3.20700000000000		1.81400000000000	1.98300000000000	2.44300000000000		2.50100000000000	2.13600000000000	3.24100000000000			3.43700000000000	49.1190000000000	6.71500000000000		24.2780000000000	218.073000000000	17.0550000000000		51.0530000000000	38.8200000000000	18.0670000000000		22.4340000000000	33.9190000000000	56.5490000000000
										2.05100000000000	1.45800000000000	2.99900000000000		1.93900000000000	2.35200000000000	6.01600000000000		1.64200000000000	1.74000000000000	2.33600000000000		1.99800000000000	2.23200000000000	3.54600000000000			3.52800000000000	21.4430000000000	8.08000000000000		108.774000000000	28.2870000000000	2.72600000000000		79.4660000000000	37.7850000000000	28.0520000000000		12.3410000000000	3.28900000000000	6.24700000000000
										NaN	5.49900000000000	3.05100000000000		2.66300000000000	1.76200000000000	2.97500000000000		1.77200000000000	1.64300000000000	3.09000000000000		NaN	2.11000000000000	3.22400000000000			0.898000000000000	8.72200000000000	8.89300000000000		11.5980000000000	46.9700000000000	47.7310000000000		46.3690000000000	310.015000000000	8.31000000000000		NaN	95.3980000000000	22.6430000000000
										2.15600000000000	2.15700000000000	3.05100000000000		1.95000000000000	2.05500000000000	3.05800000000000		2.38500000000000	1.83400000000000	1.98500000000000		2.41700000000000	2.14600000000000	2.53600000000000			8.34300000000000	8.61800000000000	8.89300000000000		96.1800000000000	25.8020000000000	6.91800000000000		12.0020000000000	119.942000000000	4.80000000000000		36.7400000000000	26.2890000000000	15.6900000000000
										2.58900000000000	1.90100000000000	3.06800000000000		2.00400000000000	1.93900000000000	3.20800000000000		2.04800000000000	1.87600000000000	2.71600000000000		1.96500000000000	1.80400000000000	4.01100000000000			8.57900000000000	51.0680000000000	19.8210000000000		75.6390000000000	29.2940000000000	12.8300000000000		17.9150000000000	350.478000000000	10.7230000000000		40.6740000000000	215.506000000000	5.24500000000000
										2.77300000000000	2.29900000000000	3.05100000000000		1.94400000000000	1.71900000000000	2.06900000000000		2.28600000000000	1.37400000000000	2.58700000000000		2.25600000000000	1.96100000000000	3.26000000000000			2.49200000000000	2.60600000000000	8.89300000000000		33.9130000000000	228.747000000000	9.79100000000000		9.43500000000000	61.0240000000000	5.55000000000000		0.136000000000000	263.222000000000	44.7820000000000
										2.25600000000000	2.21100000000000	4.25300000000000		1.95500000000000	1.91500000000000	2.72800000000000		2.18700000000000	2.01400000000000	2.37100000000000		2.35200000000000	2.93600000000000	2.93000000000000			19.8600000000000	15.3460000000000	12.7330000000000		278.633000000000	18.8880000000000	3.45800000000000		11.0940000000000	9.42300000000000	12.9840000000000		2.46900000000000	81.4710000000000	21.8320000000000
										2.42800000000000	1.79200000000000	2.46000000000000		2.42800000000000	1.93000000000000	2.89700000000000		2.19000000000000	1.93300000000000	2.55500000000000		2.13800000000000	2.19000000000000	2.51400000000000			11.9400000000000	47.5540000000000	5.37700000000000		12.7430000000000	55.0150000000000	28.1530000000000		8.05800000000000	60.9270000000000	30.7920000000000		51.7820000000000	4.84000000000000	16.5050000000000
										1.79400000000000	2.29300000000000	3.88400000000000		2.54500000000000	2.10400000000000	2.89900000000000		2.06100000000000	2.16000000000000	2.57700000000000		2.02800000000000	2.77300000000000	2.63100000000000			21.0200000000000	2.99100000000000	15.5810000000000		8.30500000000000	14.6260000000000	80.5510000000000		55.3170000000000	126.694000000000	11.1420000000000		70.5710000000000	9.71100000000000	8.38500000000000
										3.78200000000000	1.85700000000000	2.71200000000000		1.65400000000000	2.08700000000000	2.24000000000000		2.17900000000000	1.64400000000000	2.58600000000000		2.22200000000000	2.08500000000000	3.16900000000000			13.0970000000000	77.2050000000000	16.5440000000000		144.298000000000	16.9030000000000	2.21100000000000		20.9810000000000	33.3020000000000	62.1330000000000		11.2180000000000	35.4480000000000	6.78400000000000
										2.68400000000000	2.11500000000000	3.29600000000000		2.09500000000000	1.82300000000000	3.02700000000000		2.09400000000000	1.81100000000000	3.67600000000000		2.99600000000000	2.05700000000000	2.44800000000000			9.98900000000000	7.74100000000000	4.35100000000000		45.3680000000000	304.549000000000	11.3940000000000		39.1970000000000	159.255000000000	5.20100000000000		1.30200000000000	34.9930000000000	10.7470000000000
										1.02000000000000	2.26000000000000	6.11200000000000		2.14500000000000	1.98700000000000	2.35000000000000		1.93400000000000	1.97200000000000	2.81200000000000		2.14400000000000	2.21300000000000	2.27700000000000			2.69300000000000	45.9320000000000	4.35300000000000		8.31700000000000	128.983000000000	6.38600000000000		35.4400000000000	4.42900000000000	37.4320000000000		9.32700000000000	54.8590000000000	8.77000000000000
										2.69800000000000	5.37500000000000	2.35000000000000		2.24200000000000	2.15700000000000	2.83600000000000		1.70700000000000	2.61800000000000	2.91200000000000		2.45000000000000	2.31100000000000	3.19800000000000			-0.127000000000000	4.58900000000000	42.2760000000000		44.2210000000000	27.4750000000000	16.2920000000000		584.420000000000	11.0590000000000	20.2310000000000		33.3390000000000	2.68000000000000	4.09300000000000
										8.02700000000000	1.83600000000000	2.64700000000000		2.11600000000000	1.82600000000000	2.98300000000000		1.98100000000000	3.56600000000000	2.51100000000000		3.08900000000000	2.31000000000000	3.05700000000000			2.74300000000000	40.8620000000000	27.0850000000000		13.9960000000000	49.8370000000000	3.01200000000000		39.1120000000000	0.974000000000000	22.1250000000000		4.68900000000000	9.21000000000000	12.8270000000000
										2.26600000000000	4.95500000000000	5.99200000000000		1.90100000000000	2.42400000000000	2.61800000000000		1.79300000000000	1.82100000000000	2.47100000000000		1.91100000000000	2.14800000000000	4.26400000000000			3.46800000000000	60.2590000000000	5.50400000000000		80.1790000000000	5.92600000000000	21.1360000000000		141.276000000000	177.881000000000	17.1570000000000		510.399000000000	97.0660000000000	0.513000000000000
										2.10400000000000	2.21200000000000	8.47500000000000		1.88000000000000	2.41200000000000	2.65300000000000		2.10900000000000	1.97100000000000	2.19900000000000		2.38500000000000	2.21300000000000	3.61900000000000			13.3760000000000	76.5460000000000	1.64200000000000		220.331000000000	11.6030000000000	11.5320000000000		5.54600000000000	98.0470000000000	5.85400000000000		70.4320000000000	22.5080000000000	3.04400000000000
										2.15400000000000	2.23200000000000	5.05800000000000		1.90700000000000	3.02400000000000	4.72900000000000		1.82500000000000	2.05700000000000	3.46800000000000		1.96600000000000	2.82100000000000	3.67400000000000			11.3660000000000	9.31100000000000	1.52000000000000		112.931000000000	9.17200000000000	0.487000000000000		9.36100000000000	7.59300000000000	10.9910000000000		26.0280000000000	4.62100000000000	8.58700000000000
										1.80400000000000	2.34100000000000	5.11500000000000		2.00300000000000	2.23300000000000	2.90100000000000		2.13800000000000	2.24400000000000	3.40600000000000		2.32900000000000	2.24200000000000	3.16900000000000			78.9730000000000	8.74900000000000	1.04600000000000		76.7230000000000	18.8620000000000	18.5770000000000		11.0520000000000	25.4040000000000	14.6170000000000		225.830000000000	22.3050000000000	8.58000000000000
										2.09200000000000	1.98200000000000	2.50300000000000		2.04100000000000	1.97700000000000	2.99700000000000		1.96000000000000	3.08400000000000	3.17900000000000		2.12700000000000	1.87900000000000	5.92000000000000			38.9940000000000	43.6200000000000	13.7810000000000		67.3530000000000	62.9710000000000	6.54600000000000		45.7660000000000	2.19500000000000	1.22800000000000		73.1560000000000	325.850000000000	1.31600000000000
										2.25600000000000	1.96500000000000	2.56200000000000		2.20200000000000	2.05100000000000	2.80500000000000		2.08500000000000	1.67500000000000	3.16800000000000		2.86700000000000	2.05200000000000	3.77800000000000			5.10300000000000	6.35200000000000	4.32400000000000		61.6840000000000	10.5430000000000	12.3910000000000		58.8560000000000	204.689000000000	9.18800000000000		18.1500000000000	8.31600000000000	6.87400000000000
										1.61100000000000	1.99200000000000	1.52500000000000		2.34600000000000	1.99100000000000	2.62800000000000		1.98500000000000	1.64400000000000	1.96400000000000		2.68500000000000	2.04600000000000	3.64500000000000			19.9530000000000	69.1540000000000	4.24200000000000		9.37100000000000	19.8090000000000	23.9590000000000		25.0890000000000	245.892000000000	11.1530000000000		14.8700000000000	56.2800000000000	22.8340000000000
										1.77200000000000	2.06100000000000	2.64300000000000		1.84800000000000	2.24700000000000	3.08900000000000		2.07000000000000	1.98600000000000	2.64300000000000		2.06100000000000	2.09000000000000	7.88300000000000			38.4100000000000	10.3570000000000	17.7610000000000		999.508000000000	6.06000000000000	6.03800000000000		25.6950000000000	4.99200000000000	63.6290000000000		52.9800000000000	6.90700000000000	0.508000000000000
										2.26100000000000	1.90900000000000	3.00800000000000		2.11500000000000	1.87800000000000	2.81200000000000		1.84700000000000	1.92000000000000	2.60200000000000		2.72000000000000	2.32800000000000	3.50100000000000			18.4320000000000	76.0700000000000	18.0880000000000		16.1530000000000	92.6010000000000	21.7720000000000		37.6520000000000	212.060000000000	8.64400000000000		11.2530000000000	40.5780000000000	6.19200000000000
										5.90000000000000	2.03500000000000	9.02200000000000		2.22300000000000	2.09400000000000	3.23100000000000		1.88000000000000	1.70800000000000	2.70400000000000		2.53200000000000	2.36800000000000	3.05100000000000			4.37500000000000	56.1330000000000	7.23000000000000		23.6110000000000	23.7290000000000	12.4560000000000		156.671000000000	18.0260000000000	15.4920000000000		46.6530000000000	33.5900000000000	4.47200000000000
										2.43800000000000	2.65200000000000	2.92200000000000		2.05800000000000	1.89000000000000	2.83600000000000		2.11200000000000	1.91000000000000	2.55700000000000		2.60500000000000	2.02800000000000	4.30800000000000			31.0010000000000	0.532000000000000	6.78600000000000		88.1160000000000	112.166000000000	6.05600000000000		4.48500000000000	107.500000000000	32.1680000000000		49.0260000000000	87.3920000000000	3.56700000000000
										2.25400000000000	1.86900000000000	2.71900000000000		2.07200000000000	1.90900000000000	3.31500000000000		2.27400000000000	1.96800000000000	2.17800000000000		2.37200000000000	2.68500000000000	4.37400000000000			34.4080000000000	0.476000000000000	5.68200000000000		1.38300000000000	16.6260000000000	16.9590000000000		1.16400000000000	9.22600000000000	12.1310000000000		36.9680000000000	5.60700000000000	3.64900000000000
										2.67600000000000	1.95300000000000	4.07100000000000		2.25400000000000	1.82400000000000	4.05100000000000		1.58900000000000	2.38500000000000	2.01600000000000		2.04100000000000	2.43500000000000	2.81400000000000			-0.150000000000000	33.0410000000000	2.50200000000000		6.39600000000000	40.1830000000000	7.52900000000000		40.9720000000000	31.8270000000000	10.9000000000000		115.709000000000	10.6670000000000	2.33500000000000
										2.40700000000000	1.98300000000000	3.56500000000000		2.20600000000000	1.88900000000000	3.21000000000000		1.74000000000000	1.80500000000000	1.64300000000000		2.36300000000000	2.16800000000000	2.64100000000000			0.776000000000000	36.6680000000000	3.12100000000000		12.5120000000000	70.4170000000000	13.1280000000000		58.7600000000000	2.36800000000000	9.08700000000000		10.9710000000000	5.83800000000000	7.96300000000000
										2.29900000000000	1.73900000000000	8.91200000000000		1.91200000000000	2.09000000000000	2.93700000000000		1.82600000000000	1.76200000000000	3.99900000000000		2.16700000000000	3.02900000000000	3.38400000000000			1.92900000000000	13.6910000000000	6.90600000000000		150.004000000000	61.0430000000000	6.52800000000000		4.73500000000000	56.7780000000000	3.54500000000000		16.7470000000000	11.7470000000000	15.3580000000000
										2.51400000000000	2.08400000000000	3.36700000000000		1.94000000000000	2.08400000000000	2.89400000000000		1.95000000000000	2.00800000000000	3.18800000000000		2.11600000000000	2.14600000000000	2.93800000000000			0.451000000000000	123.927000000000	18.2270000000000		135.271000000000	185.132000000000	6.34100000000000		175.852000000000	44.2860000000000	3.29500000000000		34.4290000000000	13.3340000000000	14.7890000000000
										1.98700000000000	2.24100000000000	2.85800000000000		1.95200000000000	2.19800000000000	2.92600000000000		1.93200000000000	1.66500000000000	2.50000000000000		4.41300000000000	2.21300000000000	2.57700000000000			39.9580000000000	23.9960000000000	5.63200000000000		46.8560000000000	3.23800000000000	12.1870000000000		90.3340000000000	4.75800000000000	7.93800000000000		1.53300000000000	12.7000000000000	10.4020000000000
										1.94400000000000	2.20900000000000	3.30800000000000		2.25200000000000	1.83600000000000	3.55500000000000		2.02800000000000	1.94200000000000	3.35500000000000		2.07200000000000	1.88000000000000	4.47100000000000			68.7570000000000	18.8780000000000	16.5120000000000		1.09400000000000	75.3650000000000	3.14300000000000		34.5200000000000	115.736000000000	2.32600000000000		5.79100000000000	53.4230000000000	52.5860000000000
										1.86800000000000	1.94400000000000	3.18000000000000		1.89000000000000	1.87900000000000	2.65300000000000		1.85700000000000	2.08000000000000	2.89500000000000		2.59900000000000	2.28300000000000	5.35500000000000			78.9340000000000	48.8320000000000	8.34400000000000		188.737000000000	19.4790000000000	17.0580000000000		165.836000000000	305.020000000000	19.6820000000000		21.1970000000000	60.4800000000000	2.02700000000000
										2.11600000000000	2.63500000000000	3.00800000000000		2.01400000000000	1.96500000000000	2.65300000000000		2.31100000000000	2.00400000000000	2.33000000000000		2.17000000000000	2.11300000000000	6.20700000000000			32.0480000000000	11.9270000000000	7.73900000000000		27.6460000000000	17.8480000000000	17.0580000000000		0.740000000000000	80.5370000000000	22.9290000000000		47.3140000000000	45.7380000000000	2.27200000000000
										2.20500000000000	2.19100000000000	2.81500000000000		1.84200000000000	2.22200000000000	2.83000000000000		2.08200000000000	2.72000000000000	2.33100000000000		2.09500000000000	2.24700000000000	3.13400000000000			18.1400000000000	37.9050000000000	16.3300000000000		2.30800000000000	62.2610000000000	57.6770000000000		95.9910000000000	31.5410000000000	7.56300000000000		127.497000000000	10.4430000000000	3.19700000000000
										1.88400000000000	2.09000000000000	3.14600000000000		1.90100000000000	1.96600000000000	2.73500000000000		1.85800000000000	1.65300000000000	9.30800000000000		2.16700000000000	1.91900000000000	4.18200000000000			8.47600000000000	73.2950000000000	4.51700000000000		83.6020000000000	9.13200000000000	11.7240000000000		75.8850000000000	7.37400000000000	0.999000000000000		44.8620000000000	50.7500000000000	4.27500000000000
										2.72500000000000	2.91800000000000	2.45800000000000		2.24500000000000	1.72900000000000	2.99400000000000		2.12900000000000	2.06400000000000	2.66400000000000		2.10500000000000	2.12300000000000	1.69800000000000			3.86300000000000	1.03700000000000	56.8770000000000		22.0590000000000	32.8810000000000	14.3890000000000		39.0750000000000	19.9450000000000	15.6920000000000		92.7870000000000	7.99400000000000	9.36900000000000
										2.30900000000000	5.84600000000000	5.05300000000000		2.11500000000000	2.14700000000000	2.88700000000000		1.52500000000000	2.12300000000000	2.56900000000000		2.13600000000000	1.91100000000000	3.47700000000000			15.1710000000000	6.25000000000000	2.19600000000000		52.3160000000000	4.28200000000000	0.491000000000000		79.1970000000000	24.3070000000000	34.7480000000000		29.4330000000000	5.96700000000000	2.63600000000000
										2.72900000000000	2.18100000000000	2.44900000000000		2.24400000000000	1.80500000000000	2.68000000000000		1.02000000000000	2.00100000000000	2.91100000000000		2.29600000000000	1.14700000000000	3.24700000000000			0.730000000000000	40.5110000000000	14.5270000000000		92.2190000000000	81.4440000000000	24.0420000000000		7.78400000000000	106.490000000000	6.75800000000000		68.4870000000000	9.27400000000000	4.35000000000000
										2.66900000000000	2.15800000000000	3		2.30700000000000	1.78300000000000	2.55600000000000		2.47800000000000	2.06000000000000	3.67700000000000		2.23100000000000	2.25100000000000	3.95400000000000			4.61900000000000	7.83600000000000	5.35200000000000		79.3120000000000	67.3460000000000	15.5840000000000		68.4550000000000	13.0090000000000	16.4470000000000		20.7260000000000	66.8000000000000	6.02500000000000
										2.24200000000000	1.94400000000000	2.33100000000000		2.21000000000000	1.62200000000000	2.73300000000000		1.80500000000000	2.10300000000000	2.67500000000000		2.11300000000000	1.98500000000000	2.98800000000000			1.32300000000000	9.98300000000000	13.7360000000000		21.5940000000000	12.8520000000000	22.7640000000000		16.3130000000000	1.69800000000000	3.97000000000000		60.8070000000000	80.1630000000000	13.3390000000000
										2.52700000000000	1.83700000000000	2.95400000000000		1.91200000000000	1.86900000000000	2.58500000000000		2.05700000000000	4.37100000000000	2.75700000000000		2.13400000000000	2.18600000000000	4.63900000000000			2.84800000000000	40.9610000000000	7.07200000000000		46.0450000000000	33.9690000000000	6.78100000000000		47.1730000000000	8.95900000000000	2.41400000000000		145.389000000000	424.319000000000	4.97700000000000
										2.18100000000000	2.09400000000000	3.26200000000000		2.23300000000000	1.71900000000000	2.54500000000000		1.80400000000000	2.10300000000000	2.35200000000000		2.13400000000000	2.18700000000000	2.37900000000000			6.35300000000000	7.42700000000000	7.51800000000000		36.5820000000000	223.560000000000	10.3920000000000		110.455000000000	51.7820000000000	10.2540000000000		145.389000000000	48.7720000000000	5.84400000000000
										2.38400000000000	1.87900000000000	2.79200000000000		1.70800000000000	2.23900000000000	3.17800000000000		2.20400000000000	1.86700000000000	1.86900000000000		2.16500000000000	2.57300000000000	4.29700000000000			29.3520000000000	1445.59200000000	27.5510000000000		194.275000000000	63.7460000000000	7.66800000000000		5.25600000000000	221.077000000000	1.50800000000000		1.61200000000000	8.38100000000000	2.99000000000000
										2.01700000000000	2.41700000000000	2.66400000000000		2.50200000000000	2.23900000000000	0.902000000000000		2.14400000000000	2.14600000000000	2.36200000000000		2.59900000000000	2.73900000000000	4.75200000000000			0.597000000000000	11.6930000000000	7.60700000000000		1.43200000000000	63.7460000000000	3.76000000000000		27.5260000000000	19.5900000000000	27.3760000000000		6.17700000000000	7.49200000000000	2.60000000000000
										2.18000000000000	1.99600000000000	2.86400000000000		2.92200000000000	1.78200000000000	2.87200000000000		2.00200000000000	1.84600000000000	2.96500000000000		2.92100000000000	1.60900000000000	3.58800000000000			0.897000000000000	71.5880000000000	3.23100000000000		8.42100000000000	94.7770000000000	17.3490000000000		420.200000000000	241.341000000000	9.26800000000000		3.51800000000000	31.8180000000000	7.25200000000000
										2.17100000000000	1.87400000000000	2.38500000000000		1.73800000000000	1.72900000000000	2.71600000000000		1.81400000000000	1.77100000000000	2.60100000000000		2.43700000000000	2.08200000000000	8.50800000000000			1.03300000000000	20.3570000000000	1.59000000000000		47.8190000000000	59.9950000000000	36.6760000000000		103.478000000000	7391.90900000000	4.57600000000000		13.5790000000000	210.168000000000	2.81600000000000
										5.90200000000000	1.79400000000000	1.65400000000000		2.09100000000000	2.19800000000000	3.48900000000000		1.36100000000000	1.76100000000000	2.79300000000000		2.52400000000000	2.08300000000000	3.72000000000000			3.16300000000000	85.3720000000000	7.31400000000000		63.1690000000000	95.7410000000000	1.84400000000000		11.3200000000000	90.7130000000000	22.9520000000000		5.63900000000000	377.227000000000	5.97100000000000
										2.28700000000000	1.78200000000000	7.57000000000000		1.93300000000000	2.19800000000000	4.97100000000000		1.98600000000000	1.70700000000000	2.47400000000000		2.42700000000000	2.00800000000000	3.61700000000000			3.14600000000000	67.8630000000000	4.41100000000000		50.7620000000000	74.0540000000000	1.40600000000000		38.6680000000000	215.976000000000	7.17000000000000		14.8120000000000	50.3380000000000	7.38400000000000
										2.10500000000000	2.03000000000000	3.39400000000000		1.94700000000000	2.50500000000000	2.59900000000000		2.02500000000000	1.91200000000000	3.14700000000000		1.91200000000000	2.39500000000000	2.99900000000000			3.86400000000000	42.0030000000000	3.90600000000000		175.183000000000	115.776000000000	3.27100000000000		31.3070000000000	71.6420000000000	3.81800000000000		1.12500000000000	573.604000000000	5.63900000000000
										2.05100000000000	2.24400000000000	3.45100000000000		2.13600000000000	1.82400000000000	3.25300000000000		2.00400000000000	1.05200000000000	2.62600000000000		2.26500000000000	2.31300000000000	2.61700000000000			23.8610000000000	34.9130000000000	6.05600000000000		22.6530000000000	1616.02800000000	6.17200000000000		81.5320000000000	22.6850000000000	40.4460000000000		38.6380000000000	99.4220000000000	2.57300000000000
										2.02700000000000	2.41800000000000	2.85700000000000		2.17900000000000	2.21200000000000	3.23400000000000		2.10000000000000	2.29600000000000	2.67000000000000		2.58900000000000	2.31300000000000	2.87900000000000			93.9530000000000	3.27700000000000	28.8970000000000		46.6600000000000	4.26200000000000	3.41200000000000		33.1430000000000	10.1880000000000	40.0390000000000		6.01100000000000	99.4220000000000	10
										1.89800000000000	2.09400000000000	7.46100000000000		2.12700000000000	1.99200000000000	4.38700000000000		1.98500000000000	2.22200000000000	2.68500000000000		2.14500000000000	2.55400000000000	6.14800000000000			59.1520000000000	4.57500000000000	3.11700000000000		31.7450000000000	497.593000000000	18.3380000000000		245.405000000000	13.9450000000000	18.0610000000000		51.1470000000000	30.7580000000000	5.00600000000000
										2.01900000000000	1.91000000000000	4.38400000000000		2.08000000000000	1.78200000000000	3.42600000000000		2.16900000000000	2.25300000000000	2.53500000000000		2.06200000000000	2.11600000000000	3.21600000000000			45.4840000000000	2.11000000000000	1.84600000000000		219.721000000000	6.30000000000000	4.49200000000000		7.35900000000000	5.85000000000000	22.1620000000000		11.3570000000000	44.6670000000000	14.8950000000000
										2.48000000000000	1.66500000000000	2.63000000000000		2.41700000000000	1.81500000000000	2.98600000000000		1.97600000000000	1.52500000000000	2.51100000000000		2.19000000000000	2.21900000000000	3.98600000000000			105.747000000000	5.77000000000000	10.2360000000000		31.3550000000000	18.5590000000000	4.70500000000000		2.67200000000000	426.015000000000	8.67300000000000		71.8090000000000	54.0420000000000	30.6750000000000
										2.04100000000000	1.99700000000000	2.79200000000000		1.98500000000000	2.13500000000000	8.95200000000000		1.82500000000000	1.56800000000000	2.85800000000000		2.23300000000000	2.28800000000000	4.53000000000000			27.0400000000000	36.7670000000000	21.2550000000000		294.981000000000	29.9480000000000	2.25400000000000		1.07400000000000	1257.42100000000	12.1660000000000		42.0990000000000	46.0580000000000	13.5960000000000
										2.32800000000000	2.58900000000000	2.71600000000000		2.17000000000000	1.91000000000000	2.82300000000000		1.59900000000000	1.87600000000000	2.43900000000000		2.41700000000000	2.09200000000000	4.21100000000000			11.8450000000000	6.49700000000000	23.9730000000000		3.35500000000000	26.3260000000000	14.4850000000000		7.67600000000000	11.4540000000000	7.24900000000000		17.5840000000000	147.975000000000	15.1080000000000
										1.86900000000000	2.72300000000000	2.90100000000000		2.79900000000000	1.93200000000000	2.74900000000000		1.79400000000000	1.92900000000000	2.42500000000000		2.39100000000000	1.95500000000000	3.48500000000000			118.936000000000	32.5940000000000	20.1720000000000		34.8180000000000	25.8530000000000	23.7740000000000		104.365000000000	8.53900000000000	17.7020000000000		12.1550000000000	33.4920000000000	6.85100000000000
										2.36200000000000	2.00900000000000	3.95500000000000		2.22900000000000	2.20200000000000	2.74600000000000		2.03000000000000	1.90400000000000	2.33100000000000		1.89000000000000	2.74400000000000	3.78500000000000			18.2410000000000	59.2350000000000	11.2440000000000		56.4990000000000	44.4650000000000	6.25800000000000		4.46900000000000	32.5210000000000	5.48600000000000		693.359000000000	1.78400000000000	4.26500000000000
										2.33100000000000	6.17300000000000	3.17600000000000		2.11300000000000	2.95600000000000	2.55000000000000		2.14700000000000	2.08300000000000	2.42700000000000		2.23000000000000	1.99400000000000	3.45100000000000			34.3620000000000	0.963000000000000	4.55500000000000		32.8700000000000	18.9510000000000	4.36400000000000		36.6300000000000	40.9560000000000	15.6690000000000		24.3590000000000	442.030000000000	20.0370000000000
										2.42900000000000	2.37700000000000	4.37900000000000		2.19000000000000	2.66300000000000	3.21200000000000		1.84600000000000	2.07100000000000	2.69700000000000		2.48300000000000	2.09400000000000	4.70100000000000			4.93900000000000	0.657000000000000	7.33900000000000		0.760000000000000	40.4720000000000	7.32500000000000		88.1910000000000	81.3880000000000	15.7820000000000		13.0220000000000	15.6450000000000	8.71500000000000
										8.20000000000000	2.18600000000000	4.99800000000000		1.96400000000000	1.97100000000000	2.73200000000000		2.08100000000000	1.96000000000000	2.45700000000000		2.49500000000000	1.83500000000000	4.20800000000000			1.87800000000000	25.4300000000000	5.35800000000000		32.8570000000000	41.0620000000000	26.4800000000000		1.74400000000000	11.7540000000000	10.1650000000000		39.3070000000000	216.304000000000	2.04700000000000
										1.57900000000000	2.00800000000000	3.36200000000000		2.48100000000000	1.61100000000000	2.75200000000000		2.05000000000000	1.89900000000000	3.15600000000000		2.52400000000000	2.21300000000000	4.42800000000000			11.4200000000000	244.044000000000	2.42500000000000		66.4970000000000	108.384000000000	7.22800000000000		33.6810000000000	19.0040000000000	3.83400000000000		57.5960000000000	58.5470000000000	2.47100000000000
										3.07000000000000	1.94400000000000	4.11900000000000		2.39100000000000	2.17900000000000	2.93200000000000		2.03900000000000	1.67500000000000	2.78700000000000		2.36400000000000	2.09600000000000	3.54600000000000			4.91400000000000	143.751000000000	6.65900000000000		10.0960000000000	46.5330000000000	7.91500000000000		56.7300000000000	36.1250000000000	5.51300000000000		15.1410000000000	199.255000000000	4.38200000000000
										2.05800000000000	1.86900000000000	4.77800000000000		2.37400000000000	3.09600000000000	2.34100000000000		2.25000000000000	1.87600000000000	2.63000000000000		2.68900000000000	1.99800000000000	2.78800000000000			0.659000000000000	2.02300000000000	7.69200000000000		36.0900000000000	19.5120000000000	4.19500000000000		8.50100000000000	201.167000000000	30.5680000000000		15.9080000000000	23.7530000000000	4.73300000000000
										3.47200000000000	1.84700000000000	3.08300000000000		2.16800000000000	2.08900000000000	2.56500000000000		1.85800000000000	1.79200000000000	2.76300000000000		2.53300000000000	1.97600000000000	2.72500000000000			5.11400000000000	9.12900000000000	7.76800000000000		19.7710000000000	44.6350000000000	30.9310000000000		39.9330000000000	50.3540000000000	14.3370000000000		26.7200000000000	4.42500000000000	3.38500000000000
										1.97600000000000	1.77200000000000	2.83600000000000		2.13200000000000	1.93200000000000	2.67100000000000		1.66400000000000	1.35300000000000	2.77100000000000		2.03000000000000	2.28100000000000	3.04500000000000			113.094000000000	71.2590000000000	9.50300000000000		34.9040000000000	49.9930000000000	44.3770000000000		1.79100000000000	192.050000000000	5.08200000000000		25.3870000000000	20.7820000000000	4.61900000000000
										14.1800000000000	1.82600000000000	2.78000000000000		2.13300000000000	2.40900000000000	2.81400000000000		2.27700000000000	2.72500000000000	3.13600000000000		2.37100000000000	2.52300000000000	4.87500000000000			3.13500000000000	59.4500000000000	9.42600000000000		35.6590000000000	6.09000000000000	15.2020000000000		6.19400000000000	6.88400000000000	5.67500000000000		51.8290000000000	18.4990000000000	9.92200000000000
										2.16800000000000	2.37000000000000	2.57900000000000		2.24000000000000	2.12200000000000	2.95400000000000		1.81500000000000	1.88000000000000	3.23400000000000		2.67400000000000	2.58900000000000	2.70400000000000			34.6520000000000	47.8560000000000	10.5820000000000		59.1880000000000	65.4050000000000	35.9010000000000		2.85500000000000	4.47900000000000	10.2520000000000		14.6790000000000	7.96300000000000	10.0790000000000
										2.40800000000000	2.05000000000000	4.21000000000000		1.98600000000000	1.87600000000000	3.02900000000000		1.85700000000000	1.99100000000000	2.55700000000000		2.27600000000000	2.38300000000000	3.36200000000000			14.0080000000000	30.5800000000000	3.48200000000000		40.0790000000000	95.8100000000000	18.5930000000000		39.9120000000000	27.6800000000000	28.0010000000000		53.2160000000000	4.10900000000000	9.34900000000000
										2.15600000000000	2.17000000000000	2.68500000000000		1.96200000000000	1.91200000000000	5.81200000000000		2.34700000000000	2.23300000000000	2.81000000000000		2.78200000000000	2.15100000000000	4.54500000000000			43.9080000000000	19.7450000000000	6.76200000000000		59.8150000000000	35.7600000000000	3.57400000000000		9.71900000000000	1.99300000000000	18.6710000000000		20.6590000000000	31.5950000000000	2.80300000000000
										2.29600000000000	2.71200000000000	2.61000000000000		1.78300000000000	2.23300000000000	4.12800000000000		1.89000000000000	2.05100000000000	2.89000000000000		2.44900000000000	3.78900000000000	8.79100000000000			36.3930000000000	10.9800000000000	13.2800000000000		7.99400000000000	0.550000000000000	2.32600000000000		39.6860000000000	63.7790000000000	5.55000000000000		2.00700000000000	1.98400000000000	3.63400000000000
										1.81400000000000	2.35500000000000	7.53800000000000		2.42700000000000	1.98700000000000	3.08700000000000		2.23300000000000	1.84700000000000	3.65200000000000		2.52400000000000	2.52400000000000	4.03800000000000			6.20800000000000	20.0140000000000	5.81600000000000		6.83400000000000	80.2580000000000	3.89700000000000		78.5440000000000	144.205000000000	7.10900000000000		17.6500000000000	2.57800000000000	2.54600000000000
										1.90800000000000	2.45600000000000	6.62200000000000		2.20700000000000	1.79400000000000	3.19900000000000		1.81400000000000	1.71900000000000	3.88300000000000		2.03000000000000	2.31900000000000	3.41200000000000			41.2150000000000	24.1220000000000	1.99600000000000		2.18800000000000	99.4900000000000	4.43300000000000		4.24500000000000	101.094000000000	3.92800000000000		40.2800000000000	20.1800000000000	6.86800000000000
										2.48000000000000	1.86900000000000	3.96500000000000		2.46500000000000	2.23400000000000	3.11700000000000		2.14300000000000	7.84500000000000	3.58500000000000		2.18700000000000	2.25400000000000	2.80100000000000			8.04300000000000	30.8470000000000	1.66300000000000		59.0350000000000	0.456000000000000	10.8790000000000		67.8200000000000	2.76400000000000	17.1480000000000		11.5970000000000	124.887000000000	10.7450000000000
										2.29800000000000	1.91100000000000	2.57800000000000		2.31700000000000	1.84500000000000	4.32900000000000		1.83600000000000	1.79400000000000	2.77100000000000		2.39500000000000	2.28700000000000	3.36300000000000			47.5300000000000	65.7460000000000	16.3220000000000		41.4290000000000	107.392000000000	24.4310000000000		19.0590000000000	279.171000000000	1.23700000000000		24.3230000000000	77.0720000000000	6.92800000000000
										1.81300000000000	1.84600000000000	4.10900000000000		7.98300000000000	2.04100000000000	2.77500000000000		2.12700000000000	1.84200000000000	3.48600000000000		2.31700000000000	7.45200000000000	3.97300000000000			16.0320000000000	107.665000000000	9.45400000000000		1.05400000000000	20.0440000000000	25.6950000000000		6.94200000000000	79.9520000000000	21.1790000000000		1.56200000000000	26.3510000000000	13.8620000000000
										2.27700000000000	1.79400000000000	4.26600000000000		2.07300000000000	2.40600000000000	3.19400000000000		2.06000000000000	1.68300000000000	3.18500000000000		2.16900000000000	2.15900000000000	2.71700000000000			8.93800000000000	39.7720000000000	2.36400000000000		43.9920000000000	14.8990000000000	8.82700000000000		2.82200000000000	25.4200000000000	17.8390000000000		2706.94300000000	9.07100000000000	8.31800000000000
										2.22500000000000	3.70000000000000	3.24800000000000		1.81500000000000	2.08400000000000	3.02400000000000		2.77300000000000	1.93300000000000	2.31900000000000		2.17000000000000	2.07300000000000	3.19800000000000			9.49000000000000	11.2690000000000	24.7480000000000		24.4200000000000	108.433000000000	9.57100000000000		11.5390000000000	71.8330000000000	55.0240000000000		43.7880000000000	50.1230000000000	8.95700000000000
										4.99800000000000	2.08400000000000	3.55600000000000		2.25500000000000	1.47100000000000	3.50500000000000		1.29900000000000	1.71800000000000	2.82900000000000		2.44500000000000	2.06300000000000	3.36300000000000			0.933000000000000	37.7410000000000	10.1420000000000		122.905000000000	9.71400000000000	4.46400000000000		0.727000000000000	117.253000000000	3.12700000000000		16.1300000000000	32.2740000000000	6.92800000000000
										2.80200000000000	1.77200000000000	1.35800000000000		2.03900000000000	1.97100000000000	2.58600000000000		1.96300000000000	1.80500000000000	2.88900000000000		2.34000000000000	1.89700000000000	2.88600000000000			0.0780000000000000	34.8190000000000	0.728000000000000		34.3210000000000	28.3850000000000	19.6310000000000		202.221000000000	9.59400000000000	18.4850000000000		1.81800000000000	43.3730000000000	1.78200000000000
										2.14500000000000	2.43900000000000	1.52100000000000		2.07300000000000	1.82500000000000	3.79200000000000		1.90000000000000	1.97600000000000	2.52100000000000		3.18000000000000	2.08000000000000	3.77100000000000			1.92800000000000	2.48500000000000	4.73200000000000		28.8520000000000	160.591000000000	10.9210000000000		9.79500000000000	111.952000000000	11.3600000000000		13.8270000000000	51.5240000000000	9.43200000000000
										2.30900000000000	2.33500000000000	3.18300000000000		2.14800000000000	2.13200000000000	3.89700000000000		2.11600000000000	1.91100000000000	2.39000000000000		2.15600000000000	2.03000000000000	4.33000000000000			0.451000000000000	0.542000000000000	11.6150000000000		17.9120000000000	2.53300000000000	5.73900000000000		6.58500000000000	30.1710000000000	31.4600000000000		293.968000000000	4.69200000000000	14.7650000000000
										1.81900000000000	2.69600000000000	2.52400000000000		1.96400000000000	2.08800000000000	3.59800000000000		2.01900000000000	2.05200000000000	2.83900000000000		2.20200000000000	2.29700000000000	3.57500000000000			48.1270000000000	8.51200000000000	0.674000000000000		90.1700000000000	3.31500000000000	1.69500000000000		57.0310000000000	2.42400000000000	25.0860000000000		23.9410000000000	43.5660000000000	8.51200000000000
										2.29900000000000	1.90900000000000	3.27800000000000		2.01800000000000	2.51000000000000	3.02500000000000		2.31900000000000	1.75100000000000	2.74200000000000		2.35600000000000	2.19000000000000	5.93600000000000			45.3310000000000	65.6990000000000	9.57400000000000		65.2840000000000	19.8930000000000	8.47900000000000		3.19000000000000	67.1960000000000	8.12400000000000		33.1740000000000	3.00500000000000	2.13000000000000
										1.94400000000000	1.99800000000000	3.13700000000000		1.92300000000000	2.58700000000000	2.70800000000000		1.65400000000000	1.54700000000000	2.48100000000000		2.09400000000000	2.98600000000000	3.45800000000000			260.892000000000	23.7000000000000	21.9660000000000		96.0750000000000	12.8590000000000	4.27500000000000		4.96300000000000	3.02800000000000	18.3750000000000		72.8690000000000	0.980000000000000	1.16700000000000
										2.20200000000000	2.03000000000000	2.58700000000000		2.51200000000000	2.33000000000000	2.85500000000000		2.02800000000000	1.71800000000000	1.80400000000000		2.22900000000000	2.59900000000000	3.93600000000000			0.173000000000000	20.1640000000000	6.90300000000000		29.1550000000000	2.20000000000000	16.0650000000000		87.2220000000000	190.104000000000	1.67100000000000		20.5700000000000	8.88100000000000	1.93000000000000
										2.17200000000000	2.17500000000000	2.68200000000000		2.40900000000000	1.93000000000000	2.76200000000000		1.95300000000000	1.97600000000000	2.64900000000000		2.12300000000000	2.30900000000000	3.21900000000000			11.6070000000000	7.97000000000000	115.502000000000		21.1110000000000	4.11100000000000	30.0520000000000		52.4220000000000	16.3960000000000	13.1880000000000		9.16400000000000	55.8970000000000	9.16900000000000
										2.29500000000000	1.95200000000000	2.72700000000000		1.93000000000000	2.09900000000000	2.84800000000000		2.08300000000000	1.83600000000000	2.43200000000000		2.40600000000000	2.54500000000000	4.78400000000000			1.64400000000000	51.3510000000000	7.16100000000000		654.225000000000	8.92900000000000	36.5330000000000		0.969000000000000	159.205000000000	55.9930000000000		13.7950000000000	-0.145000000000000	0.745000000000000
										2.13700000000000	2.13400000000000	2.55500000000000		2.55500000000000	1.98700000000000	3.13100000000000		2.11600000000000	1.92200000000000	2.70400000000000		2.27600000000000	2.79000000000000	3.58300000000000			1.91600000000000	73.0080000000000	15.9030000000000		22.8310000000000	59.1020000000000	12.9660000000000		61.4260000000000	26.6830000000000	10.8500000000000		13.6320000000000	44.5140000000000	6.12900000000000
										2.00700000000000	2.72800000000000	7.95100000000000		2.33900000000000	1.88000000000000	2.94300000000000		1.97400000000000	1.92100000000000	2.76100000000000		2.43500000000000	2.21200000000000	3.66100000000000			36.1930000000000	66.6560000000000	1.39900000000000		60.3870000000000	5.48600000000000	5.49100000000000		40.3100000000000	19.5910000000000	10.4060000000000		10.6550000000000	71.3090000000000	12.3460000000000
										2.48100000000000	1.77800000000000	2.70900000000000		2.01500000000000	1.97500000000000	3.18800000000000		1.82600000000000	2.09400000000000	3.20100000000000		2.57300000000000	2.66200000000000	6.25100000000000			3.71700000000000	30.9810000000000	2.80600000000000		33.1280000000000	8.92400000000000	3.09500000000000		26.5070000000000	25.5410000000000	28.9160000000000		0.907000000000000	19.2770000000000	1.96700000000000
										NaN	2.53500000000000	3.03200000000000		2.05000000000000	2.17200000000000	2.58600000000000		2.36000000000000	1.99300000000000	2.52300000000000		2.29300000000000	2.57800000000000	3.69300000000000			12.0620000000000	0.268000000000000	7.77400000000000		76.2890000000000	25.8800000000000	12.1250000000000		25.6420000000000	14.8490000000000	6.52600000000000		7.51000000000000	10.5560000000000	16.4310000000000
										3.37600000000000	2.08400000000000	3.43100000000000		2.02900000000000	2.09900000000000	2.57200000000000		1.94400000000000	1.76100000000000	2.69800000000000		2.53900000000000	1.84800000000000	5.60900000000000			6.87700000000000	77.8240000000000	2.46500000000000		36.5500000000000	5.86300000000000	8.18700000000000		42.8160000000000	274.257000000000	35.8890000000000		2.30800000000000	207.474000000000	13.5620000000000
										2.78200000000000	1.75100000000000	1.81500000000000		2.58700000000000	2.03900000000000	2.82100000000000		1.89000000000000	2.08700000000000	2.78000000000000		2.61700000000000	2.24400000000000	3.24400000000000			0.551000000000000	47.6980000000000	6.35600000000000		0.919000000000000	4.46700000000000	20.3710000000000		29.1930000000000	44.5310000000000	3.22500000000000		37.6860000000000	14.9110000000000	12.7570000000000
										3.01700000000000	2.03000000000000	1.75000000000000		2.28600000000000	1.89500000000000	2.79200000000000		1.92200000000000	1.78300000000000	2.62300000000000		1.96500000000000	2.76000000000000	2.61600000000000			15.1780000000000	140.613000000000	9.00600000000000		4.22000000000000	9.34100000000000	25.0820000000000		31.5060000000000	104.903000000000	11.1390000000000		20.1240000000000	127.279000000000	11.8860000000000
										1.80500000000000	1.78100000000000	2.82700000000000		2.38100000000000	2.11500000000000	2.87900000000000		1.94300000000000	2.06700000000000	2.79300000000000		2.17400000000000	9.42300000000000	4.18000000000000			606.971000000000	39.9620000000000	1.63500000000000		11.1120000000000	6.96600000000000	9.77100000000000		180.672000000000	40.2410000000000	21.7830000000000		15.7050000000000	1.99600000000000	3.63500000000000
										1.89000000000000	1.81300000000000	3.06000000000000		1.81500000000000	1.92900000000000	2.81100000000000		2.04700000000000	1.68600000000000	2.91100000000000		2.69600000000000	2.41700000000000	3.51500000000000			494.063000000000	79.9750000000000	12.1310000000000		29.9210000000000	16.6360000000000	28.9930000000000		36.0150000000000	24.4700000000000	8.79300000000000		12.2920000000000	5.13400000000000	6.56500000000000
										2.04900000000000	7.11100000000000	8.63500000000000		2.15700000000000	1.91200000000000	2.79800000000000		2.03900000000000	1.89000000000000	8.14400000000000		2.57800000000000	2.13600000000000	3.34300000000000			4.58500000000000	3.21200000000000	4.52700000000000		42.1990000000000	24.9510000000000	20.7880000000000		288.937000000000	71.1930000000000	4.00800000000000		18.0850000000000	9.53200000000000	3.14700000000000
										3.82100000000000	1.88700000000000	4.57000000000000			1.94000000000000	2.60900000000000		1.89000000000000	1.93400000000000	2.43600000000000		2.26800000000000	2.35800000000000	4.23000000000000			20.8890000000000	6.77300000000000	5.00700000000000			24.4620000000000	7.34600000000000		24.7530000000000	58.7130000000000	12.1900000000000		1.31000000000000	6.13700000000000	3.09700000000000
										2.09400000000000	2.08200000000000	3.18700000000000			1.90100000000000	3.05400000000000		3.44700000000000	1.91000000000000	2.75000000000000		2.49800000000000	0.901000000000000	3.20400000000000			4.05400000000000	73.3800000000000	11.6250000000000			8.20600000000000	6.44000000000000		6.38000000000000	44.5960000000000	17.8360000000000		14.8450000000000	29.8270000000000	9.14500000000000
										2.12400000000000	2.52800000000000	3.15200000000000			2.62200000000000	3.13100000000000		1.85800000000000	2.08200000000000	2.04700000000000		2.27500000000000	2.25200000000000	2.82800000000000			4.59700000000000	5.83600000000000	8.13800000000000			5.24000000000000	5.95100000000000		5.28400000000000	8.39200000000000	19.3120000000000		24.6180000000000	6.84900000000000	14.8180000000000
										2.23300000000000	1.92300000000000	3.33800000000000			1.95100000000000	2.86800000000000		1.77200000000000	1.82600000000000	2.26600000000000		2.50200000000000	2.13100000000000	6.65800000000000			7.23800000000000	18.9430000000000	2.80700000000000			23.8740000000000	11.7200000000000		285.503000000000	118.707000000000	14.9940000000000		5.85600000000000	6.48800000000000	1.18100000000000
										2.48000000000000	1.96500000000000	3.15900000000000			1.83200000000000	2.51500000000000		1.98700000000000	1.92700000000000	3.47900000000000		2.28700000000000	2.21100000000000	3.49500000000000			35.9980000000000	71.8470000000000	2.62100000000000			100.136000000000	12.5770000000000		7.60100000000000	229.324000000000	6.37200000000000		15.2260000000000	6.19200000000000	4.72200000000000
										1.99500000000000	1.91100000000000	2.78200000000000			2.17500000000000	3.10900000000000		1.81500000000000	1.63200000000000	2.38800000000000		2.23400000000000	2.27700000000000	2.97300000000000			2.15200000000000	43.0940000000000	10.5840000000000			5.51100000000000	17.0150000000000		36.2530000000000	71.9130000000000	8.12400000000000		21.0080000000000	101.409000000000	5.32400000000000
										2.15700000000000	1.91900000000000	2.97500000000000			2.09000000000000	2.99100000000000		1.57700000000000	2.43400000000000	2.64600000000000		2.70900000000000	2.13500000000000	3.80100000000000			24.1510000000000	36.5290000000000	5.98900000000000			111.140000000000	26.9360000000000		15.8900000000000	6.03200000000000	7.39100000000000		44.9650000000000	4.07300000000000	2.54900000000000
										2.05200000000000	2.05900000000000	2.91600000000000			2.05200000000000	2.55900000000000		1.89000000000000	1.99800000000000	2.60300000000000		2.23300000000000	2.17600000000000	3.23800000000000			80.7170000000000	18.7580000000000	10.9140000000000			49.1490000000000	9.06500000000000		77.9170000000000	29.3210000000000	6.91800000000000		4.17500000000000	67.0900000000000	6.68300000000000
										2.08200000000000	2.11500000000000	2.76500000000000			2.25500000000000	2.69100000000000		1.96200000000000	2.00500000000000	2.74300000000000		2.26600000000000	2.26600000000000	3.82000000000000			31.3560000000000	6.99000000000000	8.79000000000000			31.8130000000000	5.66200000000000		327.312000000000	83.7090000000000	25.6570000000000		32.6720000000000	11.1670000000000	10.4830000000000
										2.25800000000000	2.10000000000000	3.04900000000000			2.07200000000000	2.99700000000000		1.95100000000000	1.85800000000000	2.53400000000000		2.29500000000000	2.37300000000000	2.73700000000000			19.0490000000000	53.3580000000000	7.39300000000000			27.7010000000000	8.53000000000000		80.4650000000000	82.4110000000000	50.7730000000000		14.8650000000000	18.3700000000000	8.59600000000000
										2.54400000000000	2.56400000000000	2.92900000000000			1.84700000000000	3.57100000000000		1.82600000000000	1.86900000000000	2.99600000000000		2.55900000000000	2.41400000000000	3.48700000000000			208.900000000000	4.28600000000000	18.9720000000000			54.1420000000000	12.7560000000000		36.5180000000000	13.5260000000000	9.09000000000000		4.12400000000000	52.4780000000000	4.30900000000000
										5.14600000000000	1.89900000000000	2.59400000000000			1.98700000000000	2.92200000000000		4.52400000000000	1.88400000000000	2.64700000000000		2.49200000000000	3.72000000000000	3.17200000000000			1.92100000000000	72.1440000000000	16.0810000000000			126.972000000000	7.72200000000000		4.80500000000000	15.5540000000000	55.7660000000000		7.11900000000000	3.31900000000000	4.80600000000000
										2.88400000000000	1.82900000000000	2.34700000000000			1.80300000000000	2.99100000000000		2.09500000000000	2.30400000000000	4.04800000000000		2.44900000000000	2.14800000000000	2.93100000000000			2.16600000000000	2.90900000000000	8.08600000000000			77.5100000000000	26.9360000000000		7.95500000000000	10.3420000000000	4.06300000000000		15.6100000000000	9.69400000000000	5.31700000000000
										3.64700000000000	1.71800000000000	4.13400000000000			2.06800000000000	2.92500000000000		1.68600000000000	1.97400000000000	3.55900000000000		2.19800000000000	2.35700000000000	3.70900000000000			4.47100000000000	2.62200000000000	11.9660000000000			19.3500000000000	18.3710000000000		53.2170000000000	29.7750000000000	10.0310000000000		61.2790000000000	38.5540000000000	7.27000000000000
										2.68300000000000	1.74000000000000	2.78700000000000			1.65100000000000	2.94600000000000		1.64300000000000	2.01600000000000	2.67300000000000		2.51300000000000	2.97700000000000	3.80300000000000			8.44400000000000	85.9010000000000	6.32900000000000			34.4200000000000	14.2920000000000		13.1590000000000	21.5380000000000	25.4710000000000		16.7510000000000	91.7040000000000	5.17800000000000
										5.61200000000000	1.91200000000000	2.76600000000000			2.09300000000000	2.44500000000000		2.39100000000000	2.03800000000000	3.34100000000000		2.45900000000000	2.32000000000000	3.11400000000000			8.34100000000000	10.8340000000000	7.74100000000000			211.457000000000	16.4150000000000		59.3070000000000	13.1350000000000	3.56100000000000		45.3660000000000	8.63900000000000	5.34700000000000
										2.42800000000000	2.13200000000000	2.53100000000000			2.27600000000000	3.93100000000000		2.75800000000000	2.23300000000000	2.51500000000000		2.20300000000000	2.24400000000000	3.12100000000000			0.466000000000000	21.6410000000000	30.3280000000000			14.3980000000000	1.56800000000000		5.76400000000000	16.3840000000000	17.1760000000000		4.59600000000000	47.6520000000000	18.0740000000000
										2.11600000000000	1.84700000000000	3.05000000000000			2.17900000000000	2.78200000000000		2.21100000000000	1.87300000000000	2.58900000000000		1.61100000000000	2.33100000000000	3.83400000000000			31.3180000000000	66.0890000000000	53.5510000000000			25.6030000000000	16.4820000000000		22.5840000000000	22.5350000000000	31.2540000000000		12.4260000000000	16.9370000000000	21.0850000000000
										2.53500000000000	1.90000000000000	2.74800000000000			2.82300000000000	2.82500000000000		2.17700000000000	1.80300000000000	2.36000000000000		2.23300000000000	2.30800000000000	4.14200000000000			2.66700000000000	98.5260000000000	5.53600000000000			0.896000000000000	6.26700000000000		80.9210000000000	8.97000000000000	37.2800000000000		31.3510000000000	9.55800000000000	22.7540000000000
										2.17500000000000	1.92700000000000	2.95300000000000			2.71400000000000	2.75800000000000		2.06200000000000	1.83400000000000	2.51400000000000		2.22400000000000	2.13700000000000	8.07500000000000			32.0590000000000	18.8100000000000	10.9490000000000			1.07500000000000	8.67800000000000		26.6790000000000	27.1860000000000	16.6600000000000		23.6100000000000	137.969000000000	2.03600000000000
										2.64300000000000	1.91600000000000	2.97000000000000			2.15200000000000	2.75300000000000		1.70800000000000	1.70700000000000	2.23400000000000		2.09400000000000	2.42700000000000	3.35300000000000			-0.0450000000000000	157.595000000000	3.05800000000000			4.70700000000000	18.7930000000000		385.577000000000	2.38300000000000	4.31100000000000		121.979000000000	5.80600000000000	9.63600000000000
										1.88900000000000	1.61000000000000	3.39300000000000			2.44600000000000	4.33200000000000		1.88000000000000	1.27800000000000	2.62100000000000		2.09000000000000	2.41600000000000	2.19000000000000			32.8750000000000	354.068000000000	2.85800000000000			2.94200000000000	3.90400000000000		43.8520000000000	75.9590000000000	7.71700000000000		101.777000000000	32.2320000000000	7.08400000000000
										2.14000000000000	2.79600000000000	4.49000000000000			1.83700000000000	4.49800000000000		1.80500000000000	1.86900000000000	2.47300000000000		1.74000000000000	2.61500000000000	3.28900000000000			39.6630000000000	7.50300000000000	6.22300000000000			41.6560000000000	5.82300000000000		110.228000000000	238.314000000000	4.43300000000000		14.9920000000000	6.15900000000000	4.62100000000000
										2.99500000000000	1.78400000000000	3.99400000000000			2.03800000000000	3.72700000000000		1.72900000000000	1.97500000000000	3.46100000000000		2.34100000000000	2.32000000000000	3.31400000000000			12.4000000000000	4.79300000000000	10.2280000000000			44.0660000000000	16.9670000000000		11.5640000000000	219.725000000000	15.2240000000000		30.9230000000000	36.5170000000000	14.1020000000000
										1.97700000000000	1.78100000000000	4.32300000000000			2.04600000000000	3.40000000000000		2.39500000000000	2.16700000000000	3.12600000000000		2.08000000000000	2.17100000000000	3.83500000000000			19.2050000000000	10.7220000000000	4.03500000000000			117.565000000000	24.6070000000000		9.76100000000000	7.11200000000000	21.9100000000000		43.6500000000000	23.6810000000000	28.1410000000000
										2.00700000000000	1.67500000000000	3.81400000000000			2.04700000000000	4.01800000000000		2.04100000000000	2.07200000000000	3.18000000000000		2.27100000000000	2.19100000000000	5.50000000000000			19.4780000000000	749.660000000000	10.2910000000000			20.7910000000000	8.99000000000000		101.524000000000	95.5450000000000	4.85500000000000		23.5960000000000	6.78400000000000	11.4580000000000
										2.28400000000000	2.08300000000000	3.18900000000000			2.48500000000000	3.10200000000000		2.05700000000000	1.32900000000000	2.54000000000000		2.37400000000000	2.24300000000000	2.10500000000000			19.2390000000000	105.586000000000	5.61600000000000			6.05700000000000	89.7720000000000		52.7230000000000	61.9160000000000	33.1820000000000		2.83000000000000	14.9180000000000	5.15300000000000
										2.47700000000000	1.88700000000000	3.14100000000000			1.96000000000000	2.51000000000000		1.93000000000000	2.02200000000000	3.76000000000000		2.62100000000000	2.17500000000000	3.74900000000000			9.01400000000000	18.7080000000000	33.8130000000000			472.163000000000	35.2660000000000		134.215000000000	105.103000000000	0.977000000000000		23.9560000000000	95.8390000000000	23.9450000000000
										2.51300000000000	2.13300000000000	3.61100000000000			2.16800000000000	6.72800000000000		2.49100000000000	1.85800000000000	5.62900000000000		2.42500000000000	2.57800000000000	3.48900000000000			12.8070000000000	60.7320000000000	12.2500000000000			82.3270000000000	4.24600000000000		31.8690000000000	148.327000000000	0.159000000000000		13.1890000000000	26.9500000000000	9.63200000000000
										2.01900000000000	2.04800000000000	2.57600000000000			2.19600000000000	5.07700000000000		2.00600000000000	1.96400000000000	2.26700000000000		2.34100000000000	2.14700000000000	2.94500000000000			40.4130000000000	7.74300000000000	4.13500000000000			70.9030000000000	2.80900000000000		9.59600000000000	57.7010000000000	12.8190000000000		3.22900000000000	14.6700000000000	12.0230000000000
										2.15900000000000	1.90100000000000	2.72800000000000			2.18400000000000	4.23300000000000		2.33100000000000	1.86900000000000	2.06100000000000		2.05100000000000	2.24400000000000	3.58400000000000			48.8260000000000	6.34700000000000	10.4860000000000			27.7600000000000	3.45600000000000		6.52300000000000	44.3330000000000	6.26700000000000		323.434000000000	3.48100000000000	7.44500000000000
										2.40300000000000	2.36000000000000	3.38900000000000			2.08400000000000	2.43300000000000		1.65400000000000	1.80400000000000	9.95500000000000		2.39500000000000	2.62000000000000	2.80300000000000			10.4400000000000	36.6000000000000	4.60900000000000			25.8600000000000	8.80200000000000		29.9860000000000	0.456000000000000	3.82400000000000		28.2900000000000	7.51400000000000	10.7380000000000
										1.40700000000000	2.29100000000000	2.97900000000000			2.00900000000000	3.07200000000000		1.74900000000000	1.83500000000000	2.39200000000000		2.24500000000000	2.04000000000000	3.69000000000000			11.9590000000000	53.7160000000000	21.6810000000000			10.1460000000000	14.9970000000000		86.0960000000000	241.876000000000	6.95200000000000		39.8080000000000	46.8280000000000	1.32700000000000
										1.98700000000000	2.52000000000000	3.65600000000000			2.38300000000000	5.31000000000000		1.79400000000000	1.80400000000000	2.63700000000000		2.20200000000000	2.08000000000000	4.31800000000000			31.3080000000000	11.4800000000000	7.24200000000000			12.4740000000000	2.19300000000000		327.793000000000	137.615000000000	7.50000000000000		33.0150000000000	20.2990000000000	10.7460000000000
										3.11400000000000	2.22100000000000	3.12500000000000			2.38200000000000	3.71200000000000		2.13600000000000	1.86200000000000	2.60600000000000		2.10500000000000	2.04700000000000	3.31800000000000			0.514000000000000	30.4280000000000	7.81800000000000			14.2710000000000	39.1060000000000		42.4110000000000	34.4340000000000	10.5300000000000		19.7650000000000	21.7110000000000	3.91400000000000
										3.21700000000000	1.79300000000000	2.73800000000000			2.94300000000000	2.86600000000000		1.83600000000000	2.07700000000000	3.07300000000000		2.48000000000000	1.84700000000000	2.71600000000000			15.1140000000000	144.281000000000	7.25800000000000			2.79000000000000	32.7760000000000		75.9230000000000	266.049000000000	26.7660000000000		15.9630000000000	14.1370000000000	8.10400000000000
										2.46700000000000	1.97600000000000	3.62500000000000			2.18800000000000	2.99700000000000		1.71900000000000	1.75900000000000	2.69600000000000		1.97500000000000	1.93200000000000	6.56300000000000			22.9540000000000	228.632000000000	3.43500000000000			64.7310000000000	4.59700000000000		8.54000000000000	19.3240000000000	73.8210000000000		30.6760000000000	96.1360000000000	0.599000000000000
										2.99400000000000	2.43600000000000	4.70800000000000			2.09900000000000	2.65200000000000		2.07700000000000	1.91200000000000	2.73900000000000		2.27700000000000	2.05100000000000	3.77800000000000			1.00200000000000	16.8060000000000	40.0570000000000			8.76500000000000	17.5060000000000		1.21000000000000	3.65900000000000	38.7450000000000		1.34500000000000	43.8890000000000	17.2500000000000
										2.21700000000000	1.69700000000000	2.82800000000000			2.05800000000000	2.67500000000000		6.20800000000000	2.18600000000000	3.31700000000000		1.94400000000000	2.73700000000000	3.78600000000000			17.9980000000000	124.535000000000	1.16500000000000			51.6030000000000	8.58800000000000		9.58700000000000	2.38800000000000	8.09000000000000		25.8410000000000	5.42700000000000	17.2110000000000
										5.08600000000000	2.03000000000000	3.63800000000000			2.22400000000000	3.24400000000000		1.99700000000000	1.92200000000000	2.27000000000000		2.20100000000000	2.21200000000000	2.95800000000000			3.60000000000000	40.5300000000000	24.2390000000000			22.7370000000000	5.07400000000000		120.095000000000	9.94500000000000	6.40500000000000		20.8620000000000	12.2730000000000	9.51400000000000
										2.05000000000000	1.93400000000000	3.14700000000000			1.71900000000000	2.89500000000000		1.82600000000000	1.99300000000000	3.78100000000000		2.27600000000000	2.44900000000000	2.50300000000000			14.1260000000000	6.23200000000000	16.5750000000000			8.49000000000000	6.29700000000000		14.7320000000000	16.1940000000000	7.01100000000000		48.5080000000000	20.2090000000000	18.1840000000000
										1.85800000000000	1.94000000000000	2.87900000000000			1.99600000000000	1.28500000000000		2.09100000000000	1.83700000000000	2.11400000000000		2.43400000000000	2.62000000000000	2.68600000000000			91.5780000000000	305.451000000000	13.8120000000000			53.5550000000000	7.18100000000000		67.9710000000000	50.5410000000000	14.6670000000000		9.49600000000000	9.60400000000000	9.66000000000000
										2.18000000000000	2.16700000000000	3.07100000000000			2.10500000000000	3.24000000000000		2.14600000000000	1.93200000000000	3.57700000000000		2.64500000000000	2.53300000000000	2.19900000000000			33.0720000000000	4.32700000000000	10.9390000000000			31.9080000000000	8.21600000000000		2.39000000000000	54.7300000000000	6.52400000000000		36.0050000000000	8.60300000000000	9.90900000000000
										2.46100000000000	2.27100000000000	2.92500000000000			2.23100000000000	2.96700000000000		3.21800000000000	2.42200000000000	2.60400000000000		2.37800000000000	2.04200000000000	3.02300000000000			9.87900000000000	27.3840000000000	6.71900000000000			64.2860000000000	10.2670000000000		11.0160000000000	18.2510000000000	18.6580000000000		112.385000000000	4.66600000000000	9.15000000000000
										2.51300000000000	1.61100000000000	2.94400000000000			1.81400000000000	2.64600000000000		2.08400000000000	1.80400000000000	2.81500000000000		2.70700000000000	2.04100000000000	2.91100000000000			37.5130000000000	32.0330000000000	6.76800000000000			9.05900000000000	6.50600000000000		9.66400000000000	114.168000000000	12.2770000000000		193.691000000000	24.2990000000000	17.5360000000000
										2.48200000000000	2.00200000000000	3.09400000000000			2.03900000000000	2.48100000000000		2.57900000000000	2.01900000000000	2.89400000000000		2.32700000000000	2.11600000000000	2.18500000000000			17.0650000000000	5.72100000000000	4.68100000000000			45.7560000000000	30.2220000000000		0.887000000000000	80.2320000000000	15.0780000000000		33.4330000000000	39.4450000000000	4.90100000000000
										1.65300000000000	2.01900000000000	2.84700000000000			2.22700000000000	8.80600000000000		2.22400000000000	1.83400000000000	2.35000000000000		2.14700000000000	2.18900000000000	7.60700000000000			42.3070000000000	19.3050000000000	3.63500000000000			30.9300000000000	3.64500000000000		35.3140000000000	194.964000000000	22.8050000000000		14.9220000000000	137.220000000000	4.64000000000000
										3.40500000000000	2.50300000000000	2.68500000000000			1.95400000000000	3.25600000000000		1.69700000000000	1.88800000000000	3.24200000000000		2.26600000000000	2.12400000000000	3.39400000000000			0.619000000000000	27.4890000000000	10.2600000000000			55.0280000000000	6.93100000000000		19.4580000000000	104.098000000000	3.24100000000000		11.4530000000000	17.1480000000000	6.12800000000000
										2.64500000000000	2.36700000000000	3.59600000000000			1.88600000000000	3.04300000000000		1.91000000000000	2.33800000000000	2.80200000000000		2.13700000000000	2.04100000000000	2.50200000000000			-0.122000000000000	7.20300000000000	14.0020000000000			105.122000000000	3.91200000000000		283.084000000000	13.0130000000000	6.75600000000000		15.5420000000000	24.2990000000000	11.0380000000000
										4.75500000000000	2	4.89900000000000			1.89000000000000	3.05100000000000		2.08300000000000	2.12000000000000	2.30300000000000		2.43100000000000	2.13400000000000	3.25700000000000			1.95200000000000	26.1380000000000	5.26900000000000			197.391000000000	11.1610000000000		53.4360000000000	63.9660000000000	19.4710000000000		12.8980000000000	2.33800000000000	7.14600000000000
										7.66200000000000	2.25600000000000	3.80600000000000			2.01700000000000	3.82000000000000		2.19900000000000	2.30900000000000	2.13900000000000		2.49200000000000	2.63800000000000	2.29600000000000			3.04600000000000	30.8490000000000	3.02500000000000			23.1020000000000	18.6350000000000		14.4990000000000	55.2730000000000	22.0450000000000		23.1340000000000	18.8500000000000	6.62700000000000
										2.29700000000000	2.35100000000000	3.09700000000000			2.04000000000000	2.71800000000000		1.55700000000000	2.39000000000000	2.51200000000000		2.38500000000000	2.70300000000000	2.89600000000000			5.36100000000000	34.3550000000000	11.4750000000000			9.19800000000000	26.9340000000000		13.9940000000000	33.7090000000000	13.9130000000000		17.1260000000000	42.0060000000000	10.3910000000000
										2.12500000000000	2.12200000000000	2.92500000000000			1.97600000000000	2.44900000000000		2.11500000000000	1.99300000000000	2.56700000000000		2.54500000000000	1.89000000000000	3.19000000000000			8.06300000000000	6.37300000000000	4.99400000000000			17.7990000000000	28.6440000000000		19.2490000000000	252.028000000000	16.9960000000000		23.7180000000000	31.2050000000000	7.59300000000000
										1.71800000000000	1.80400000000000	3.10400000000000			2.10200000000000	2.75300000000000		1.93400000000000	2.14800000000000	4.56100000000000		2.15900000000000	2.63400000000000	2.12700000000000			357.240000000000	45.6220000000000	4.25300000000000			22.4770000000000	21.7900000000000		1.87100000000000	14.4610000000000	0.373000000000000		27.8790000000000	6.94900000000000	14.4380000000000
										2.22600000000000	2.11400000000000	2.68500000000000			2.08900000000000	2.34200000000000		1.83600000000000	2.07600000000000	3.44700000000000		2.15800000000000	2.04100000000000	2.79300000000000			37.7870000000000	34.8770000000000	11.6110000000000			41.8220000000000	6.64500000000000		130.123000000000	14.1430000000000	52.5060000000000		12.3510000000000	1.49900000000000	12.4570000000000
										2.28700000000000	2.02700000000000	2.61200000000000			2.26600000000000	2.50900000000000		1.95200000000000	2.10500000000000	3.44600000000000		2.53900000000000	2.62400000000000	2.87900000000000			6.56700000000000	52.8650000000000	12.8850000000000			48.6760000000000	13.3950000000000		2.69700000000000	191.299000000000	38.4480000000000		53.1810000000000	3.26000000000000	9.81500000000000
										2.04100000000000	1.83500000000000	4.00200000000000			2.03400000000000	2.43400000000000		2.07500000000000	1.74000000000000	2.73800000000000		2.33700000000000	2.24200000000000	3.20800000000000			18.5700000000000	12.1540000000000	8.07900000000000			29.4930000000000	18.7560000000000		78.6430000000000	239.483000000000	21.1880000000000		1.10400000000000	47.6980000000000	1.74900000000000
										2.33600000000000	2.04100000000000	2.52600000000000			2.34100000000000	2.94100000000000		2.11400000000000	1.96600000000000	3.14700000000000		2.01700000000000	2.43900000000000	3.15200000000000			29.7440000000000	19.1930000000000	22.7460000000000			25.9730000000000	10.3230000000000		2.04400000000000	151.963000000000	5.72100000000000		91.7550000000000	11.1220000000000	7.25100000000000
										2.45900000000000	2.10500000000000	3.14800000000000			2.25100000000000	2.68200000000000		2.15600000000000	1.85800000000000	2.96200000000000		2.64200000000000	2.38400000000000	2.98500000000000			8.43000000000000	4.87000000000000	9.22300000000000			1.21000000000000	26.6930000000000		49.2330000000000	321.683000000000	4.87700000000000		35.5780000000000	12.2660000000000	9.51200000000000
										2.13600000000000	1.91200000000000	2.93800000000000			1.97600000000000	3.05800000000000		2.03800000000000	1.96700000000000	2.68500000000000		2.46800000000000	2.25700000000000	2.93400000000000			18.2060000000000	19.3810000000000	5.33300000000000			98.1750000000000	27.7490000000000		119.059000000000	6.08500000000000	18.5870000000000		27.4160000000000	2.46500000000000	27.8030000000000
										2.41000000000000	1.96600000000000	3.05300000000000			1.95500000000000	2.36300000000000		1.90700000000000	1.98000000000000	2.80300000000000		2.34000000000000	3.33800000000000	3.13700000000000			5.79600000000000	30.9120000000000	16.6960000000000			110.584000000000	6.02300000000000		71.4140000000000	7.97900000000000	19.3970000000000		4.37600000000000	1.31800000000000	24.9410000000000
										2.64800000000000	2.10100000000000	2.38300000000000			2.15800000000000	2.22300000000000		2.22000000000000	1.74000000000000	3.33600000000000		2.46900000000000	1.96500000000000	3.91100000000000			6.92600000000000	1.73300000000000	18.4590000000000			16.0990000000000	3.94200000000000		6.86300000000000	26.6010000000000	3.76500000000000		13.4280000000000	26.3650000000000	15.0540000000000
										1.81700000000000	2.08900000000000	2.58900000000000			1.75100000000000	2.67500000000000		4.76200000000000	1.92100000000000	2.53300000000000		2.24400000000000	2.56100000000000	3.29500000000000			41.8120000000000	28.6550000000000	8.19400000000000			12.6730000000000	38.8960000000000		0.947000000000000	47.6470000000000	8.05300000000000		36.1590000000000	2.34300000000000	20.9080000000000
										2.11300000000000	1.98300000000000	2.82200000000000			2.14500000000000	3.11100000000000		1.99800000000000	2.08100000000000	2.68600000000000		2.53400000000000	2.49900000000000	7.82300000000000			1.75900000000000	23.9160000000000	8.08700000000000			29.5540000000000	46.4050000000000		24.5350000000000	13.5090000000000	14.1020000000000		42.7990000000000	41.0850000000000	4.12100000000000
										5.56700000000000	2.08100000000000	3.53700000000000			1.74000000000000	2.77300000000000		2.12700000000000	1.89500000000000	2.57800000000000		2.50000000000000	2.09700000000000	5.35800000000000			2.26200000000000	10.3010000000000	4.17400000000000			12.4890000000000	28.1630000000000		9.15700000000000	193.229000000000	2.05600000000000		43.0900000000000	55.7810000000000	3.57000000000000
										2.22100000000000	2.40800000000000	3.58800000000000			1.95500000000000	2.78100000000000		1.75100000000000	1.95500000000000	2.52800000000000		2.44800000000000	2.56000000000000	8.18900000000000			1.08200000000000	6.28500000000000	6.70000000000000			110.584000000000	6.20000000000000		11.9620000000000	115.272000000000	29.0150000000000		46.9960000000000	26.2590000000000	1.90800000000000
										2.03600000000000	2.08500000000000	3.87800000000000			2.01800000000000	2.30600000000000		2.16400000000000	1.88500000000000	2.52100000000000		2.50200000000000	1.84400000000000	6.45500000000000			8.16400000000000	4.80400000000000	14.8340000000000			52.8260000000000	15.2230000000000		51.0830000000000	129.728000000000	32.3980000000000		39.4690000000000	25.6370000000000	5.48300000000000
										2.72800000000000	1.80400000000000	2.78100000000000			1.74000000000000	3.79800000000000		1.99400000000000	1.83600000000000	2.56900000000000		2.44500000000000	2.59700000000000	3.52400000000000			0.114000000000000	4.40600000000000	3.09900000000000			116.754000000000	4.15200000000000		104.153000000000	90.6710000000000	2.48500000000000		19.8880000000000	21.1320000000000	7.59500000000000
										2.21000000000000	2.34100000000000	2.39700000000000			2.08900000000000	2.56500000000000		1.92200000000000	2.30900000000000	2.47900000000000		2.50200000000000	2.11000000000000	10.9540000000000			36.8300000000000	25.2660000000000	20.5200000000000			103.565000000000	6.11900000000000		99.5950000000000	17.1000000000000	28.3390000000000		5.11500000000000	17.9020000000000	4.62300000000000
										2.10600000000000	2.20600000000000	3.46600000000000			2.13700000000000	2.99800000000000		2.47700000000000	2.17900000000000	2.69600000000000		2.29800000000000	2.20900000000000	2.07300000000000			14.2250000000000	89.9200000000000	3.94500000000000			2.31000000000000	8.04300000000000		1.39700000000000	14.8980000000000	19.9340000000000		27.3700000000000	3.91900000000000	5.49900000000000
										1.93400000000000	1.88500000000000	2.78800000000000			2.47600000000000	2.31800000000000		2.00400000000000	2.07700000000000	2.79600000000000		2.44400000000000	2.11600000000000	1.74000000000000			10.9010000000000	88.8460000000000	9.60100000000000			4.66700000000000	6.55400000000000		51.7240000000000	7.58800000000000	14.7540000000000		38.3680000000000	9.21000000000000	4.41700000000000
										3.08300000000000	2.11200000000000	3.28300000000000			2.11300000000000	2.24900000000000		2.15900000000000	1.89800000000000	2.74400000000000		2.07200000000000	1.96500000000000	3.10600000000000			1.42200000000000	11.6920000000000	3.43800000000000			9.80400000000000	8.36800000000000		4.31100000000000	39.4750000000000	32.6040000000000		34.9410000000000	45.1950000000000	12.7650000000000
										2.01900000000000	2.23000000000000	2.43800000000000			2.10700000000000	3.93200000000000		1.94200000000000	2.38400000000000	2.38500000000000		1.92300000000000	2.11600000000000	2.14900000000000			31.9630000000000	26.4000000000000	6.52300000000000			7.10600000000000	21.5390000000000		4.57900000000000	21.4710000000000	10.4570000000000		3.32600000000000	48.1470000000000	3.45400000000000
										2.10500000000000	1.96400000000000	5.14000000000000			1.91200000000000	4.99300000000000		2.14800000000000	2.23900000000000	2.43800000000000		2.45900000000000	2.52300000000000	2.98700000000000			20.5230000000000	177.156000000000	7.18400000000000			65.1090000000000	21.5020000000000		9.14400000000000	10.9410000000000	4.91500000000000		17.5150000000000	2.91100000000000	10.1330000000000
										3.54000000000000	1.67600000000000	2.46700000000000			1.91100000000000	2.59900000000000		2.01700000000000	1.91900000000000	2.56700000000000		2.59500000000000	2.59600000000000	4.19400000000000			8.90300000000000	18.8330000000000	12.9980000000000			98.2840000000000	55.9050000000000		65.0040000000000	342.862000000000	9.70900000000000		32.2710000000000	5.98800000000000	2.58100000000000
										2.43300000000000	2.05500000000000	4.09300000000000			1.95100000000000	4.79100000000000		2.51300000000000	1.89800000000000	2.09300000000000		1.97600000000000	2.14000000000000	3.41600000000000			2.91000000000000	13.2720000000000	2.08600000000000			7.86200000000000	27.7610000000000		8.09800000000000	1.87700000000000	5.75400000000000		119.971000000000	61.1480000000000	6.38300000000000
										3.47200000000000	2.33200000000000	3.72000000000000			2.59700000000000	3.37600000000000		2.20200000000000	2.29100000000000	2.27600000000000		2.79200000000000	2.07300000000000	3.29100000000000			0.288000000000000	44.0970000000000	3.21700000000000			2.44300000000000	7.82800000000000		30.5330000000000	-0.180000000000000	22.1210000000000		6.58300000000000	9.47400000000000	8.74800000000000
										2.28600000000000	2.33100000000000	2.06100000000000			9.66600000000000	2.83600000000000		2.31800000000000	1.79400000000000	2.24500000000000		2.17800000000000	2.14700000000000	3.21900000000000			1.14800000000000	3.66100000000000	3.26000000000000			7.22400000000000	1.38600000000000		5.34300000000000	84.4500000000000	11.2390000000000		16.8570000000000	55.4120000000000	18.1740000000000
										2.37400000000000	2.15500000000000	2.73200000000000			2.42700000000000	2.92200000000000		2.09300000000000	2.40600000000000	2.65100000000000		2.38400000000000	2.23400000000000	3.61700000000000			9.84900000000000	26.3400000000000	0.852000000000000			126.490000000000	8.09100000000000		13.6970000000000	32.7370000000000	7.53000000000000		32.0570000000000	28.8750000000000	12.9740000000000
										2.78400000000000	1.95300000000000	2.49100000000000			2.68400000000000	3.55600000000000		2.13300000000000	1.99800000000000	2.55700000000000		2.26500000000000	2.43400000000000	3.61600000000000			6.05600000000000	13.8370000000000	20.4970000000000			2.22600000000000	17.0090000000000		29.5140000000000	56.8250000000000	6.69100000000000		26.8650000000000	35.3560000000000	3.09300000000000
										1.97700000000000	1.97200000000000	3.98500000000000			2.25500000000000	2.59500000000000		2.05000000000000	2.25400000000000	8.37400000000000		2.33100000000000	2.25500000000000	3.76100000000000			35.6100000000000	177.207000000000	1.75900000000000			55.2400000000000	10.9420000000000		2.53000000000000	40.9940000000000	2.93300000000000		9.07600000000000	7.85300000000000	20.0470000000000
										1.86800000000000	2.01800000000000	3.36900000000000			1.85500000000000	4.39800000000000		2.00500000000000	2.08700000000000	2.25500000000000		2.65300000000000	2.60000000000000	3.63200000000000			8.02500000000000	110.442000000000	9.36500000000000			94.4360000000000	13.4680000000000		32.7560000000000	17.0930000000000	16.2400000000000		2.05900000000000	6.53500000000000	31.5690000000000
										2.10100000000000	2.04900000000000	3.70400000000000			2.69800000000000	2.64900000000000		2.15900000000000	2.14600000000000	2.43600000000000		2.06200000000000	2.07000000000000	3.50500000000000			79.9940000000000	7.48600000000000	11.2890000000000			5.55300000000000	20.9370000000000		37.8660000000000	26.1500000000000	12.5000000000000		35.4920000000000	47.0480000000000	6.95000000000000
										2.19000000000000	1.78300000000000	3.18900000000000			1.97400000000000	3.26900000000000		2.93100000000000	2.10200000000000	3.30000000000000		2.44600000000000	2.01400000000000	3.89200000000000			30.8740000000000	198.201000000000	8.95000000000000			642.459000000000	9.48600000000000		6.36800000000000	58.5960000000000	4.15200000000000		0.720000000000000	4.98700000000000	11.6430000000000
										2.21100000000000	3.53300000000000	3.13000000000000			2.05800000000000	3.68600000000000		1.82600000000000	2.07500000000000	3.41100000000000		2.64600000000000	2.22900000000000	2.86400000000000			57.5520000000000	8.45600000000000	8.15800000000000			602.464000000000	5.24600000000000		6.13400000000000	15.1040000000000	3.79300000000000		8.12800000000000	13.0860000000000	16.5980000000000
										2.26600000000000	2.10000000000000	2.48800000000000			2.94800000000000	2.92500000000000		1.77200000000000	1.89700000000000	2.70100000000000		2.07300000000000	2.22100000000000	3.09200000000000			192.109000000000	75.0940000000000	10.7640000000000			1.25100000000000	14.0060000000000		0.815000000000000	26.7410000000000	9.82400000000000		15.6880000000000	8.49300000000000	3.63800000000000
										2.04100000000000	1.99800000000000	3.25200000000000			2.92500000000000	2.79200000000000		1.66500000000000	2.31000000000000	2.64400000000000		2.16800000000000	2.14700000000000	3.51900000000000			59.9920000000000	5.43000000000000	31.4800000000000			0.744000000000000	13.3950000000000		3.04600000000000	88.0820000000000	25.9450000000000		52.8120000000000	7.91400000000000	1.91300000000000
										1.97500000000000	2.27300000000000	3.04000000000000			2.03000000000000	2.80200000000000		2.12300000000000	2.03700000000000	3.74200000000000		1.96600000000000	1.71700000000000	2.61800000000000			62.1910000000000	4.82600000000000	7.18900000000000			99.4740000000000	31.4240000000000		12.8940000000000	663.630000000000	3.26400000000000		40.6520000000000	79.4070000000000	10.9450000000000
										2.10500000000000	1.93100000000000	2.25600000000000			1.95900000000000	2.65200000000000		1.77100000000000	2.03500000000000	3.05100000000000		2.26100000000000	2.67400000000000	2.52300000000000			48.1660000000000	15.4880000000000	16.3370000000000			97.7280000000000	38.6300000000000		131.147000000000	228.630000000000	14.1610000000000		20.6690000000000	30.7130000000000	9.56100000000000
										2.51300000000000	2.63200000000000	2.56400000000000			2.49100000000000	2.60500000000000		2.27500000000000	2.18500000000000	4.44300000000000		2.02900000000000	3.25600000000000	2.97700000000000			21.8620000000000	1.56500000000000	9.21000000000000			12.3930000000000	18.7750000000000		9.12400000000000	14.0040000000000	9.71400000000000		419.864000000000	17.2370000000000	17.4780000000000
										3.07700000000000	2.14200000000000	2.05000000000000			2.26500000000000	2.50100000000000		2.18500000000000	2.05700000000000	2.96500000000000		2.17300000000000	6.90800000000000	3.82300000000000			20.3460000000000	69.0290000000000	9.09500000000000			29.3150000000000	34.5280000000000		74.3710000000000	20.5210000000000	7.29400000000000		51.8120000000000	2.51400000000000	6.25500000000000
										2.55700000000000	2.17000000000000	2.93000000000000			1.94800000000000	2.83400000000000		2.27000000000000	1.95000000000000	2.96100000000000		2.99900000000000	2.04100000000000	2.53200000000000			48.3470000000000	59.0430000000000	12.9020000000000			64.0190000000000	15.7510000000000		13.1670000000000	112.623000000000	13.7180000000000		12.0610000000000	62.1110000000000	7.30800000000000
										2.21200000000000	2.20000000000000	2.74900000000000			1.83500000000000	3.10700000000000		1.71700000000000	2.80900000000000	2.84200000000000		2.34800000000000	1.90100000000000	2.88400000000000			26.5120000000000	4.13500000000000	4.43000000000000			125.956000000000	6.77700000000000		3.40500000000000	20.5950000000000	11.1940000000000		13.1390000000000	39.0310000000000	3.32400000000000
										2.54100000000000	2.20100000000000	2.62900000000000			2.12400000000000	2.44900000000000		2.06900000000000	1.81400000000000	2.37400000000000		2.50000000000000	2.18100000000000	4.08800000000000			7.23000000000000	21.3430000000000	11.3670000000000			13.1540000000000	7.60900000000000		38.9590000000000	84.8370000000000	31.6270000000000		15.0320000000000	8.81100000000000	1.92800000000000
										2.10500000000000	2.28700000000000	3.42600000000000			2.13500000000000	2.89000000000000		2.07300000000000	1.95100000000000	2.77100000000000		2.41600000000000	2.18600000000000	2.89700000000000			0.828000000000000	54.0790000000000	9.14100000000000			10.5800000000000	21.6440000000000		91.5950000000000	11.0770000000000	28.4820000000000		15.1050000000000	17.2980000000000	6.87800000000000
										1.71200000000000	2.36200000000000	2.68000000000000			4.11500000000000	2.83600000000000		2.47800000000000	1.89000000000000	2.56800000000000		2.02000000000000	1.84700000000000	2.51400000000000			4.59900000000000	11.4710000000000	6.79700000000000			4.04600000000000	6.26100000000000		5.12600000000000	67.3450000000000	22.5870000000000		5.18900000000000	3.78800000000000	8.83700000000000
										2.30300000000000	2.04100000000000	2.81100000000000			2.59700000000000	2.38400000000000		1.89900000000000	1.80300000000000	2.77100000000000		2.08300000000000	2.20600000000000	1.20500000000000			1.95700000000000	41.1070000000000	1.50600000000000			18.0040000000000	14.4010000000000		31.3790000000000	77.6910000000000	35.3130000000000		115.872000000000	50.8220000000000	6.78900000000000
										2.23200000000000	2.78000000000000	2.14700000000000			1.96000000000000	3.54800000000000		7.06100000000000	2.12200000000000	2.77300000000000		2.88400000000000	2.52100000000000	2.40600000000000			24.4710000000000	14.3070000000000	7.48500000000000			89.8030000000000	10.0620000000000		0.486000000000000	3.20200000000000	5.58900000000000		0.0490000000000000	3.00300000000000	63.1910000000000
										2.49900000000000	2.43700000000000	5.99600000000000			1.89900000000000	3.24500000000000		1.65400000000000	2.18100000000000	2.78000000000000		2.04100000000000	2.15500000000000	2.98300000000000			9.86600000000000	6.35500000000000	5			23.3530000000000	8.55100000000000		53.4390000000000	6.33600000000000	53.8210000000000		29.4970000000000	31.7570000000000	6.70300000000000
										2.36000000000000	2.04800000000000	4.74000000000000			1.80500000000000	3.06900000000000		1.69700000000000	2.08100000000000	2.61000000000000		2.09100000000000	2.73900000000000	3.20000000000000			3.03900000000000	11.5800000000000	2.26200000000000			22.1980000000000	13.4660000000000		119.549000000000	25.8660000000000	27.7510000000000		105.314000000000	7.90000000000000	16.0980000000000
										2.08300000000000	2.11300000000000	6.02300000000000			2.29800000000000	2.94900000000000		1.78300000000000	1.71900000000000	2.92900000000000		2.30900000000000	1.77200000000000	2.82100000000000			7.42000000000000	6.84400000000000	8.66300000000000			7.56600000000000	8.10300000000000		70.8190000000000	25.2150000000000	22.7160000000000		42.7350000000000	69.0100000000000	11.7000000000000
										1.79100000000000	1.86900000000000	2.56400000000000			2.20000000000000	4.72700000000000		2.04100000000000	1.88900000000000	2.54700000000000		2.16600000000000	2.04000000000000	5.17400000000000			9.06300000000000	31.0870000000000	13.2190000000000			14.8590000000000	27.2390000000000		45.8500000000000	74.8240000000000	13.9290000000000		58.9380000000000	23.8810000000000	3.61700000000000
										2.12600000000000	1.71900000000000	3.14300000000000			2.25400000000000	5.86600000000000		2.67200000000000	2.11100000000000	2.95300000000000		1.90100000000000	2.23100000000000	2.88300000000000			60.6120000000000	92.7450000000000	1.04600000000000			12.1920000000000	1.41600000000000		13.9230000000000	3.89400000000000	15.9250000000000		80.6290000000000	76.6850000000000	3.86500000000000
										1.70800000000000	2.01300000000000	1.95500000000000			2.29700000000000	3.07000000000000		2.41600000000000	2.08200000000000	2.13700000000000		2.64300000000000	1.87900000000000	5.64000000000000			11.3350000000000	49.8220000000000	3.05100000000000			5.57400000000000	9.17700000000000		9.47600000000000	30.3840000000000	20.8170000000000		15.6300000000000	78.3360000000000	5.44200000000000
										2.28700000000000	1.70700000000000	3.15000000000000			2.21000000000000	2.46100000000000		1.98100000000000	1.89000000000000	2.04800000000000		2.24200000000000	2.33200000000000	5.23700000000000			1.05300000000000	85.3620000000000	1.80600000000000			32.4020000000000	4.76900000000000		50.8030000000000	5.94100000000000	9.03000000000000		35.0400000000000	19.8570000000000	13.0380000000000
										2.35500000000000	2.38300000000000	6.51400000000000			2.84700000000000	2.86500000000000		2.09700000000000	2.12400000000000	2.76700000000000		1.69500000000000	1.83700000000000	3.36000000000000			19.4870000000000	30.8920000000000	4.38300000000000			5.84100000000000	23.7680000000000		138.769000000000	223.755000000000	12.6010000000000		18.0050000000000	85.7070000000000	13.7040000000000
										3.28500000000000	2.08900000000000	2.34900000000000			2.23400000000000	2.57200000000000		2.12200000000000	1.91200000000000	2.40300000000000		2.27700000000000	1.99800000000000	4.56600000000000			3.58700000000000	12.0410000000000	1.90100000000000			10.0120000000000	24.8170000000000		131.421000000000	52.9030000000000	8.16100000000000		7.44100000000000	4.75400000000000	19.7670000000000
										2.90100000000000	1.99400000000000	8.79200000000000			2.13200000000000	2.83600000000000		2.17800000000000	2.90000000000000	2.15900000000000		2.35300000000000	2.32400000000000	3.48200000000000			5.95500000000000	31.0390000000000	1.69900000000000			8.94800000000000	41.8620000000000		115.110000000000	2.78600000000000	11.3670000000000		23.7440000000000	26.4900000000000	22.5970000000000
										1.94300000000000	2.08400000000000	2.17000000000000			1.76200000000000	2.15900000000000		1.87900000000000	2.73900000000000	2.32500000000000		2.03900000000000	2.16200000000000	3.93500000000000			13.3850000000000	18.2500000000000	14.3700000000000			34.8610000000000	24.0650000000000		71.7460000000000	54.9320000000000	15.9420000000000		27.7550000000000	96.7430000000000	24.9870000000000
										2.16600000000000	1.82500000000000	2.52100000000000			1.72900000000000	3.58500000000000		2.10500000000000	1.64300000000000	3.42500000000000		2.16000000000000	2.02000000000000	3.86100000000000			12.9980000000000	5.63300000000000	3.33300000000000			143.979000000000	11.2810000000000		16.4550000000000	91.6810000000000	1.35600000000000		99.2600000000000	17.9410000000000	1.66400000000000
										1.93200000000000	2.01400000000000	3.89100000000000			2.56100000000000	2.65200000000000		2.27200000000000	1.83500000000000	1.83500000000000		2.11600000000000	2.28700000000000	2.94600000000000			24.1800000000000	29.6710000000000	1.84600000000000			2.30100000000000	5.21300000000000		45.3340000000000	9.49700000000000	1.88700000000000		62.4610000000000	461.790000000000	15.1220000000000
										2.09400000000000	2.52600000000000	2.99100000000000			2.13400000000000	3.04600000000000		1.91200000000000	2.26400000000000	2.73600000000000		2.38000000000000	2.64300000000000	3.81900000000000			4.42400000000000	7.43500000000000	5.40600000000000			65.0980000000000	5.97600000000000		175.036000000000	72.9080000000000	6.29100000000000		0.535000000000000	33.8540000000000	7.87500000000000
										2.57600000000000	1.91100000000000	3.79200000000000			2.06800000000000	2.73300000000000		1.71800000000000	1.95000000000000	2.41100000000000		2.12600000000000	2.16400000000000	2.91700000000000			1.45500000000000	391.505000000000	5.48200000000000			19.7360000000000	8.49400000000000		35.7850000000000	144.606000000000	50.9370000000000		44.8940000000000	41.5480000000000	5.83100000000000
										2.87900000000000	2.35700000000000	3.20600000000000			2.12500000000000	2.25600000000000		1.91200000000000	2.32100000000000	2.23400000000000		1.89000000000000	2.22100000000000	4.66100000000000			2.34100000000000	6.75100000000000	10.9240000000000			3.44000000000000	7.42200000000000		5.76000000000000	1.66000000000000	40.8190000000000		32.2060000000000	0.805000000000000	19.1560000000000
										2.57600000000000	1.60100000000000	2.91700000000000			2.70400000000000	2.81600000000000		2.13700000000000	1.70600000000000	2.68600000000000		2.27600000000000	2.34900000000000	2.87000000000000			5.86300000000000	15.0740000000000	26.8870000000000			14.5650000000000	9.88300000000000		31.7530000000000	262.867000000000	3.94800000000000		18.5860000000000	41.6040000000000	1.37100000000000
										2.29900000000000	2.29900000000000	2.70700000000000			1.81500000000000	2.74600000000000		1.93300000000000	2.02900000000000	3.04900000000000		2.17900000000000	1.90000000000000	3.05100000000000			23.8620000000000	10.1630000000000	4.53500000000000			66.2090000000000	24.5000000000000		13.9940000000000	8.04700000000000	4.82800000000000		110.036000000000	9.20100000000000	12.6030000000000
										2.42700000000000	2.76400000000000	2.50200000000000			1.82500000000000	2.89500000000000		2.11500000000000	1.70500000000000	3.13700000000000		2.43600000000000	2.02900000000000	3.02800000000000			16.2610000000000	8.14600000000000	18.4650000000000			113.236000000000	25.8530000000000		44.0160000000000	15.8390000000000	3.65600000000000		19.8670000000000	177.397000000000	20.0610000000000
										1.87400000000000	5.03000000000000	2.45900000000000			1.91100000000000	3.01900000000000		2.83700000000000	1.67500000000000	3.12300000000000		2.12500000000000	2.01700000000000	2.73900000000000			91.1320000000000	12.1350000000000	22.5080000000000			78.4110000000000	22.3840000000000		0.0550000000000000	268.114000000000	9.83600000000000		11.5050000000000	19.4580000000000	4.80100000000000
										2.06700000000000	2.18100000000000	4.79000000000000			1.79400000000000	2.32800000000000		1.89800000000000	2.00200000000000	3.23100000000000		2.33800000000000	2.42000000000000	3.12600000000000			58.3210000000000	2.88700000000000	11.7540000000000			117.850000000000	7.73900000000000		13.3830000000000	119.034000000000	2.57100000000000		18.6040000000000	12.1950000000000	4.05100000000000
										2.18700000000000	2.08400000000000	4.25200000000000			2.08000000000000	2.04000000000000		2.35300000000000	1.93400000000000	2.85700000000000		2.20900000000000	2.06100000000000	2.92000000000000			14.2400000000000	25.2060000000000	24.3110000000000			8.53600000000000	8.11600000000000		1.40400000000000	3.62300000000000	4.04500000000000		17.0990000000000	56.1490000000000	21.4900000000000
										1.98700000000000	2.17400000000000	3.40500000000000			1.94000000000000	2.41500000000000		2.27700000000000	1.70800000000000	2.65700000000000		2.20900000000000	2.24500000000000	2.81300000000000			18.3100000000000	39.1610000000000	1.97400000000000			70.7520000000000	22.7440000000000		14.3160000000000	88.1080000000000	21.8950000000000		16.9150000000000	99.7600000000000	20.5550000000000
										2.54500000000000	1.99800000000000	2.63200000000000			2.00900000000000	3.15100000000000		2.33000000000000	2.08300000000000	3.28000000000000		2.44900000000000	2.06200000000000	2.50900000000000			-0.251000000000000	1.74500000000000	18.8370000000000			24.3380000000000	8.94200000000000		63.0300000000000	65.6970000000000	12.9580000000000		41.7570000000000	25.2050000000000	35.7520000000000
										2.27600000000000	2.32900000000000	3.48200000000000			1.70600000000000	2.70300000000000		1.71800000000000	1.78300000000000	2.43800000000000		2.25700000000000	2.11100000000000	2.30900000000000			55.2400000000000	38.6760000000000	8.65700000000000			25.5550000000000	27.8130000000000		108.009000000000	158.415000000000	23.0640000000000		62.5230000000000	30.4700000000000	4.69200000000000
										2.43800000000000	2.19900000000000	2.80500000000000			1.95400000000000	2.99700000000000		1.98600000000000	2.29400000000000	2.60900000000000		2.45700000000000	2.34000000000000	3.56200000000000			270.785000000000	2.22900000000000	13.0040000000000			142.802000000000	3.90500000000000		32.3090000000000	87.3120000000000	22.9540000000000		28.0680000000000	64.4390000000000	6.01400000000000
										2.11000000000000	2.72300000000000	3.12500000000000			1.95300000000000	2.26200000000000		1.97300000000000	1.74000000000000	2.63100000000000		1.96600000000000	2.19700000000000	2.97600000000000			27.3850000000000	28.2330000000000	3.85000000000000			73.9710000000000	12.8550000000000		149.443000000000	11.2420000000000	24.1810000000000		15.0390000000000	39.9970000000000	9.26300000000000
[truncated: 7,675 more rows]

## Sheet: Fig 6d-f,k
Source Data for Fig 6d-f, k
	Fig 6d						Fig 6e					Fig 6f			Fig 6k
[truncated: 373 more rows]

## Sheet: Ext Data Fig 1a-b,d,g
Source Data for Ext Data Fig 1a-b, d, g
[truncated: 19 more rows]

## Sheet: Ext Data 4e
Source Data for Ext Data Fig 4e
[truncated: 100 more rows]

[truncated: 1 more sheets: Ext Data Fig 6c-h]
